# Supplementary material for: Natural variation in the plant polyadenylation complex
Source: Front Plant Sci. 2024 Jan 22;14:1303398. doi: 10.3389/fpls.2023.1303398 (PMC10839035; doi:10.3389/fpls.2023.1303398)
Supplement: Supplementary file 2 [file Table_1.xlsx]

## Sheet: missense
chr	pos	strain	type	effect_impact	functional_class	codon_change	wild_type	position	SNP	amino_acid_length	gene_name	transcript_biotype	gene_coding	transcript_id	exon_rank
1	4499681	9113	missense_variant	MODERATE	MISSENSE	Gga/Aga	Gly	17	Arg	573	CFIm68-1	protein_coding	CODING	AT1G13190.1	2
1	4499681	9990	missense_variant	MODERATE	MISSENSE	Gga/Aga	Gly	17	Arg	573	CFIm68-1	protein_coding	CODING	AT1G13190.1	2
1	4499707	765	synonymous_variant	LOW	SILENT	gcG/gcA	Ala	25	Ala	573	CFIm68-1	protein_coding	CODING	AT1G13190.1	2
1	4499707	766	synonymous_variant	LOW	SILENT	gcG/gcA	Ala	25	Ala	573	CFIm68-1	protein_coding	CODING	AT1G13190.1	2
1	4499707	772	synonymous_variant	LOW	SILENT	gcG/gcA	Ala	25	Ala	573	CFIm68-1	protein_coding	CODING	AT1G13190.1	2
1	4499707	6929	synonymous_variant	LOW	SILENT	gcG/gcA	Ala	25	Ala	573	CFIm68-1	protein_coding	CODING	AT1G13190.1	2
1	4499707	7183	synonymous_variant	LOW	SILENT	gcG/gcA	Ala	25	Ala	573	CFIm68-1	protein_coding	CODING	AT1G13190.1	2
1	4499707	8424	synonymous_variant	LOW	SILENT	gcG/gcA	Ala	25	Ala	573	CFIm68-1	protein_coding	CODING	AT1G13190.1	2
1	4499707	9745	synonymous_variant	LOW	SILENT	gcG/gcA	Ala	25	Ala	573	CFIm68-1	protein_coding	CODING	AT1G13190.1	2
1	4499707	9766	synonymous_variant	LOW	SILENT	gcG/gcA	Ala	25	Ala	573	CFIm68-1	protein_coding	CODING	AT1G13190.1	2
1	4499707	9958	synonymous_variant	LOW	SILENT	gcG/gcA	Ala	25	Ala	573	CFIm68-1	protein_coding	CODING	AT1G13190.1	2
1	4499707	10008	synonymous_variant	LOW	SILENT	gcG/gcA	Ala	25	Ala	573	CFIm68-1	protein_coding	CODING	AT1G13190.1	2
1	4499707	10009	synonymous_variant	LOW	SILENT	gcG/gcA	Ala	25	Ala	573	CFIm68-1	protein_coding	CODING	AT1G13190.1	2
1	4499707	10010	synonymous_variant	LOW	SILENT	gcG/gcA	Ala	25	Ala	573	CFIm68-1	protein_coding	CODING	AT1G13190.1	2
1	4499707	10015	synonymous_variant	LOW	SILENT	gcG/gcA	Ala	25	Ala	573	CFIm68-1	protein_coding	CODING	AT1G13190.1	2
1	4499719	9871	synonymous_variant	LOW	SILENT	ctG/ctC	Leu	29	Leu	573	CFIm68-1	protein_coding	CODING	AT1G13190.1	2
1	4499719	9905	synonymous_variant	LOW	SILENT	ctG/ctC	Leu	29	Leu	573	CFIm68-1	protein_coding	CODING	AT1G13190.1	2
1	4499843	932	missense_variant	MODERATE	MISSENSE	Gct/Act	Ala	71	Thr	573	CFIm68-1	protein_coding	CODING	AT1G13190.1	2
1	4499843	1066	missense_variant	MODERATE	MISSENSE	Gct/Act	Ala	71	Thr	573	CFIm68-1	protein_coding	CODING	AT1G13190.1	2
1	4499843	1070	missense_variant	MODERATE	MISSENSE	Gct/Act	Ala	71	Thr	573	CFIm68-1	protein_coding	CODING	AT1G13190.1	2
1	4499843	1313	missense_variant	MODERATE	MISSENSE	Gct/Act	Ala	71	Thr	573	CFIm68-1	protein_coding	CODING	AT1G13190.1	2
1	4499843	4779	missense_variant	MODERATE	MISSENSE	Gct/Act	Ala	71	Thr	573	CFIm68-1	protein_coding	CODING	AT1G13190.1	2
1	4499843	5151	missense_variant	MODERATE	MISSENSE	Gct/Act	Ala	71	Thr	573	CFIm68-1	protein_coding	CODING	AT1G13190.1	2
1	4499843	5210	missense_variant	MODERATE	MISSENSE	Gct/Act	Ala	71	Thr	573	CFIm68-1	protein_coding	CODING	AT1G13190.1	2
1	4499843	5784	missense_variant	MODERATE	MISSENSE	Gct/Act	Ala	71	Thr	573	CFIm68-1	protein_coding	CODING	AT1G13190.1	2
1	4499843	5860	missense_variant	MODERATE	MISSENSE	Gct/Act	Ala	71	Thr	573	CFIm68-1	protein_coding	CODING	AT1G13190.1	2
1	4499843	6008	missense_variant	MODERATE	MISSENSE	Gct/Act	Ala	71	Thr	573	CFIm68-1	protein_coding	CODING	AT1G13190.1	2
1	4499843	6009	missense_variant	MODERATE	MISSENSE	Gct/Act	Ala	71	Thr	573	CFIm68-1	protein_coding	CODING	AT1G13190.1	2
1	4499843	6010	missense_variant	MODERATE	MISSENSE	Gct/Act	Ala	71	Thr	573	CFIm68-1	protein_coding	CODING	AT1G13190.1	2
1	4499843	6011	missense_variant	MODERATE	MISSENSE	Gct/Act	Ala	71	Thr	573	CFIm68-1	protein_coding	CODING	AT1G13190.1	2
1	4499843	6012	missense_variant	MODERATE	MISSENSE	Gct/Act	Ala	71	Thr	573	CFIm68-1	protein_coding	CODING	AT1G13190.1	2
1	4499843	6013	missense_variant	MODERATE	MISSENSE	Gct/Act	Ala	71	Thr	573	CFIm68-1	protein_coding	CODING	AT1G13190.1	2
1	4499843	6025	missense_variant	MODERATE	MISSENSE	Gct/Act	Ala	71	Thr	573	CFIm68-1	protein_coding	CODING	AT1G13190.1	2
1	4499843	6099	missense_variant	MODERATE	MISSENSE	Gct/Act	Ala	71	Thr	573	CFIm68-1	protein_coding	CODING	AT1G13190.1	2
1	4499843	6151	missense_variant	MODERATE	MISSENSE	Gct/Act	Ala	71	Thr	573	CFIm68-1	protein_coding	CODING	AT1G13190.1	2
1	4499843	6153	missense_variant	MODERATE	MISSENSE	Gct/Act	Ala	71	Thr	573	CFIm68-1	protein_coding	CODING	AT1G13190.1	2
1	4499843	6154	missense_variant	MODERATE	MISSENSE	Gct/Act	Ala	71	Thr	573	CFIm68-1	protein_coding	CODING	AT1G13190.1	2
1	4499843	6163	missense_variant	MODERATE	MISSENSE	Gct/Act	Ala	71	Thr	573	CFIm68-1	protein_coding	CODING	AT1G13190.1	2
1	4499843	6166	missense_variant	MODERATE	MISSENSE	Gct/Act	Ala	71	Thr	573	CFIm68-1	protein_coding	CODING	AT1G13190.1	2
1	4499843	6195	missense_variant	MODERATE	MISSENSE	Gct/Act	Ala	71	Thr	573	CFIm68-1	protein_coding	CODING	AT1G13190.1	2
1	4499843	6209	missense_variant	MODERATE	MISSENSE	Gct/Act	Ala	71	Thr	573	CFIm68-1	protein_coding	CODING	AT1G13190.1	2
1	4499843	6210	missense_variant	MODERATE	MISSENSE	Gct/Act	Ala	71	Thr	573	CFIm68-1	protein_coding	CODING	AT1G13190.1	2
1	4499843	6220	missense_variant	MODERATE	MISSENSE	Gct/Act	Ala	71	Thr	573	CFIm68-1	protein_coding	CODING	AT1G13190.1	2
1	4499843	6913	missense_variant	MODERATE	MISSENSE	Gct/Act	Ala	71	Thr	573	CFIm68-1	protein_coding	CODING	AT1G13190.1	2
1	4499843	6945	missense_variant	MODERATE	MISSENSE	Gct/Act	Ala	71	Thr	573	CFIm68-1	protein_coding	CODING	AT1G13190.1	2
1	4499843	6967	missense_variant	MODERATE	MISSENSE	Gct/Act	Ala	71	Thr	573	CFIm68-1	protein_coding	CODING	AT1G13190.1	2
1	4499843	6997	missense_variant	MODERATE	MISSENSE	Gct/Act	Ala	71	Thr	573	CFIm68-1	protein_coding	CODING	AT1G13190.1	2
1	4499843	7008	missense_variant	MODERATE	MISSENSE	Gct/Act	Ala	71	Thr	573	CFIm68-1	protein_coding	CODING	AT1G13190.1	2
1	4499843	7111	missense_variant	MODERATE	MISSENSE	Gct/Act	Ala	71	Thr	573	CFIm68-1	protein_coding	CODING	AT1G13190.1	2
1	4499843	7169	missense_variant	MODERATE	MISSENSE	Gct/Act	Ala	71	Thr	573	CFIm68-1	protein_coding	CODING	AT1G13190.1	2
1	4499843	7181	missense_variant	MODERATE	MISSENSE	Gct/Act	Ala	71	Thr	573	CFIm68-1	protein_coding	CODING	AT1G13190.1	2
1	4499843	7268	missense_variant	MODERATE	MISSENSE	Gct/Act	Ala	71	Thr	573	CFIm68-1	protein_coding	CODING	AT1G13190.1	2
1	4499843	7320	missense_variant	MODERATE	MISSENSE	Gct/Act	Ala	71	Thr	573	CFIm68-1	protein_coding	CODING	AT1G13190.1	2
1	4499843	7342	missense_variant	MODERATE	MISSENSE	Gct/Act	Ala	71	Thr	573	CFIm68-1	protein_coding	CODING	AT1G13190.1	2
1	4499843	7343	missense_variant	MODERATE	MISSENSE	Gct/Act	Ala	71	Thr	573	CFIm68-1	protein_coding	CODING	AT1G13190.1	2
1	4499843	7404	missense_variant	MODERATE	MISSENSE	Gct/Act	Ala	71	Thr	573	CFIm68-1	protein_coding	CODING	AT1G13190.1	2
1	4499843	7416	missense_variant	MODERATE	MISSENSE	Gct/Act	Ala	71	Thr	573	CFIm68-1	protein_coding	CODING	AT1G13190.1	2
1	4499843	8240	missense_variant	MODERATE	MISSENSE	Gct/Act	Ala	71	Thr	573	CFIm68-1	protein_coding	CODING	AT1G13190.1	2
1	4499843	8326	missense_variant	MODERATE	MISSENSE	Gct/Act	Ala	71	Thr	573	CFIm68-1	protein_coding	CODING	AT1G13190.1	2
1	4499843	9336	missense_variant	MODERATE	MISSENSE	Gct/Act	Ala	71	Thr	573	CFIm68-1	protein_coding	CODING	AT1G13190.1	2
1	4499843	9402	missense_variant	MODERATE	MISSENSE	Gct/Act	Ala	71	Thr	573	CFIm68-1	protein_coding	CODING	AT1G13190.1	2
1	4499843	9409	missense_variant	MODERATE	MISSENSE	Gct/Act	Ala	71	Thr	573	CFIm68-1	protein_coding	CODING	AT1G13190.1	2
1	4499843	9421	missense_variant	MODERATE	MISSENSE	Gct/Act	Ala	71	Thr	573	CFIm68-1	protein_coding	CODING	AT1G13190.1	2
1	4499843	9450	missense_variant	MODERATE	MISSENSE	Gct/Act	Ala	71	Thr	573	CFIm68-1	protein_coding	CODING	AT1G13190.1	2
1	4499843	9513	missense_variant	MODERATE	MISSENSE	Gct/Act	Ala	71	Thr	573	CFIm68-1	protein_coding	CODING	AT1G13190.1	2
1	4499843	9524	missense_variant	MODERATE	MISSENSE	Gct/Act	Ala	71	Thr	573	CFIm68-1	protein_coding	CODING	AT1G13190.1	2
1	4499843	9525	missense_variant	MODERATE	MISSENSE	Gct/Act	Ala	71	Thr	573	CFIm68-1	protein_coding	CODING	AT1G13190.1	2
1	4499843	9539	missense_variant	MODERATE	MISSENSE	Gct/Act	Ala	71	Thr	573	CFIm68-1	protein_coding	CODING	AT1G13190.1	2
1	4499843	9540	missense_variant	MODERATE	MISSENSE	Gct/Act	Ala	71	Thr	573	CFIm68-1	protein_coding	CODING	AT1G13190.1	2
1	4499843	9553	missense_variant	MODERATE	MISSENSE	Gct/Act	Ala	71	Thr	573	CFIm68-1	protein_coding	CODING	AT1G13190.1	2
1	4499843	9559	missense_variant	MODERATE	MISSENSE	Gct/Act	Ala	71	Thr	573	CFIm68-1	protein_coding	CODING	AT1G13190.1	2
1	4499843	9567	missense_variant	MODERATE	MISSENSE	Gct/Act	Ala	71	Thr	573	CFIm68-1	protein_coding	CODING	AT1G13190.1	2
1	4499843	9571	missense_variant	MODERATE	MISSENSE	Gct/Act	Ala	71	Thr	573	CFIm68-1	protein_coding	CODING	AT1G13190.1	2
1	4499843	9579	missense_variant	MODERATE	MISSENSE	Gct/Act	Ala	71	Thr	573	CFIm68-1	protein_coding	CODING	AT1G13190.1	2
1	4499843	9587	missense_variant	MODERATE	MISSENSE	Gct/Act	Ala	71	Thr	573	CFIm68-1	protein_coding	CODING	AT1G13190.1	2
1	4499843	9589	missense_variant	MODERATE	MISSENSE	Gct/Act	Ala	71	Thr	573	CFIm68-1	protein_coding	CODING	AT1G13190.1	2
1	4499843	9590	missense_variant	MODERATE	MISSENSE	Gct/Act	Ala	71	Thr	573	CFIm68-1	protein_coding	CODING	AT1G13190.1	2
1	4499843	9594	missense_variant	MODERATE	MISSENSE	Gct/Act	Ala	71	Thr	573	CFIm68-1	protein_coding	CODING	AT1G13190.1	2
1	4499843	9601	missense_variant	MODERATE	MISSENSE	Gct/Act	Ala	71	Thr	573	CFIm68-1	protein_coding	CODING	AT1G13190.1	2
1	4499843	9602	missense_variant	MODERATE	MISSENSE	Gct/Act	Ala	71	Thr	573	CFIm68-1	protein_coding	CODING	AT1G13190.1	2
1	4499843	9823	missense_variant	MODERATE	MISSENSE	Gct/Act	Ala	71	Thr	573	CFIm68-1	protein_coding	CODING	AT1G13190.1	2
1	4499843	9836	missense_variant	MODERATE	MISSENSE	Gct/Act	Ala	71	Thr	573	CFIm68-1	protein_coding	CODING	AT1G13190.1	2
1	4499843	9843	missense_variant	MODERATE	MISSENSE	Gct/Act	Ala	71	Thr	573	CFIm68-1	protein_coding	CODING	AT1G13190.1	2
1	4499843	9848	missense_variant	MODERATE	MISSENSE	Gct/Act	Ala	71	Thr	573	CFIm68-1	protein_coding	CODING	AT1G13190.1	2
1	4499843	9849	missense_variant	MODERATE	MISSENSE	Gct/Act	Ala	71	Thr	573	CFIm68-1	protein_coding	CODING	AT1G13190.1	2
1	4499843	9850	missense_variant	MODERATE	MISSENSE	Gct/Act	Ala	71	Thr	573	CFIm68-1	protein_coding	CODING	AT1G13190.1	2
1	4499843	9854	missense_variant	MODERATE	MISSENSE	Gct/Act	Ala	71	Thr	573	CFIm68-1	protein_coding	CODING	AT1G13190.1	2
1	4499843	9857	missense_variant	MODERATE	MISSENSE	Gct/Act	Ala	71	Thr	573	CFIm68-1	protein_coding	CODING	AT1G13190.1	2
1	4499843	9859	missense_variant	MODERATE	MISSENSE	Gct/Act	Ala	71	Thr	573	CFIm68-1	protein_coding	CODING	AT1G13190.1	2
1	4499843	9876	missense_variant	MODERATE	MISSENSE	Gct/Act	Ala	71	Thr	573	CFIm68-1	protein_coding	CODING	AT1G13190.1	2
1	4499843	9882	missense_variant	MODERATE	MISSENSE	Gct/Act	Ala	71	Thr	573	CFIm68-1	protein_coding	CODING	AT1G13190.1	2
1	4499843	9899	missense_variant	MODERATE	MISSENSE	Gct/Act	Ala	71	Thr	573	CFIm68-1	protein_coding	CODING	AT1G13190.1	2
1	4499843	9906	missense_variant	MODERATE	MISSENSE	Gct/Act	Ala	71	Thr	573	CFIm68-1	protein_coding	CODING	AT1G13190.1	2
1	4499843	9925	missense_variant	MODERATE	MISSENSE	Gct/Act	Ala	71	Thr	573	CFIm68-1	protein_coding	CODING	AT1G13190.1	2
1	4499843	9948	missense_variant	MODERATE	MISSENSE	Gct/Act	Ala	71	Thr	573	CFIm68-1	protein_coding	CODING	AT1G13190.1	2
1	4499843	10023	missense_variant	MODERATE	MISSENSE	Gct/Act	Ala	71	Thr	573	CFIm68-1	protein_coding	CODING	AT1G13190.1	2
1	4499859	9646	missense_variant	MODERATE	MISSENSE	gTt/gCt	Val	76	Ala	573	CFIm68-1	protein_coding	CODING	AT1G13190.1	2
1	4499872	403	synonymous_variant	LOW	SILENT	ccG/ccA	Pro	80	Pro	573	CFIm68-1	protein_coding	CODING	AT1G13190.1	2
1	4499872	410	synonymous_variant	LOW	SILENT	ccG/ccA	Pro	80	Pro	573	CFIm68-1	protein_coding	CODING	AT1G13190.1	2
1	4499872	424	synonymous_variant	LOW	SILENT	ccG/ccA	Pro	80	Pro	573	CFIm68-1	protein_coding	CODING	AT1G13190.1	2
1	4499872	428	synonymous_variant	LOW	SILENT	ccG/ccA	Pro	80	Pro	573	CFIm68-1	protein_coding	CODING	AT1G13190.1	2
1	4499872	915	synonymous_variant	LOW	SILENT	ccG/ccA	Pro	80	Pro	573	CFIm68-1	protein_coding	CODING	AT1G13190.1	2
1	4499872	1254	synonymous_variant	LOW	SILENT	ccG/ccA	Pro	80	Pro	573	CFIm68-1	protein_coding	CODING	AT1G13190.1	2
1	4499872	1257	synonymous_variant	LOW	SILENT	ccG/ccA	Pro	80	Pro	573	CFIm68-1	protein_coding	CODING	AT1G13190.1	2
1	4499872	1829	synonymous_variant	LOW	SILENT	ccG/ccA	Pro	80	Pro	573	CFIm68-1	protein_coding	CODING	AT1G13190.1	2
1	4499872	5757	synonymous_variant	LOW	SILENT	ccG/ccA	Pro	80	Pro	573	CFIm68-1	protein_coding	CODING	AT1G13190.1	2
1	4499872	5837	synonymous_variant	LOW	SILENT	ccG/ccA	Pro	80	Pro	573	CFIm68-1	protein_coding	CODING	AT1G13190.1	2
1	4499872	5890	synonymous_variant	LOW	SILENT	ccG/ccA	Pro	80	Pro	573	CFIm68-1	protein_coding	CODING	AT1G13190.1	2
1	4499872	5893	synonymous_variant	LOW	SILENT	ccG/ccA	Pro	80	Pro	573	CFIm68-1	protein_coding	CODING	AT1G13190.1	2
1	4499872	5950	synonymous_variant	LOW	SILENT	ccG/ccA	Pro	80	Pro	573	CFIm68-1	protein_coding	CODING	AT1G13190.1	2
1	4499872	5984	synonymous_variant	LOW	SILENT	ccG/ccA	Pro	80	Pro	573	CFIm68-1	protein_coding	CODING	AT1G13190.1	2
1	4499872	6180	synonymous_variant	LOW	SILENT	ccG/ccA	Pro	80	Pro	573	CFIm68-1	protein_coding	CODING	AT1G13190.1	2
1	4499872	6424	synonymous_variant	LOW	SILENT	ccG/ccA	Pro	80	Pro	573	CFIm68-1	protein_coding	CODING	AT1G13190.1	2
1	4499872	6445	synonymous_variant	LOW	SILENT	ccG/ccA	Pro	80	Pro	573	CFIm68-1	protein_coding	CODING	AT1G13190.1	2
1	4499872	6903	synonymous_variant	LOW	SILENT	ccG/ccA	Pro	80	Pro	573	CFIm68-1	protein_coding	CODING	AT1G13190.1	2
1	4499872	7028	synonymous_variant	LOW	SILENT	ccG/ccA	Pro	80	Pro	573	CFIm68-1	protein_coding	CODING	AT1G13190.1	2
1	4499872	7106	synonymous_variant	LOW	SILENT	ccG/ccA	Pro	80	Pro	573	CFIm68-1	protein_coding	CODING	AT1G13190.1	2
1	4499872	7127	synonymous_variant	LOW	SILENT	ccG/ccA	Pro	80	Pro	573	CFIm68-1	protein_coding	CODING	AT1G13190.1	2
1	4499872	7177	synonymous_variant	LOW	SILENT	ccG/ccA	Pro	80	Pro	573	CFIm68-1	protein_coding	CODING	AT1G13190.1	2
1	4499872	7186	synonymous_variant	LOW	SILENT	ccG/ccA	Pro	80	Pro	573	CFIm68-1	protein_coding	CODING	AT1G13190.1	2
1	4499872	7203	synonymous_variant	LOW	SILENT	ccG/ccA	Pro	80	Pro	573	CFIm68-1	protein_coding	CODING	AT1G13190.1	2
1	4499872	7288	synonymous_variant	LOW	SILENT	ccG/ccA	Pro	80	Pro	573	CFIm68-1	protein_coding	CODING	AT1G13190.1	2
1	4499872	7349	synonymous_variant	LOW	SILENT	ccG/ccA	Pro	80	Pro	573	CFIm68-1	protein_coding	CODING	AT1G13190.1	2
1	4499872	7350	synonymous_variant	LOW	SILENT	ccG/ccA	Pro	80	Pro	573	CFIm68-1	protein_coding	CODING	AT1G13190.1	2
1	4499872	7372	synonymous_variant	LOW	SILENT	ccG/ccA	Pro	80	Pro	573	CFIm68-1	protein_coding	CODING	AT1G13190.1	2
1	4499872	7413	synonymous_variant	LOW	SILENT	ccG/ccA	Pro	80	Pro	573	CFIm68-1	protein_coding	CODING	AT1G13190.1	2
1	4499872	7520	synonymous_variant	LOW	SILENT	ccG/ccA	Pro	80	Pro	573	CFIm68-1	protein_coding	CODING	AT1G13190.1	2
1	4499872	8235	synonymous_variant	LOW	SILENT	ccG/ccA	Pro	80	Pro	573	CFIm68-1	protein_coding	CODING	AT1G13190.1	2
1	4499872	8284	synonymous_variant	LOW	SILENT	ccG/ccA	Pro	80	Pro	573	CFIm68-1	protein_coding	CODING	AT1G13190.1	2
1	4499872	8351	synonymous_variant	LOW	SILENT	ccG/ccA	Pro	80	Pro	573	CFIm68-1	protein_coding	CODING	AT1G13190.1	2
1	4499872	8365	synonymous_variant	LOW	SILENT	ccG/ccA	Pro	80	Pro	573	CFIm68-1	protein_coding	CODING	AT1G13190.1	2
1	4499872	8386	synonymous_variant	LOW	SILENT	ccG/ccA	Pro	80	Pro	573	CFIm68-1	protein_coding	CODING	AT1G13190.1	2
1	4499872	8419	synonymous_variant	LOW	SILENT	ccG/ccA	Pro	80	Pro	573	CFIm68-1	protein_coding	CODING	AT1G13190.1	2
1	4499872	9622	synonymous_variant	LOW	SILENT	ccG/ccA	Pro	80	Pro	573	CFIm68-1	protein_coding	CODING	AT1G13190.1	2
1	4499872	9644	synonymous_variant	LOW	SILENT	ccG/ccA	Pro	80	Pro	573	CFIm68-1	protein_coding	CODING	AT1G13190.1	2
1	4499872	9728	synonymous_variant	LOW	SILENT	ccG/ccA	Pro	80	Pro	573	CFIm68-1	protein_coding	CODING	AT1G13190.1	2
1	4499872	9729	synonymous_variant	LOW	SILENT	ccG/ccA	Pro	80	Pro	573	CFIm68-1	protein_coding	CODING	AT1G13190.1	2
1	4499872	9731	synonymous_variant	LOW	SILENT	ccG/ccA	Pro	80	Pro	573	CFIm68-1	protein_coding	CODING	AT1G13190.1	2
1	4499872	9732	synonymous_variant	LOW	SILENT	ccG/ccA	Pro	80	Pro	573	CFIm68-1	protein_coding	CODING	AT1G13190.1	2
1	4499872	9733	synonymous_variant	LOW	SILENT	ccG/ccA	Pro	80	Pro	573	CFIm68-1	protein_coding	CODING	AT1G13190.1	2
1	4499872	9735	synonymous_variant	LOW	SILENT	ccG/ccA	Pro	80	Pro	573	CFIm68-1	protein_coding	CODING	AT1G13190.1	2
1	4499872	9741	synonymous_variant	LOW	SILENT	ccG/ccA	Pro	80	Pro	573	CFIm68-1	protein_coding	CODING	AT1G13190.1	2
1	4499872	9768	synonymous_variant	LOW	SILENT	ccG/ccA	Pro	80	Pro	573	CFIm68-1	protein_coding	CODING	AT1G13190.1	2
1	4499872	9771	synonymous_variant	LOW	SILENT	ccG/ccA	Pro	80	Pro	573	CFIm68-1	protein_coding	CODING	AT1G13190.1	2
1	4499872	9772	synonymous_variant	LOW	SILENT	ccG/ccA	Pro	80	Pro	573	CFIm68-1	protein_coding	CODING	AT1G13190.1	2
1	4499872	9786	synonymous_variant	LOW	SILENT	ccG/ccA	Pro	80	Pro	573	CFIm68-1	protein_coding	CODING	AT1G13190.1	2
1	4499872	9789	synonymous_variant	LOW	SILENT	ccG/ccA	Pro	80	Pro	573	CFIm68-1	protein_coding	CODING	AT1G13190.1	2
1	4499872	9792	synonymous_variant	LOW	SILENT	ccG/ccA	Pro	80	Pro	573	CFIm68-1	protein_coding	CODING	AT1G13190.1	2
1	4499872	9794	synonymous_variant	LOW	SILENT	ccG/ccA	Pro	80	Pro	573	CFIm68-1	protein_coding	CODING	AT1G13190.1	2
1	4499872	9795	synonymous_variant	LOW	SILENT	ccG/ccA	Pro	80	Pro	573	CFIm68-1	protein_coding	CODING	AT1G13190.1	2
1	4499872	9801	synonymous_variant	LOW	SILENT	ccG/ccA	Pro	80	Pro	573	CFIm68-1	protein_coding	CODING	AT1G13190.1	2
1	4499872	9803	synonymous_variant	LOW	SILENT	ccG/ccA	Pro	80	Pro	573	CFIm68-1	protein_coding	CODING	AT1G13190.1	2
1	4499872	9805	synonymous_variant	LOW	SILENT	ccG/ccA	Pro	80	Pro	573	CFIm68-1	protein_coding	CODING	AT1G13190.1	2
1	4499872	9806	synonymous_variant	LOW	SILENT	ccG/ccA	Pro	80	Pro	573	CFIm68-1	protein_coding	CODING	AT1G13190.1	2
1	4499872	9816	synonymous_variant	LOW	SILENT	ccG/ccA	Pro	80	Pro	573	CFIm68-1	protein_coding	CODING	AT1G13190.1	2
1	4499872	9915	synonymous_variant	LOW	SILENT	ccG/ccA	Pro	80	Pro	573	CFIm68-1	protein_coding	CODING	AT1G13190.1	2
1	4499872	9930	synonymous_variant	LOW	SILENT	ccG/ccA	Pro	80	Pro	573	CFIm68-1	protein_coding	CODING	AT1G13190.1	2
1	4499876	9714	missense_variant	MODERATE	MISSENSE	Atg/Gtg	Met	82	Val	573	CFIm68-1	protein_coding	CODING	AT1G13190.1	2
1	4499919	9988	missense_variant	MODERATE	MISSENSE	aAt/aCt	Asn	96	Thr	573	CFIm68-1	protein_coding	CODING	AT1G13190.1	2
1	4500001	630	synonymous_variant	LOW	SILENT	ggG/ggT	Gly	123	Gly	573	CFIm68-1	protein_coding	CODING	AT1G13190.1	2
1	4500001	6114	synonymous_variant	LOW	SILENT	ggG/ggT	Gly	123	Gly	573	CFIm68-1	protein_coding	CODING	AT1G13190.1	2
1	4500001	6128	synonymous_variant	LOW	SILENT	ggG/ggT	Gly	123	Gly	573	CFIm68-1	protein_coding	CODING	AT1G13190.1	2
1	4500001	6898	synonymous_variant	LOW	SILENT	ggG/ggT	Gly	123	Gly	573	CFIm68-1	protein_coding	CODING	AT1G13190.1	2
1	4500001	7071	synonymous_variant	LOW	SILENT	ggG/ggT	Gly	123	Gly	573	CFIm68-1	protein_coding	CODING	AT1G13190.1	2
1	4500001	9749	synonymous_variant	LOW	SILENT	ggG/ggT	Gly	123	Gly	573	CFIm68-1	protein_coding	CODING	AT1G13190.1	2
1	4500001	9838	synonymous_variant	LOW	SILENT	ggG/ggT	Gly	123	Gly	573	CFIm68-1	protein_coding	CODING	AT1G13190.1	2
1	4500001	10005	synonymous_variant	LOW	SILENT	ggG/ggT	Gly	123	Gly	573	CFIm68-1	protein_coding	CODING	AT1G13190.1	2
1	4500011	9660	missense_variant	MODERATE	MISSENSE	Gat/Tat	Asp	127	Tyr	573	CFIm68-1	protein_coding	CODING	AT1G13190.1	2
1	4500025	9543	synonymous_variant	LOW	SILENT	aaC/aaT	Asn	131	Asn	573	CFIm68-1	protein_coding	CODING	AT1G13190.1	2
1	4500051	9716	missense_variant	MODERATE	MISSENSE	aCt/aGt	Thr	140	Ser	573	CFIm68-1	protein_coding	CODING	AT1G13190.1	2
1	4500056	7307	missense_variant	MODERATE	MISSENSE	Gtg/Ctg	Val	142	Leu	573	CFIm68-1	protein_coding	CODING	AT1G13190.1	2
1	4500076	9533	missense_variant	MODERATE	MISSENSE	ttT/ttG	Phe	148	Leu	573	CFIm68-1	protein_coding	CODING	AT1G13190.1	2
1	4500077	9837	missense_variant	MODERATE	MISSENSE	Tcg/Ccg	Ser	149	Pro	573	CFIm68-1	protein_coding	CODING	AT1G13190.1	2
1	4500088	9684	synonymous_variant	LOW	SILENT	gcG/gcC	Ala	152	Ala	573	CFIm68-1	protein_coding	CODING	AT1G13190.1	2
1	4500088	9685	synonymous_variant	LOW	SILENT	gcG/gcC	Ala	152	Ala	573	CFIm68-1	protein_coding	CODING	AT1G13190.1	2
1	4500088	9686	synonymous_variant	LOW	SILENT	gcG/gcC	Ala	152	Ala	573	CFIm68-1	protein_coding	CODING	AT1G13190.1	2
1	4500088	9687	synonymous_variant	LOW	SILENT	gcG/gcC	Ala	152	Ala	573	CFIm68-1	protein_coding	CODING	AT1G13190.1	2
1	4500088	9971	synonymous_variant	LOW	SILENT	gcG/gcC	Ala	152	Ala	573	CFIm68-1	protein_coding	CODING	AT1G13190.1	2
1	4500088	9972	synonymous_variant	LOW	SILENT	gcG/gcC	Ala	152	Ala	573	CFIm68-1	protein_coding	CODING	AT1G13190.1	2
1	4500088	10013	synonymous_variant	LOW	SILENT	gcG/gcC	Ala	152	Ala	573	CFIm68-1	protein_coding	CODING	AT1G13190.1	2
1	4500114	9869	missense_variant	MODERATE	MISSENSE	cAt/cGt	His	161	Arg	573	CFIm68-1	protein_coding	CODING	AT1G13190.1	2
1	4500175	9551	synonymous_variant	LOW	SILENT	gtG/gtA	Val	181	Val	573	CFIm68-1	protein_coding	CODING	AT1G13190.1	2
1	4500238	7130	synonymous_variant	LOW	SILENT	acC/acT	Thr	202	Thr	573	CFIm68-1	protein_coding	CODING	AT1G13190.1	2
1	4500274	9527	synonymous_variant	LOW	SILENT	acG/acA	Thr	214	Thr	573	CFIm68-1	protein_coding	CODING	AT1G13190.1	2
1	4500274	9576	synonymous_variant	LOW	SILENT	acG/acA	Thr	214	Thr	573	CFIm68-1	protein_coding	CODING	AT1G13190.1	2
1	4500274	9846	synonymous_variant	LOW	SILENT	acG/acA	Thr	214	Thr	573	CFIm68-1	protein_coding	CODING	AT1G13190.1	2
1	4500274	9881	synonymous_variant	LOW	SILENT	acG/acA	Thr	214	Thr	573	CFIm68-1	protein_coding	CODING	AT1G13190.1	2
1	4500388	630	missense_variant	MODERATE	MISSENSE	gaT/gaG	Asp	252	Glu	573	CFIm68-1	protein_coding	CODING	AT1G13190.1	2
1	4500388	870	missense_variant	MODERATE	MISSENSE	gaT/gaG	Asp	252	Glu	573	CFIm68-1	protein_coding	CODING	AT1G13190.1	2
1	4500388	932	missense_variant	MODERATE	MISSENSE	gaT/gaG	Asp	252	Glu	573	CFIm68-1	protein_coding	CODING	AT1G13190.1	2
1	4500388	1066	missense_variant	MODERATE	MISSENSE	gaT/gaG	Asp	252	Glu	573	CFIm68-1	protein_coding	CODING	AT1G13190.1	2
1	4500388	1070	missense_variant	MODERATE	MISSENSE	gaT/gaG	Asp	252	Glu	573	CFIm68-1	protein_coding	CODING	AT1G13190.1	2
1	4500388	1313	missense_variant	MODERATE	MISSENSE	gaT/gaG	Asp	252	Glu	573	CFIm68-1	protein_coding	CODING	AT1G13190.1	2
1	4500388	4779	missense_variant	MODERATE	MISSENSE	gaT/gaG	Asp	252	Glu	573	CFIm68-1	protein_coding	CODING	AT1G13190.1	2
1	4500388	5151	missense_variant	MODERATE	MISSENSE	gaT/gaG	Asp	252	Glu	573	CFIm68-1	protein_coding	CODING	AT1G13190.1	2
1	4500388	5210	missense_variant	MODERATE	MISSENSE	gaT/gaG	Asp	252	Glu	573	CFIm68-1	protein_coding	CODING	AT1G13190.1	2
1	4500388	5349	missense_variant	MODERATE	MISSENSE	gaT/gaG	Asp	252	Glu	573	CFIm68-1	protein_coding	CODING	AT1G13190.1	2
1	4500388	5353	missense_variant	MODERATE	MISSENSE	gaT/gaG	Asp	252	Glu	573	CFIm68-1	protein_coding	CODING	AT1G13190.1	2
1	4500388	5860	missense_variant	MODERATE	MISSENSE	gaT/gaG	Asp	252	Glu	573	CFIm68-1	protein_coding	CODING	AT1G13190.1	2
1	4500388	5874	missense_variant	MODERATE	MISSENSE	gaT/gaG	Asp	252	Glu	573	CFIm68-1	protein_coding	CODING	AT1G13190.1	2
1	4500388	5921	missense_variant	MODERATE	MISSENSE	gaT/gaG	Asp	252	Glu	573	CFIm68-1	protein_coding	CODING	AT1G13190.1	2
1	4500388	6008	missense_variant	MODERATE	MISSENSE	gaT/gaG	Asp	252	Glu	573	CFIm68-1	protein_coding	CODING	AT1G13190.1	2
1	4500388	6009	missense_variant	MODERATE	MISSENSE	gaT/gaG	Asp	252	Glu	573	CFIm68-1	protein_coding	CODING	AT1G13190.1	2
1	4500388	6010	missense_variant	MODERATE	MISSENSE	gaT/gaG	Asp	252	Glu	573	CFIm68-1	protein_coding	CODING	AT1G13190.1	2
1	4500388	6011	missense_variant	MODERATE	MISSENSE	gaT/gaG	Asp	252	Glu	573	CFIm68-1	protein_coding	CODING	AT1G13190.1	2
1	4500388	6012	missense_variant	MODERATE	MISSENSE	gaT/gaG	Asp	252	Glu	573	CFIm68-1	protein_coding	CODING	AT1G13190.1	2
1	4500388	6013	missense_variant	MODERATE	MISSENSE	gaT/gaG	Asp	252	Glu	573	CFIm68-1	protein_coding	CODING	AT1G13190.1	2
1	4500388	6025	missense_variant	MODERATE	MISSENSE	gaT/gaG	Asp	252	Glu	573	CFIm68-1	protein_coding	CODING	AT1G13190.1	2
1	4500388	6030	missense_variant	MODERATE	MISSENSE	gaT/gaG	Asp	252	Glu	573	CFIm68-1	protein_coding	CODING	AT1G13190.1	2
1	4500388	6099	missense_variant	MODERATE	MISSENSE	gaT/gaG	Asp	252	Glu	573	CFIm68-1	protein_coding	CODING	AT1G13190.1	2
1	4500388	6114	missense_variant	MODERATE	MISSENSE	gaT/gaG	Asp	252	Glu	573	CFIm68-1	protein_coding	CODING	AT1G13190.1	2
1	4500388	6128	missense_variant	MODERATE	MISSENSE	gaT/gaG	Asp	252	Glu	573	CFIm68-1	protein_coding	CODING	AT1G13190.1	2
1	4500388	6151	missense_variant	MODERATE	MISSENSE	gaT/gaG	Asp	252	Glu	573	CFIm68-1	protein_coding	CODING	AT1G13190.1	2
1	4500388	6153	missense_variant	MODERATE	MISSENSE	gaT/gaG	Asp	252	Glu	573	CFIm68-1	protein_coding	CODING	AT1G13190.1	2
1	4500388	6154	missense_variant	MODERATE	MISSENSE	gaT/gaG	Asp	252	Glu	573	CFIm68-1	protein_coding	CODING	AT1G13190.1	2
1	4500388	6163	missense_variant	MODERATE	MISSENSE	gaT/gaG	Asp	252	Glu	573	CFIm68-1	protein_coding	CODING	AT1G13190.1	2
1	4500388	6166	missense_variant	MODERATE	MISSENSE	gaT/gaG	Asp	252	Glu	573	CFIm68-1	protein_coding	CODING	AT1G13190.1	2
1	4500388	6188	missense_variant	MODERATE	MISSENSE	gaT/gaG	Asp	252	Glu	573	CFIm68-1	protein_coding	CODING	AT1G13190.1	2
1	4500388	6191	missense_variant	MODERATE	MISSENSE	gaT/gaG	Asp	252	Glu	573	CFIm68-1	protein_coding	CODING	AT1G13190.1	2
1	4500388	6195	missense_variant	MODERATE	MISSENSE	gaT/gaG	Asp	252	Glu	573	CFIm68-1	protein_coding	CODING	AT1G13190.1	2
1	4500388	6209	missense_variant	MODERATE	MISSENSE	gaT/gaG	Asp	252	Glu	573	CFIm68-1	protein_coding	CODING	AT1G13190.1	2
1	4500388	6210	missense_variant	MODERATE	MISSENSE	gaT/gaG	Asp	252	Glu	573	CFIm68-1	protein_coding	CODING	AT1G13190.1	2
1	4500388	6220	missense_variant	MODERATE	MISSENSE	gaT/gaG	Asp	252	Glu	573	CFIm68-1	protein_coding	CODING	AT1G13190.1	2
1	4500388	6898	missense_variant	MODERATE	MISSENSE	gaT/gaG	Asp	252	Glu	573	CFIm68-1	protein_coding	CODING	AT1G13190.1	2
1	4500388	6913	missense_variant	MODERATE	MISSENSE	gaT/gaG	Asp	252	Glu	573	CFIm68-1	protein_coding	CODING	AT1G13190.1	2
1	4500388	6920	missense_variant	MODERATE	MISSENSE	gaT/gaG	Asp	252	Glu	573	CFIm68-1	protein_coding	CODING	AT1G13190.1	2
1	4500388	6945	missense_variant	MODERATE	MISSENSE	gaT/gaG	Asp	252	Glu	573	CFIm68-1	protein_coding	CODING	AT1G13190.1	2
1	4500388	6958	missense_variant	MODERATE	MISSENSE	gaT/gaG	Asp	252	Glu	573	CFIm68-1	protein_coding	CODING	AT1G13190.1	2
1	4500388	6959	missense_variant	MODERATE	MISSENSE	gaT/gaG	Asp	252	Glu	573	CFIm68-1	protein_coding	CODING	AT1G13190.1	2
1	4500388	6967	missense_variant	MODERATE	MISSENSE	gaT/gaG	Asp	252	Glu	573	CFIm68-1	protein_coding	CODING	AT1G13190.1	2
1	4500388	6975	missense_variant	MODERATE	MISSENSE	gaT/gaG	Asp	252	Glu	573	CFIm68-1	protein_coding	CODING	AT1G13190.1	2
1	4500388	6979	missense_variant	MODERATE	MISSENSE	gaT/gaG	Asp	252	Glu	573	CFIm68-1	protein_coding	CODING	AT1G13190.1	2
1	4500388	6997	missense_variant	MODERATE	MISSENSE	gaT/gaG	Asp	252	Glu	573	CFIm68-1	protein_coding	CODING	AT1G13190.1	2
1	4500388	7008	missense_variant	MODERATE	MISSENSE	gaT/gaG	Asp	252	Glu	573	CFIm68-1	protein_coding	CODING	AT1G13190.1	2
1	4500388	7025	missense_variant	MODERATE	MISSENSE	gaT/gaG	Asp	252	Glu	573	CFIm68-1	protein_coding	CODING	AT1G13190.1	2
1	4500388	7063	missense_variant	MODERATE	MISSENSE	gaT/gaG	Asp	252	Glu	573	CFIm68-1	protein_coding	CODING	AT1G13190.1	2
1	4500388	7071	missense_variant	MODERATE	MISSENSE	gaT/gaG	Asp	252	Glu	573	CFIm68-1	protein_coding	CODING	AT1G13190.1	2
1	4500388	7111	missense_variant	MODERATE	MISSENSE	gaT/gaG	Asp	252	Glu	573	CFIm68-1	protein_coding	CODING	AT1G13190.1	2
1	4500388	7138	missense_variant	MODERATE	MISSENSE	gaT/gaG	Asp	252	Glu	573	CFIm68-1	protein_coding	CODING	AT1G13190.1	2
1	4500388	7158	missense_variant	MODERATE	MISSENSE	gaT/gaG	Asp	252	Glu	573	CFIm68-1	protein_coding	CODING	AT1G13190.1	2
1	4500388	7164	missense_variant	MODERATE	MISSENSE	gaT/gaG	Asp	252	Glu	573	CFIm68-1	protein_coding	CODING	AT1G13190.1	2
1	4500388	7181	missense_variant	MODERATE	MISSENSE	gaT/gaG	Asp	252	Glu	573	CFIm68-1	protein_coding	CODING	AT1G13190.1	2
1	4500388	7280	missense_variant	MODERATE	MISSENSE	gaT/gaG	Asp	252	Glu	573	CFIm68-1	protein_coding	CODING	AT1G13190.1	2
1	4500388	7282	missense_variant	MODERATE	MISSENSE	gaT/gaG	Asp	252	Glu	573	CFIm68-1	protein_coding	CODING	AT1G13190.1	2
1	4500388	7320	missense_variant	MODERATE	MISSENSE	gaT/gaG	Asp	252	Glu	573	CFIm68-1	protein_coding	CODING	AT1G13190.1	2
1	4500388	7322	missense_variant	MODERATE	MISSENSE	gaT/gaG	Asp	252	Glu	573	CFIm68-1	protein_coding	CODING	AT1G13190.1	2
1	4500388	7342	missense_variant	MODERATE	MISSENSE	gaT/gaG	Asp	252	Glu	573	CFIm68-1	protein_coding	CODING	AT1G13190.1	2
1	4500388	7343	missense_variant	MODERATE	MISSENSE	gaT/gaG	Asp	252	Glu	573	CFIm68-1	protein_coding	CODING	AT1G13190.1	2
1	4500388	7404	missense_variant	MODERATE	MISSENSE	gaT/gaG	Asp	252	Glu	573	CFIm68-1	protein_coding	CODING	AT1G13190.1	2
1	4500388	7416	missense_variant	MODERATE	MISSENSE	gaT/gaG	Asp	252	Glu	573	CFIm68-1	protein_coding	CODING	AT1G13190.1	2
1	4500388	7417	missense_variant	MODERATE	MISSENSE	gaT/gaG	Asp	252	Glu	573	CFIm68-1	protein_coding	CODING	AT1G13190.1	2
1	4500388	7523	missense_variant	MODERATE	MISSENSE	gaT/gaG	Asp	252	Glu	573	CFIm68-1	protein_coding	CODING	AT1G13190.1	2
1	4500388	7525	missense_variant	MODERATE	MISSENSE	gaT/gaG	Asp	252	Glu	573	CFIm68-1	protein_coding	CODING	AT1G13190.1	2
1	4500388	7947	missense_variant	MODERATE	MISSENSE	gaT/gaG	Asp	252	Glu	573	CFIm68-1	protein_coding	CODING	AT1G13190.1	2
1	4500388	8132	missense_variant	MODERATE	MISSENSE	gaT/gaG	Asp	252	Glu	573	CFIm68-1	protein_coding	CODING	AT1G13190.1	2
1	4500388	8238	missense_variant	MODERATE	MISSENSE	gaT/gaG	Asp	252	Glu	573	CFIm68-1	protein_coding	CODING	AT1G13190.1	2
1	4500388	8240	missense_variant	MODERATE	MISSENSE	gaT/gaG	Asp	252	Glu	573	CFIm68-1	protein_coding	CODING	AT1G13190.1	2
1	4500388	8243	missense_variant	MODERATE	MISSENSE	gaT/gaG	Asp	252	Glu	573	CFIm68-1	protein_coding	CODING	AT1G13190.1	2
1	4500388	8311	missense_variant	MODERATE	MISSENSE	gaT/gaG	Asp	252	Glu	573	CFIm68-1	protein_coding	CODING	AT1G13190.1	2
1	4500388	8326	missense_variant	MODERATE	MISSENSE	gaT/gaG	Asp	252	Glu	573	CFIm68-1	protein_coding	CODING	AT1G13190.1	2
1	4500388	9067	missense_variant	MODERATE	MISSENSE	gaT/gaG	Asp	252	Glu	573	CFIm68-1	protein_coding	CODING	AT1G13190.1	2
1	4500388	9069	missense_variant	MODERATE	MISSENSE	gaT/gaG	Asp	252	Glu	573	CFIm68-1	protein_coding	CODING	AT1G13190.1	2
1	4500388	9070	missense_variant	MODERATE	MISSENSE	gaT/gaG	Asp	252	Glu	573	CFIm68-1	protein_coding	CODING	AT1G13190.1	2
1	4500388	9075	missense_variant	MODERATE	MISSENSE	gaT/gaG	Asp	252	Glu	573	CFIm68-1	protein_coding	CODING	AT1G13190.1	2
1	4500388	9078	missense_variant	MODERATE	MISSENSE	gaT/gaG	Asp	252	Glu	573	CFIm68-1	protein_coding	CODING	AT1G13190.1	2
1	4500388	9081	missense_variant	MODERATE	MISSENSE	gaT/gaG	Asp	252	Glu	573	CFIm68-1	protein_coding	CODING	AT1G13190.1	2
1	4500388	9091	missense_variant	MODERATE	MISSENSE	gaT/gaG	Asp	252	Glu	573	CFIm68-1	protein_coding	CODING	AT1G13190.1	2
1	4500388	9099	missense_variant	MODERATE	MISSENSE	gaT/gaG	Asp	252	Glu	573	CFIm68-1	protein_coding	CODING	AT1G13190.1	2
1	4500388	9100	missense_variant	MODERATE	MISSENSE	gaT/gaG	Asp	252	Glu	573	CFIm68-1	protein_coding	CODING	AT1G13190.1	2
1	4500388	9102	missense_variant	MODERATE	MISSENSE	gaT/gaG	Asp	252	Glu	573	CFIm68-1	protein_coding	CODING	AT1G13190.1	2
1	4500388	9103	missense_variant	MODERATE	MISSENSE	gaT/gaG	Asp	252	Glu	573	CFIm68-1	protein_coding	CODING	AT1G13190.1	2
1	4500388	9105	missense_variant	MODERATE	MISSENSE	gaT/gaG	Asp	252	Glu	573	CFIm68-1	protein_coding	CODING	AT1G13190.1	2
1	4500388	9106	missense_variant	MODERATE	MISSENSE	gaT/gaG	Asp	252	Glu	573	CFIm68-1	protein_coding	CODING	AT1G13190.1	2
1	4500388	9113	missense_variant	MODERATE	MISSENSE	gaT/gaG	Asp	252	Glu	573	CFIm68-1	protein_coding	CODING	AT1G13190.1	2
1	4500388	9114	missense_variant	MODERATE	MISSENSE	gaT/gaG	Asp	252	Glu	573	CFIm68-1	protein_coding	CODING	AT1G13190.1	2
1	4500388	9115	missense_variant	MODERATE	MISSENSE	gaT/gaG	Asp	252	Glu	573	CFIm68-1	protein_coding	CODING	AT1G13190.1	2
1	4500388	9336	missense_variant	MODERATE	MISSENSE	gaT/gaG	Asp	252	Glu	573	CFIm68-1	protein_coding	CODING	AT1G13190.1	2
1	4500388	9343	missense_variant	MODERATE	MISSENSE	gaT/gaG	Asp	252	Glu	573	CFIm68-1	protein_coding	CODING	AT1G13190.1	2
1	4500388	9402	missense_variant	MODERATE	MISSENSE	gaT/gaG	Asp	252	Glu	573	CFIm68-1	protein_coding	CODING	AT1G13190.1	2
1	4500388	9409	missense_variant	MODERATE	MISSENSE	gaT/gaG	Asp	252	Glu	573	CFIm68-1	protein_coding	CODING	AT1G13190.1	2
1	4500388	9416	missense_variant	MODERATE	MISSENSE	gaT/gaG	Asp	252	Glu	573	CFIm68-1	protein_coding	CODING	AT1G13190.1	2
1	4500388	9421	missense_variant	MODERATE	MISSENSE	gaT/gaG	Asp	252	Glu	573	CFIm68-1	protein_coding	CODING	AT1G13190.1	2
1	4500388	9450	missense_variant	MODERATE	MISSENSE	gaT/gaG	Asp	252	Glu	573	CFIm68-1	protein_coding	CODING	AT1G13190.1	2
1	4500388	9451	missense_variant	MODERATE	MISSENSE	gaT/gaG	Asp	252	Glu	573	CFIm68-1	protein_coding	CODING	AT1G13190.1	2
1	4500388	9508	missense_variant	MODERATE	MISSENSE	gaT/gaG	Asp	252	Glu	573	CFIm68-1	protein_coding	CODING	AT1G13190.1	2
1	4500388	9519	missense_variant	MODERATE	MISSENSE	gaT/gaG	Asp	252	Glu	573	CFIm68-1	protein_coding	CODING	AT1G13190.1	2
1	4500388	9523	missense_variant	MODERATE	MISSENSE	gaT/gaG	Asp	252	Glu	573	CFIm68-1	protein_coding	CODING	AT1G13190.1	2
1	4500388	9524	missense_variant	MODERATE	MISSENSE	gaT/gaG	Asp	252	Glu	573	CFIm68-1	protein_coding	CODING	AT1G13190.1	2
1	4500388	9525	missense_variant	MODERATE	MISSENSE	gaT/gaG	Asp	252	Glu	573	CFIm68-1	protein_coding	CODING	AT1G13190.1	2
1	4500388	9534	missense_variant	MODERATE	MISSENSE	gaT/gaG	Asp	252	Glu	573	CFIm68-1	protein_coding	CODING	AT1G13190.1	2
1	4500388	9539	missense_variant	MODERATE	MISSENSE	gaT/gaG	Asp	252	Glu	573	CFIm68-1	protein_coding	CODING	AT1G13190.1	2
1	4500388	9540	missense_variant	MODERATE	MISSENSE	gaT/gaG	Asp	252	Glu	573	CFIm68-1	protein_coding	CODING	AT1G13190.1	2
1	4500388	9546	missense_variant	MODERATE	MISSENSE	gaT/gaG	Asp	252	Glu	573	CFIm68-1	protein_coding	CODING	AT1G13190.1	2
1	4500388	9548	missense_variant	MODERATE	MISSENSE	gaT/gaG	Asp	252	Glu	573	CFIm68-1	protein_coding	CODING	AT1G13190.1	2
1	4500388	9553	missense_variant	MODERATE	MISSENSE	gaT/gaG	Asp	252	Glu	573	CFIm68-1	protein_coding	CODING	AT1G13190.1	2
1	4500388	9557	missense_variant	MODERATE	MISSENSE	gaT/gaG	Asp	252	Glu	573	CFIm68-1	protein_coding	CODING	AT1G13190.1	2
1	4500388	9559	missense_variant	MODERATE	MISSENSE	gaT/gaG	Asp	252	Glu	573	CFIm68-1	protein_coding	CODING	AT1G13190.1	2
1	4500388	9565	missense_variant	MODERATE	MISSENSE	gaT/gaG	Asp	252	Glu	573	CFIm68-1	protein_coding	CODING	AT1G13190.1	2
1	4500388	9567	missense_variant	MODERATE	MISSENSE	gaT/gaG	Asp	252	Glu	573	CFIm68-1	protein_coding	CODING	AT1G13190.1	2
1	4500388	9571	missense_variant	MODERATE	MISSENSE	gaT/gaG	Asp	252	Glu	573	CFIm68-1	protein_coding	CODING	AT1G13190.1	2
1	4500388	9574	missense_variant	MODERATE	MISSENSE	gaT/gaG	Asp	252	Glu	573	CFIm68-1	protein_coding	CODING	AT1G13190.1	2
1	4500388	9578	missense_variant	MODERATE	MISSENSE	gaT/gaG	Asp	252	Glu	573	CFIm68-1	protein_coding	CODING	AT1G13190.1	2
1	4500388	9579	missense_variant	MODERATE	MISSENSE	gaT/gaG	Asp	252	Glu	573	CFIm68-1	protein_coding	CODING	AT1G13190.1	2
1	4500388	9587	missense_variant	MODERATE	MISSENSE	gaT/gaG	Asp	252	Glu	573	CFIm68-1	protein_coding	CODING	AT1G13190.1	2
1	4500388	9588	missense_variant	MODERATE	MISSENSE	gaT/gaG	Asp	252	Glu	573	CFIm68-1	protein_coding	CODING	AT1G13190.1	2
1	4500388	9589	missense_variant	MODERATE	MISSENSE	gaT/gaG	Asp	252	Glu	573	CFIm68-1	protein_coding	CODING	AT1G13190.1	2
1	4500388	9590	missense_variant	MODERATE	MISSENSE	gaT/gaG	Asp	252	Glu	573	CFIm68-1	protein_coding	CODING	AT1G13190.1	2
1	4500388	9594	missense_variant	MODERATE	MISSENSE	gaT/gaG	Asp	252	Glu	573	CFIm68-1	protein_coding	CODING	AT1G13190.1	2
1	4500388	9601	missense_variant	MODERATE	MISSENSE	gaT/gaG	Asp	252	Glu	573	CFIm68-1	protein_coding	CODING	AT1G13190.1	2
1	4500388	9602	missense_variant	MODERATE	MISSENSE	gaT/gaG	Asp	252	Glu	573	CFIm68-1	protein_coding	CODING	AT1G13190.1	2
1	4500388	9697	missense_variant	MODERATE	MISSENSE	gaT/gaG	Asp	252	Glu	573	CFIm68-1	protein_coding	CODING	AT1G13190.1	2
1	4500388	9699	missense_variant	MODERATE	MISSENSE	gaT/gaG	Asp	252	Glu	573	CFIm68-1	protein_coding	CODING	AT1G13190.1	2
1	4500388	9707	missense_variant	MODERATE	MISSENSE	gaT/gaG	Asp	252	Glu	573	CFIm68-1	protein_coding	CODING	AT1G13190.1	2
1	4500388	9709	missense_variant	MODERATE	MISSENSE	gaT/gaG	Asp	252	Glu	573	CFIm68-1	protein_coding	CODING	AT1G13190.1	2
1	4500388	9749	missense_variant	MODERATE	MISSENSE	gaT/gaG	Asp	252	Glu	573	CFIm68-1	protein_coding	CODING	AT1G13190.1	2
1	4500388	9781	missense_variant	MODERATE	MISSENSE	gaT/gaG	Asp	252	Glu	573	CFIm68-1	protein_coding	CODING	AT1G13190.1	2
1	4500388	9799	missense_variant	MODERATE	MISSENSE	gaT/gaG	Asp	252	Glu	573	CFIm68-1	protein_coding	CODING	AT1G13190.1	2
1	4500388	9800	missense_variant	MODERATE	MISSENSE	gaT/gaG	Asp	252	Glu	573	CFIm68-1	protein_coding	CODING	AT1G13190.1	2
1	4500388	9823	missense_variant	MODERATE	MISSENSE	gaT/gaG	Asp	252	Glu	573	CFIm68-1	protein_coding	CODING	AT1G13190.1	2
1	4500388	9836	missense_variant	MODERATE	MISSENSE	gaT/gaG	Asp	252	Glu	573	CFIm68-1	protein_coding	CODING	AT1G13190.1	2
1	4500388	9838	missense_variant	MODERATE	MISSENSE	gaT/gaG	Asp	252	Glu	573	CFIm68-1	protein_coding	CODING	AT1G13190.1	2
1	4500388	9848	missense_variant	MODERATE	MISSENSE	gaT/gaG	Asp	252	Glu	573	CFIm68-1	protein_coding	CODING	AT1G13190.1	2
1	4500388	9849	missense_variant	MODERATE	MISSENSE	gaT/gaG	Asp	252	Glu	573	CFIm68-1	protein_coding	CODING	AT1G13190.1	2
1	4500388	9850	missense_variant	MODERATE	MISSENSE	gaT/gaG	Asp	252	Glu	573	CFIm68-1	protein_coding	CODING	AT1G13190.1	2
1	4500388	9854	missense_variant	MODERATE	MISSENSE	gaT/gaG	Asp	252	Glu	573	CFIm68-1	protein_coding	CODING	AT1G13190.1	2
1	4500388	9857	missense_variant	MODERATE	MISSENSE	gaT/gaG	Asp	252	Glu	573	CFIm68-1	protein_coding	CODING	AT1G13190.1	2
1	4500388	9859	missense_variant	MODERATE	MISSENSE	gaT/gaG	Asp	252	Glu	573	CFIm68-1	protein_coding	CODING	AT1G13190.1	2
1	4500388	9870	missense_variant	MODERATE	MISSENSE	gaT/gaG	Asp	252	Glu	573	CFIm68-1	protein_coding	CODING	AT1G13190.1	2
1	4500388	9876	missense_variant	MODERATE	MISSENSE	gaT/gaG	Asp	252	Glu	573	CFIm68-1	protein_coding	CODING	AT1G13190.1	2
1	4500388	9882	missense_variant	MODERATE	MISSENSE	gaT/gaG	Asp	252	Glu	573	CFIm68-1	protein_coding	CODING	AT1G13190.1	2
1	4500388	9885	missense_variant	MODERATE	MISSENSE	gaT/gaG	Asp	252	Glu	573	CFIm68-1	protein_coding	CODING	AT1G13190.1	2
1	4500388	9886	missense_variant	MODERATE	MISSENSE	gaT/gaG	Asp	252	Glu	573	CFIm68-1	protein_coding	CODING	AT1G13190.1	2
1	4500388	9891	missense_variant	MODERATE	MISSENSE	gaT/gaG	Asp	252	Glu	573	CFIm68-1	protein_coding	CODING	AT1G13190.1	2
1	4500388	9892	missense_variant	MODERATE	MISSENSE	gaT/gaG	Asp	252	Glu	573	CFIm68-1	protein_coding	CODING	AT1G13190.1	2
1	4500388	9895	missense_variant	MODERATE	MISSENSE	gaT/gaG	Asp	252	Glu	573	CFIm68-1	protein_coding	CODING	AT1G13190.1	2
1	4500388	9898	missense_variant	MODERATE	MISSENSE	gaT/gaG	Asp	252	Glu	573	CFIm68-1	protein_coding	CODING	AT1G13190.1	2
1	4500388	9899	missense_variant	MODERATE	MISSENSE	gaT/gaG	Asp	252	Glu	573	CFIm68-1	protein_coding	CODING	AT1G13190.1	2
1	4500388	9906	missense_variant	MODERATE	MISSENSE	gaT/gaG	Asp	252	Glu	573	CFIm68-1	protein_coding	CODING	AT1G13190.1	2
1	4500388	9912	missense_variant	MODERATE	MISSENSE	gaT/gaG	Asp	252	Glu	573	CFIm68-1	protein_coding	CODING	AT1G13190.1	2
1	4500388	9925	missense_variant	MODERATE	MISSENSE	gaT/gaG	Asp	252	Glu	573	CFIm68-1	protein_coding	CODING	AT1G13190.1	2
1	4500388	9935	missense_variant	MODERATE	MISSENSE	gaT/gaG	Asp	252	Glu	573	CFIm68-1	protein_coding	CODING	AT1G13190.1	2
1	4500388	9941	missense_variant	MODERATE	MISSENSE	gaT/gaG	Asp	252	Glu	573	CFIm68-1	protein_coding	CODING	AT1G13190.1	2
1	4500388	9948	missense_variant	MODERATE	MISSENSE	gaT/gaG	Asp	252	Glu	573	CFIm68-1	protein_coding	CODING	AT1G13190.1	2
1	4500388	9962	missense_variant	MODERATE	MISSENSE	gaT/gaG	Asp	252	Glu	573	CFIm68-1	protein_coding	CODING	AT1G13190.1	2
1	4500388	9985	missense_variant	MODERATE	MISSENSE	gaT/gaG	Asp	252	Glu	573	CFIm68-1	protein_coding	CODING	AT1G13190.1	2
1	4500388	9986	missense_variant	MODERATE	MISSENSE	gaT/gaG	Asp	252	Glu	573	CFIm68-1	protein_coding	CODING	AT1G13190.1	2
1	4500388	9990	missense_variant	MODERATE	MISSENSE	gaT/gaG	Asp	252	Glu	573	CFIm68-1	protein_coding	CODING	AT1G13190.1	2
1	4500388	10012	missense_variant	MODERATE	MISSENSE	gaT/gaG	Asp	252	Glu	573	CFIm68-1	protein_coding	CODING	AT1G13190.1	2
1	4500388	10014	missense_variant	MODERATE	MISSENSE	gaT/gaG	Asp	252	Glu	573	CFIm68-1	protein_coding	CODING	AT1G13190.1	2
1	4500388	10023	missense_variant	MODERATE	MISSENSE	gaT/gaG	Asp	252	Glu	573	CFIm68-1	protein_coding	CODING	AT1G13190.1	2
1	4500388	10027	missense_variant	MODERATE	MISSENSE	gaT/gaG	Asp	252	Glu	573	CFIm68-1	protein_coding	CODING	AT1G13190.1	2
1	4500388	15593	missense_variant	MODERATE	MISSENSE	gaT/gaG	Asp	252	Glu	573	CFIm68-1	protein_coding	CODING	AT1G13190.1	2
1	4500429	9716	missense_variant	MODERATE	MISSENSE	tTc/tGc	Phe	266	Cys	573	CFIm68-1	protein_coding	CODING	AT1G13190.1	2
1	4500439	765	synonymous_variant	LOW	SILENT	aaT/aaC	Asn	269	Asn	573	CFIm68-1	protein_coding	CODING	AT1G13190.1	2
1	4500439	766	synonymous_variant	LOW	SILENT	aaT/aaC	Asn	269	Asn	573	CFIm68-1	protein_coding	CODING	AT1G13190.1	2
1	4500439	772	synonymous_variant	LOW	SILENT	aaT/aaC	Asn	269	Asn	573	CFIm68-1	protein_coding	CODING	AT1G13190.1	2
1	4500439	997	synonymous_variant	LOW	SILENT	aaT/aaC	Asn	269	Asn	573	CFIm68-1	protein_coding	CODING	AT1G13190.1	2
1	4500439	1006	synonymous_variant	LOW	SILENT	aaT/aaC	Asn	269	Asn	573	CFIm68-1	protein_coding	CODING	AT1G13190.1	2
1	4500439	1062	synonymous_variant	LOW	SILENT	aaT/aaC	Asn	269	Asn	573	CFIm68-1	protein_coding	CODING	AT1G13190.1	2
1	4500439	1317	synonymous_variant	LOW	SILENT	aaT/aaC	Asn	269	Asn	573	CFIm68-1	protein_coding	CODING	AT1G13190.1	2
1	4500439	1890	synonymous_variant	LOW	SILENT	aaT/aaC	Asn	269	Asn	573	CFIm68-1	protein_coding	CODING	AT1G13190.1	2
1	4500439	2171	synonymous_variant	LOW	SILENT	aaT/aaC	Asn	269	Asn	573	CFIm68-1	protein_coding	CODING	AT1G13190.1	2
1	4500439	2317	synonymous_variant	LOW	SILENT	aaT/aaC	Asn	269	Asn	573	CFIm68-1	protein_coding	CODING	AT1G13190.1	2
1	4500439	4958	synonymous_variant	LOW	SILENT	aaT/aaC	Asn	269	Asn	573	CFIm68-1	protein_coding	CODING	AT1G13190.1	2
1	4500439	5800	synonymous_variant	LOW	SILENT	aaT/aaC	Asn	269	Asn	573	CFIm68-1	protein_coding	CODING	AT1G13190.1	2
1	4500439	5831	synonymous_variant	LOW	SILENT	aaT/aaC	Asn	269	Asn	573	CFIm68-1	protein_coding	CODING	AT1G13190.1	2
1	4500439	5832	synonymous_variant	LOW	SILENT	aaT/aaC	Asn	269	Asn	573	CFIm68-1	protein_coding	CODING	AT1G13190.1	2
1	4500439	5836	synonymous_variant	LOW	SILENT	aaT/aaC	Asn	269	Asn	573	CFIm68-1	protein_coding	CODING	AT1G13190.1	2
1	4500439	5867	synonymous_variant	LOW	SILENT	aaT/aaC	Asn	269	Asn	573	CFIm68-1	protein_coding	CODING	AT1G13190.1	2
1	4500439	6019	synonymous_variant	LOW	SILENT	aaT/aaC	Asn	269	Asn	573	CFIm68-1	protein_coding	CODING	AT1G13190.1	2
1	4500439	6020	synonymous_variant	LOW	SILENT	aaT/aaC	Asn	269	Asn	573	CFIm68-1	protein_coding	CODING	AT1G13190.1	2
1	4500439	6021	synonymous_variant	LOW	SILENT	aaT/aaC	Asn	269	Asn	573	CFIm68-1	protein_coding	CODING	AT1G13190.1	2
1	4500439	6022	synonymous_variant	LOW	SILENT	aaT/aaC	Asn	269	Asn	573	CFIm68-1	protein_coding	CODING	AT1G13190.1	2
1	4500439	6023	synonymous_variant	LOW	SILENT	aaT/aaC	Asn	269	Asn	573	CFIm68-1	protein_coding	CODING	AT1G13190.1	2
1	4500439	6024	synonymous_variant	LOW	SILENT	aaT/aaC	Asn	269	Asn	573	CFIm68-1	protein_coding	CODING	AT1G13190.1	2
1	4500439	6034	synonymous_variant	LOW	SILENT	aaT/aaC	Asn	269	Asn	573	CFIm68-1	protein_coding	CODING	AT1G13190.1	2
1	4500439	6040	synonymous_variant	LOW	SILENT	aaT/aaC	Asn	269	Asn	573	CFIm68-1	protein_coding	CODING	AT1G13190.1	2
1	4500439	6042	synonymous_variant	LOW	SILENT	aaT/aaC	Asn	269	Asn	573	CFIm68-1	protein_coding	CODING	AT1G13190.1	2
1	4500439	6073	synonymous_variant	LOW	SILENT	aaT/aaC	Asn	269	Asn	573	CFIm68-1	protein_coding	CODING	AT1G13190.1	2
1	4500439	6076	synonymous_variant	LOW	SILENT	aaT/aaC	Asn	269	Asn	573	CFIm68-1	protein_coding	CODING	AT1G13190.1	2
1	4500439	6077	synonymous_variant	LOW	SILENT	aaT/aaC	Asn	269	Asn	573	CFIm68-1	protein_coding	CODING	AT1G13190.1	2
1	4500439	6085	synonymous_variant	LOW	SILENT	aaT/aaC	Asn	269	Asn	573	CFIm68-1	protein_coding	CODING	AT1G13190.1	2
1	4500439	6087	synonymous_variant	LOW	SILENT	aaT/aaC	Asn	269	Asn	573	CFIm68-1	protein_coding	CODING	AT1G13190.1	2
1	4500439	6088	synonymous_variant	LOW	SILENT	aaT/aaC	Asn	269	Asn	573	CFIm68-1	protein_coding	CODING	AT1G13190.1	2
1	4500439	6091	synonymous_variant	LOW	SILENT	aaT/aaC	Asn	269	Asn	573	CFIm68-1	protein_coding	CODING	AT1G13190.1	2
1	4500439	6092	synonymous_variant	LOW	SILENT	aaT/aaC	Asn	269	Asn	573	CFIm68-1	protein_coding	CODING	AT1G13190.1	2
1	4500439	6095	synonymous_variant	LOW	SILENT	aaT/aaC	Asn	269	Asn	573	CFIm68-1	protein_coding	CODING	AT1G13190.1	2
1	4500439	6097	synonymous_variant	LOW	SILENT	aaT/aaC	Asn	269	Asn	573	CFIm68-1	protein_coding	CODING	AT1G13190.1	2
1	4500439	6098	synonymous_variant	LOW	SILENT	aaT/aaC	Asn	269	Asn	573	CFIm68-1	protein_coding	CODING	AT1G13190.1	2
1	4500439	6100	synonymous_variant	LOW	SILENT	aaT/aaC	Asn	269	Asn	573	CFIm68-1	protein_coding	CODING	AT1G13190.1	2
1	4500439	6101	synonymous_variant	LOW	SILENT	aaT/aaC	Asn	269	Asn	573	CFIm68-1	protein_coding	CODING	AT1G13190.1	2
1	4500439	6104	synonymous_variant	LOW	SILENT	aaT/aaC	Asn	269	Asn	573	CFIm68-1	protein_coding	CODING	AT1G13190.1	2
1	4500439	6105	synonymous_variant	LOW	SILENT	aaT/aaC	Asn	269	Asn	573	CFIm68-1	protein_coding	CODING	AT1G13190.1	2
1	4500439	6111	synonymous_variant	LOW	SILENT	aaT/aaC	Asn	269	Asn	573	CFIm68-1	protein_coding	CODING	AT1G13190.1	2
1	4500439	6112	synonymous_variant	LOW	SILENT	aaT/aaC	Asn	269	Asn	573	CFIm68-1	protein_coding	CODING	AT1G13190.1	2
1	4500439	6118	synonymous_variant	LOW	SILENT	aaT/aaC	Asn	269	Asn	573	CFIm68-1	protein_coding	CODING	AT1G13190.1	2
1	4500439	6119	synonymous_variant	LOW	SILENT	aaT/aaC	Asn	269	Asn	573	CFIm68-1	protein_coding	CODING	AT1G13190.1	2
1	4500439	6122	synonymous_variant	LOW	SILENT	aaT/aaC	Asn	269	Asn	573	CFIm68-1	protein_coding	CODING	AT1G13190.1	2
1	4500439	6123	synonymous_variant	LOW	SILENT	aaT/aaC	Asn	269	Asn	573	CFIm68-1	protein_coding	CODING	AT1G13190.1	2
1	4500439	6124	synonymous_variant	LOW	SILENT	aaT/aaC	Asn	269	Asn	573	CFIm68-1	protein_coding	CODING	AT1G13190.1	2
1	4500439	6125	synonymous_variant	LOW	SILENT	aaT/aaC	Asn	269	Asn	573	CFIm68-1	protein_coding	CODING	AT1G13190.1	2
1	4500439	6126	synonymous_variant	LOW	SILENT	aaT/aaC	Asn	269	Asn	573	CFIm68-1	protein_coding	CODING	AT1G13190.1	2
1	4500439	6131	synonymous_variant	LOW	SILENT	aaT/aaC	Asn	269	Asn	573	CFIm68-1	protein_coding	CODING	AT1G13190.1	2
1	4500439	6132	synonymous_variant	LOW	SILENT	aaT/aaC	Asn	269	Asn	573	CFIm68-1	protein_coding	CODING	AT1G13190.1	2
1	4500439	6133	synonymous_variant	LOW	SILENT	aaT/aaC	Asn	269	Asn	573	CFIm68-1	protein_coding	CODING	AT1G13190.1	2
1	4500439	6136	synonymous_variant	LOW	SILENT	aaT/aaC	Asn	269	Asn	573	CFIm68-1	protein_coding	CODING	AT1G13190.1	2
1	4500439	6137	synonymous_variant	LOW	SILENT	aaT/aaC	Asn	269	Asn	573	CFIm68-1	protein_coding	CODING	AT1G13190.1	2
1	4500439	6138	synonymous_variant	LOW	SILENT	aaT/aaC	Asn	269	Asn	573	CFIm68-1	protein_coding	CODING	AT1G13190.1	2
1	4500439	6140	synonymous_variant	LOW	SILENT	aaT/aaC	Asn	269	Asn	573	CFIm68-1	protein_coding	CODING	AT1G13190.1	2
1	4500439	6142	synonymous_variant	LOW	SILENT	aaT/aaC	Asn	269	Asn	573	CFIm68-1	protein_coding	CODING	AT1G13190.1	2
1	4500439	6145	synonymous_variant	LOW	SILENT	aaT/aaC	Asn	269	Asn	573	CFIm68-1	protein_coding	CODING	AT1G13190.1	2
1	4500439	6148	synonymous_variant	LOW	SILENT	aaT/aaC	Asn	269	Asn	573	CFIm68-1	protein_coding	CODING	AT1G13190.1	2
1	4500439	6150	synonymous_variant	LOW	SILENT	aaT/aaC	Asn	269	Asn	573	CFIm68-1	protein_coding	CODING	AT1G13190.1	2
1	4500439	6184	synonymous_variant	LOW	SILENT	aaT/aaC	Asn	269	Asn	573	CFIm68-1	protein_coding	CODING	AT1G13190.1	2
1	4500439	6189	synonymous_variant	LOW	SILENT	aaT/aaC	Asn	269	Asn	573	CFIm68-1	protein_coding	CODING	AT1G13190.1	2
1	4500439	6192	synonymous_variant	LOW	SILENT	aaT/aaC	Asn	269	Asn	573	CFIm68-1	protein_coding	CODING	AT1G13190.1	2
1	4500439	6193	synonymous_variant	LOW	SILENT	aaT/aaC	Asn	269	Asn	573	CFIm68-1	protein_coding	CODING	AT1G13190.1	2
1	4500439	6201	synonymous_variant	LOW	SILENT	aaT/aaC	Asn	269	Asn	573	CFIm68-1	protein_coding	CODING	AT1G13190.1	2
1	4500439	6202	synonymous_variant	LOW	SILENT	aaT/aaC	Asn	269	Asn	573	CFIm68-1	protein_coding	CODING	AT1G13190.1	2
1	4500439	6243	synonymous_variant	LOW	SILENT	aaT/aaC	Asn	269	Asn	573	CFIm68-1	protein_coding	CODING	AT1G13190.1	2
1	4500439	6284	synonymous_variant	LOW	SILENT	aaT/aaC	Asn	269	Asn	573	CFIm68-1	protein_coding	CODING	AT1G13190.1	2
1	4500439	6396	synonymous_variant	LOW	SILENT	aaT/aaC	Asn	269	Asn	573	CFIm68-1	protein_coding	CODING	AT1G13190.1	2
1	4500439	6680	synonymous_variant	LOW	SILENT	aaT/aaC	Asn	269	Asn	573	CFIm68-1	protein_coding	CODING	AT1G13190.1	2
1	4500439	6911	synonymous_variant	LOW	SILENT	aaT/aaC	Asn	269	Asn	573	CFIm68-1	protein_coding	CODING	AT1G13190.1	2
1	4500439	6929	synonymous_variant	LOW	SILENT	aaT/aaC	Asn	269	Asn	573	CFIm68-1	protein_coding	CODING	AT1G13190.1	2
1	4500439	6931	synonymous_variant	LOW	SILENT	aaT/aaC	Asn	269	Asn	573	CFIm68-1	protein_coding	CODING	AT1G13190.1	2
1	4500439	6938	synonymous_variant	LOW	SILENT	aaT/aaC	Asn	269	Asn	573	CFIm68-1	protein_coding	CODING	AT1G13190.1	2
1	4500439	6951	synonymous_variant	LOW	SILENT	aaT/aaC	Asn	269	Asn	573	CFIm68-1	protein_coding	CODING	AT1G13190.1	2
1	4500439	6956	synonymous_variant	LOW	SILENT	aaT/aaC	Asn	269	Asn	573	CFIm68-1	protein_coding	CODING	AT1G13190.1	2
1	4500439	6957	synonymous_variant	LOW	SILENT	aaT/aaC	Asn	269	Asn	573	CFIm68-1	protein_coding	CODING	AT1G13190.1	2
1	4500439	6963	synonymous_variant	LOW	SILENT	aaT/aaC	Asn	269	Asn	573	CFIm68-1	protein_coding	CODING	AT1G13190.1	2
1	4500439	6973	synonymous_variant	LOW	SILENT	aaT/aaC	Asn	269	Asn	573	CFIm68-1	protein_coding	CODING	AT1G13190.1	2
1	4500439	6974	synonymous_variant	LOW	SILENT	aaT/aaC	Asn	269	Asn	573	CFIm68-1	protein_coding	CODING	AT1G13190.1	2
1	4500439	6981	synonymous_variant	LOW	SILENT	aaT/aaC	Asn	269	Asn	573	CFIm68-1	protein_coding	CODING	AT1G13190.1	2
1	4500439	6982	synonymous_variant	LOW	SILENT	aaT/aaC	Asn	269	Asn	573	CFIm68-1	protein_coding	CODING	AT1G13190.1	2
1	4500439	6990	synonymous_variant	LOW	SILENT	aaT/aaC	Asn	269	Asn	573	CFIm68-1	protein_coding	CODING	AT1G13190.1	2
1	4500439	6992	synonymous_variant	LOW	SILENT	aaT/aaC	Asn	269	Asn	573	CFIm68-1	protein_coding	CODING	AT1G13190.1	2
1	4500439	7000	synonymous_variant	LOW	SILENT	aaT/aaC	Asn	269	Asn	573	CFIm68-1	protein_coding	CODING	AT1G13190.1	2
1	4500439	7013	synonymous_variant	LOW	SILENT	aaT/aaC	Asn	269	Asn	573	CFIm68-1	protein_coding	CODING	AT1G13190.1	2
1	4500439	7014	synonymous_variant	LOW	SILENT	aaT/aaC	Asn	269	Asn	573	CFIm68-1	protein_coding	CODING	AT1G13190.1	2
1	4500439	7062	synonymous_variant	LOW	SILENT	aaT/aaC	Asn	269	Asn	573	CFIm68-1	protein_coding	CODING	AT1G13190.1	2
1	4500439	7068	synonymous_variant	LOW	SILENT	aaT/aaC	Asn	269	Asn	573	CFIm68-1	protein_coding	CODING	AT1G13190.1	2
1	4500439	7072	synonymous_variant	LOW	SILENT	aaT/aaC	Asn	269	Asn	573	CFIm68-1	protein_coding	CODING	AT1G13190.1	2
1	4500439	7103	synonymous_variant	LOW	SILENT	aaT/aaC	Asn	269	Asn	573	CFIm68-1	protein_coding	CODING	AT1G13190.1	2
1	4500439	7125	synonymous_variant	LOW	SILENT	aaT/aaC	Asn	269	Asn	573	CFIm68-1	protein_coding	CODING	AT1G13190.1	2
1	4500439	7126	synonymous_variant	LOW	SILENT	aaT/aaC	Asn	269	Asn	573	CFIm68-1	protein_coding	CODING	AT1G13190.1	2
1	4500439	7147	synonymous_variant	LOW	SILENT	aaT/aaC	Asn	269	Asn	573	CFIm68-1	protein_coding	CODING	AT1G13190.1	2
1	4500439	7161	synonymous_variant	LOW	SILENT	aaT/aaC	Asn	269	Asn	573	CFIm68-1	protein_coding	CODING	AT1G13190.1	2
1	4500439	7163	synonymous_variant	LOW	SILENT	aaT/aaC	Asn	269	Asn	573	CFIm68-1	protein_coding	CODING	AT1G13190.1	2
1	4500439	7183	synonymous_variant	LOW	SILENT	aaT/aaC	Asn	269	Asn	573	CFIm68-1	protein_coding	CODING	AT1G13190.1	2
1	4500439	7217	synonymous_variant	LOW	SILENT	aaT/aaC	Asn	269	Asn	573	CFIm68-1	protein_coding	CODING	AT1G13190.1	2
1	4500439	7218	synonymous_variant	LOW	SILENT	aaT/aaC	Asn	269	Asn	573	CFIm68-1	protein_coding	CODING	AT1G13190.1	2
1	4500439	7236	synonymous_variant	LOW	SILENT	aaT/aaC	Asn	269	Asn	573	CFIm68-1	protein_coding	CODING	AT1G13190.1	2
1	4500439	7250	synonymous_variant	LOW	SILENT	aaT/aaC	Asn	269	Asn	573	CFIm68-1	protein_coding	CODING	AT1G13190.1	2
1	4500439	7314	synonymous_variant	LOW	SILENT	aaT/aaC	Asn	269	Asn	573	CFIm68-1	protein_coding	CODING	AT1G13190.1	2
1	4500439	7323	synonymous_variant	LOW	SILENT	aaT/aaC	Asn	269	Asn	573	CFIm68-1	protein_coding	CODING	AT1G13190.1	2
1	4500439	7333	synonymous_variant	LOW	SILENT	aaT/aaC	Asn	269	Asn	573	CFIm68-1	protein_coding	CODING	AT1G13190.1	2
1	4500439	7337	synonymous_variant	LOW	SILENT	aaT/aaC	Asn	269	Asn	573	CFIm68-1	protein_coding	CODING	AT1G13190.1	2
1	4500439	7347	synonymous_variant	LOW	SILENT	aaT/aaC	Asn	269	Asn	573	CFIm68-1	protein_coding	CODING	AT1G13190.1	2
1	4500439	7354	synonymous_variant	LOW	SILENT	aaT/aaC	Asn	269	Asn	573	CFIm68-1	protein_coding	CODING	AT1G13190.1	2
1	4500439	7378	synonymous_variant	LOW	SILENT	aaT/aaC	Asn	269	Asn	573	CFIm68-1	protein_coding	CODING	AT1G13190.1	2
1	4500439	7394	synonymous_variant	LOW	SILENT	aaT/aaC	Asn	269	Asn	573	CFIm68-1	protein_coding	CODING	AT1G13190.1	2
1	4500439	7396	synonymous_variant	LOW	SILENT	aaT/aaC	Asn	269	Asn	573	CFIm68-1	protein_coding	CODING	AT1G13190.1	2
1	4500439	7418	synonymous_variant	LOW	SILENT	aaT/aaC	Asn	269	Asn	573	CFIm68-1	protein_coding	CODING	AT1G13190.1	2
1	4500439	7427	synonymous_variant	LOW	SILENT	aaT/aaC	Asn	269	Asn	573	CFIm68-1	protein_coding	CODING	AT1G13190.1	2
1	4500439	7460	synonymous_variant	LOW	SILENT	aaT/aaC	Asn	269	Asn	573	CFIm68-1	protein_coding	CODING	AT1G13190.1	2
1	4500439	7471	synonymous_variant	LOW	SILENT	aaT/aaC	Asn	269	Asn	573	CFIm68-1	protein_coding	CODING	AT1G13190.1	2
1	4500439	7514	synonymous_variant	LOW	SILENT	aaT/aaC	Asn	269	Asn	573	CFIm68-1	protein_coding	CODING	AT1G13190.1	2
1	4500439	7566	synonymous_variant	LOW	SILENT	aaT/aaC	Asn	269	Asn	573	CFIm68-1	protein_coding	CODING	AT1G13190.1	2
1	4500439	7917	synonymous_variant	LOW	SILENT	aaT/aaC	Asn	269	Asn	573	CFIm68-1	protein_coding	CODING	AT1G13190.1	2
1	4500439	8222	synonymous_variant	LOW	SILENT	aaT/aaC	Asn	269	Asn	573	CFIm68-1	protein_coding	CODING	AT1G13190.1	2
1	4500439	8230	synonymous_variant	LOW	SILENT	aaT/aaC	Asn	269	Asn	573	CFIm68-1	protein_coding	CODING	AT1G13190.1	2
1	4500439	8231	synonymous_variant	LOW	SILENT	aaT/aaC	Asn	269	Asn	573	CFIm68-1	protein_coding	CODING	AT1G13190.1	2
1	4500439	8234	synonymous_variant	LOW	SILENT	aaT/aaC	Asn	269	Asn	573	CFIm68-1	protein_coding	CODING	AT1G13190.1	2
1	4500439	8236	synonymous_variant	LOW	SILENT	aaT/aaC	Asn	269	Asn	573	CFIm68-1	protein_coding	CODING	AT1G13190.1	2
1	4500439	8239	synonymous_variant	LOW	SILENT	aaT/aaC	Asn	269	Asn	573	CFIm68-1	protein_coding	CODING	AT1G13190.1	2
1	4500439	8241	synonymous_variant	LOW	SILENT	aaT/aaC	Asn	269	Asn	573	CFIm68-1	protein_coding	CODING	AT1G13190.1	2
1	4500439	8242	synonymous_variant	LOW	SILENT	aaT/aaC	Asn	269	Asn	573	CFIm68-1	protein_coding	CODING	AT1G13190.1	2
1	4500439	8247	synonymous_variant	LOW	SILENT	aaT/aaC	Asn	269	Asn	573	CFIm68-1	protein_coding	CODING	AT1G13190.1	2
1	4500439	8249	synonymous_variant	LOW	SILENT	aaT/aaC	Asn	269	Asn	573	CFIm68-1	protein_coding	CODING	AT1G13190.1	2
1	4500439	8285	synonymous_variant	LOW	SILENT	aaT/aaC	Asn	269	Asn	573	CFIm68-1	protein_coding	CODING	AT1G13190.1	2
1	4500439	8335	synonymous_variant	LOW	SILENT	aaT/aaC	Asn	269	Asn	573	CFIm68-1	protein_coding	CODING	AT1G13190.1	2
1	4500439	8354	synonymous_variant	LOW	SILENT	aaT/aaC	Asn	269	Asn	573	CFIm68-1	protein_coding	CODING	AT1G13190.1	2
1	4500439	8369	synonymous_variant	LOW	SILENT	aaT/aaC	Asn	269	Asn	573	CFIm68-1	protein_coding	CODING	AT1G13190.1	2
1	4500439	8424	synonymous_variant	LOW	SILENT	aaT/aaC	Asn	269	Asn	573	CFIm68-1	protein_coding	CODING	AT1G13190.1	2
1	4500439	9057	synonymous_variant	LOW	SILENT	aaT/aaC	Asn	269	Asn	573	CFIm68-1	protein_coding	CODING	AT1G13190.1	2
1	4500439	9125	synonymous_variant	LOW	SILENT	aaT/aaC	Asn	269	Asn	573	CFIm68-1	protein_coding	CODING	AT1G13190.1	2
1	4500439	9128	synonymous_variant	LOW	SILENT	aaT/aaC	Asn	269	Asn	573	CFIm68-1	protein_coding	CODING	AT1G13190.1	2
1	4500439	9130	synonymous_variant	LOW	SILENT	aaT/aaC	Asn	269	Asn	573	CFIm68-1	protein_coding	CODING	AT1G13190.1	2
1	4500439	9131	synonymous_variant	LOW	SILENT	aaT/aaC	Asn	269	Asn	573	CFIm68-1	protein_coding	CODING	AT1G13190.1	2
1	4500439	9133	synonymous_variant	LOW	SILENT	aaT/aaC	Asn	269	Asn	573	CFIm68-1	protein_coding	CODING	AT1G13190.1	2
1	4500439	9134	synonymous_variant	LOW	SILENT	aaT/aaC	Asn	269	Asn	573	CFIm68-1	protein_coding	CODING	AT1G13190.1	2
1	4500439	9312	synonymous_variant	LOW	SILENT	aaT/aaC	Asn	269	Asn	573	CFIm68-1	protein_coding	CODING	AT1G13190.1	2
1	4500439	9339	synonymous_variant	LOW	SILENT	aaT/aaC	Asn	269	Asn	573	CFIm68-1	protein_coding	CODING	AT1G13190.1	2
1	4500439	9352	synonymous_variant	LOW	SILENT	aaT/aaC	Asn	269	Asn	573	CFIm68-1	protein_coding	CODING	AT1G13190.1	2
1	4500439	9353	synonymous_variant	LOW	SILENT	aaT/aaC	Asn	269	Asn	573	CFIm68-1	protein_coding	CODING	AT1G13190.1	2
1	4500439	9370	synonymous_variant	LOW	SILENT	aaT/aaC	Asn	269	Asn	573	CFIm68-1	protein_coding	CODING	AT1G13190.1	2
1	4500439	9380	synonymous_variant	LOW	SILENT	aaT/aaC	Asn	269	Asn	573	CFIm68-1	protein_coding	CODING	AT1G13190.1	2
1	4500439	9390	synonymous_variant	LOW	SILENT	aaT/aaC	Asn	269	Asn	573	CFIm68-1	protein_coding	CODING	AT1G13190.1	2
1	4500439	9391	synonymous_variant	LOW	SILENT	aaT/aaC	Asn	269	Asn	573	CFIm68-1	protein_coding	CODING	AT1G13190.1	2
1	4500439	9392	synonymous_variant	LOW	SILENT	aaT/aaC	Asn	269	Asn	573	CFIm68-1	protein_coding	CODING	AT1G13190.1	2
1	4500439	9395	synonymous_variant	LOW	SILENT	aaT/aaC	Asn	269	Asn	573	CFIm68-1	protein_coding	CODING	AT1G13190.1	2
1	4500439	9404	synonymous_variant	LOW	SILENT	aaT/aaC	Asn	269	Asn	573	CFIm68-1	protein_coding	CODING	AT1G13190.1	2
1	4500439	9405	synonymous_variant	LOW	SILENT	aaT/aaC	Asn	269	Asn	573	CFIm68-1	protein_coding	CODING	AT1G13190.1	2
1	4500439	9407	synonymous_variant	LOW	SILENT	aaT/aaC	Asn	269	Asn	573	CFIm68-1	protein_coding	CODING	AT1G13190.1	2
1	4500439	9408	synonymous_variant	LOW	SILENT	aaT/aaC	Asn	269	Asn	573	CFIm68-1	protein_coding	CODING	AT1G13190.1	2
1	4500439	9412	synonymous_variant	LOW	SILENT	aaT/aaC	Asn	269	Asn	573	CFIm68-1	protein_coding	CODING	AT1G13190.1	2
1	4500439	9413	synonymous_variant	LOW	SILENT	aaT/aaC	Asn	269	Asn	573	CFIm68-1	protein_coding	CODING	AT1G13190.1	2
1	4500439	9436	synonymous_variant	LOW	SILENT	aaT/aaC	Asn	269	Asn	573	CFIm68-1	protein_coding	CODING	AT1G13190.1	2
1	4500439	9471	synonymous_variant	LOW	SILENT	aaT/aaC	Asn	269	Asn	573	CFIm68-1	protein_coding	CODING	AT1G13190.1	2
1	4500439	9511	synonymous_variant	LOW	SILENT	aaT/aaC	Asn	269	Asn	573	CFIm68-1	protein_coding	CODING	AT1G13190.1	2
1	4500439	9517	synonymous_variant	LOW	SILENT	aaT/aaC	Asn	269	Asn	573	CFIm68-1	protein_coding	CODING	AT1G13190.1	2
1	4500439	9531	synonymous_variant	LOW	SILENT	aaT/aaC	Asn	269	Asn	573	CFIm68-1	protein_coding	CODING	AT1G13190.1	2
1	4500439	9547	synonymous_variant	LOW	SILENT	aaT/aaC	Asn	269	Asn	573	CFIm68-1	protein_coding	CODING	AT1G13190.1	2
1	4500439	9550	synonymous_variant	LOW	SILENT	aaT/aaC	Asn	269	Asn	573	CFIm68-1	protein_coding	CODING	AT1G13190.1	2
1	4500439	9551	synonymous_variant	LOW	SILENT	aaT/aaC	Asn	269	Asn	573	CFIm68-1	protein_coding	CODING	AT1G13190.1	2
1	4500439	9552	synonymous_variant	LOW	SILENT	aaT/aaC	Asn	269	Asn	573	CFIm68-1	protein_coding	CODING	AT1G13190.1	2
1	4500439	9562	synonymous_variant	LOW	SILENT	aaT/aaC	Asn	269	Asn	573	CFIm68-1	protein_coding	CODING	AT1G13190.1	2
1	4500439	9583	synonymous_variant	LOW	SILENT	aaT/aaC	Asn	269	Asn	573	CFIm68-1	protein_coding	CODING	AT1G13190.1	2
1	4500439	9585	synonymous_variant	LOW	SILENT	aaT/aaC	Asn	269	Asn	573	CFIm68-1	protein_coding	CODING	AT1G13190.1	2
1	4500439	9593	synonymous_variant	LOW	SILENT	aaT/aaC	Asn	269	Asn	573	CFIm68-1	protein_coding	CODING	AT1G13190.1	2
1	4500439	9607	synonymous_variant	LOW	SILENT	aaT/aaC	Asn	269	Asn	573	CFIm68-1	protein_coding	CODING	AT1G13190.1	2
1	4500439	9608	synonymous_variant	LOW	SILENT	aaT/aaC	Asn	269	Asn	573	CFIm68-1	protein_coding	CODING	AT1G13190.1	2
1	4500439	9609	synonymous_variant	LOW	SILENT	aaT/aaC	Asn	269	Asn	573	CFIm68-1	protein_coding	CODING	AT1G13190.1	2
1	4500439	9610	synonymous_variant	LOW	SILENT	aaT/aaC	Asn	269	Asn	573	CFIm68-1	protein_coding	CODING	AT1G13190.1	2
1	4500439	9611	synonymous_variant	LOW	SILENT	aaT/aaC	Asn	269	Asn	573	CFIm68-1	protein_coding	CODING	AT1G13190.1	2
1	4500439	9612	synonymous_variant	LOW	SILENT	aaT/aaC	Asn	269	Asn	573	CFIm68-1	protein_coding	CODING	AT1G13190.1	2
1	4500439	9613	synonymous_variant	LOW	SILENT	aaT/aaC	Asn	269	Asn	573	CFIm68-1	protein_coding	CODING	AT1G13190.1	2
1	4500439	9615	synonymous_variant	LOW	SILENT	aaT/aaC	Asn	269	Asn	573	CFIm68-1	protein_coding	CODING	AT1G13190.1	2
1	4500439	9616	synonymous_variant	LOW	SILENT	aaT/aaC	Asn	269	Asn	573	CFIm68-1	protein_coding	CODING	AT1G13190.1	2
1	4500439	9617	synonymous_variant	LOW	SILENT	aaT/aaC	Asn	269	Asn	573	CFIm68-1	protein_coding	CODING	AT1G13190.1	2
1	4500439	9619	synonymous_variant	LOW	SILENT	aaT/aaC	Asn	269	Asn	573	CFIm68-1	protein_coding	CODING	AT1G13190.1	2
1	4500439	9620	synonymous_variant	LOW	SILENT	aaT/aaC	Asn	269	Asn	573	CFIm68-1	protein_coding	CODING	AT1G13190.1	2
1	4500439	9621	synonymous_variant	LOW	SILENT	aaT/aaC	Asn	269	Asn	573	CFIm68-1	protein_coding	CODING	AT1G13190.1	2
1	4500439	9624	synonymous_variant	LOW	SILENT	aaT/aaC	Asn	269	Asn	573	CFIm68-1	protein_coding	CODING	AT1G13190.1	2
1	4500439	9625	synonymous_variant	LOW	SILENT	aaT/aaC	Asn	269	Asn	573	CFIm68-1	protein_coding	CODING	AT1G13190.1	2
1	4500439	9626	synonymous_variant	LOW	SILENT	aaT/aaC	Asn	269	Asn	573	CFIm68-1	protein_coding	CODING	AT1G13190.1	2
1	4500439	9627	synonymous_variant	LOW	SILENT	aaT/aaC	Asn	269	Asn	573	CFIm68-1	protein_coding	CODING	AT1G13190.1	2
1	4500439	9629	synonymous_variant	LOW	SILENT	aaT/aaC	Asn	269	Asn	573	CFIm68-1	protein_coding	CODING	AT1G13190.1	2
1	4500439	9630	synonymous_variant	LOW	SILENT	aaT/aaC	Asn	269	Asn	573	CFIm68-1	protein_coding	CODING	AT1G13190.1	2
1	4500439	9631	synonymous_variant	LOW	SILENT	aaT/aaC	Asn	269	Asn	573	CFIm68-1	protein_coding	CODING	AT1G13190.1	2
1	4500439	9632	synonymous_variant	LOW	SILENT	aaT/aaC	Asn	269	Asn	573	CFIm68-1	protein_coding	CODING	AT1G13190.1	2
1	4500439	9633	synonymous_variant	LOW	SILENT	aaT/aaC	Asn	269	Asn	573	CFIm68-1	protein_coding	CODING	AT1G13190.1	2
1	4500439	9634	synonymous_variant	LOW	SILENT	aaT/aaC	Asn	269	Asn	573	CFIm68-1	protein_coding	CODING	AT1G13190.1	2
1	4500439	9635	synonymous_variant	LOW	SILENT	aaT/aaC	Asn	269	Asn	573	CFIm68-1	protein_coding	CODING	AT1G13190.1	2
1	4500439	9636	synonymous_variant	LOW	SILENT	aaT/aaC	Asn	269	Asn	573	CFIm68-1	protein_coding	CODING	AT1G13190.1	2
1	4500439	9637	synonymous_variant	LOW	SILENT	aaT/aaC	Asn	269	Asn	573	CFIm68-1	protein_coding	CODING	AT1G13190.1	2
1	4500439	9638	synonymous_variant	LOW	SILENT	aaT/aaC	Asn	269	Asn	573	CFIm68-1	protein_coding	CODING	AT1G13190.1	2
1	4500439	9639	synonymous_variant	LOW	SILENT	aaT/aaC	Asn	269	Asn	573	CFIm68-1	protein_coding	CODING	AT1G13190.1	2
1	4500439	9640	synonymous_variant	LOW	SILENT	aaT/aaC	Asn	269	Asn	573	CFIm68-1	protein_coding	CODING	AT1G13190.1	2
1	4500439	9641	synonymous_variant	LOW	SILENT	aaT/aaC	Asn	269	Asn	573	CFIm68-1	protein_coding	CODING	AT1G13190.1	2
1	4500439	9642	synonymous_variant	LOW	SILENT	aaT/aaC	Asn	269	Asn	573	CFIm68-1	protein_coding	CODING	AT1G13190.1	2
1	4500439	9643	synonymous_variant	LOW	SILENT	aaT/aaC	Asn	269	Asn	573	CFIm68-1	protein_coding	CODING	AT1G13190.1	2
1	4500439	9664	synonymous_variant	LOW	SILENT	aaT/aaC	Asn	269	Asn	573	CFIm68-1	protein_coding	CODING	AT1G13190.1	2
1	4500439	9665	synonymous_variant	LOW	SILENT	aaT/aaC	Asn	269	Asn	573	CFIm68-1	protein_coding	CODING	AT1G13190.1	2
1	4500439	9666	synonymous_variant	LOW	SILENT	aaT/aaC	Asn	269	Asn	573	CFIm68-1	protein_coding	CODING	AT1G13190.1	2
1	4500439	9667	synonymous_variant	LOW	SILENT	aaT/aaC	Asn	269	Asn	573	CFIm68-1	protein_coding	CODING	AT1G13190.1	2
1	4500439	9668	synonymous_variant	LOW	SILENT	aaT/aaC	Asn	269	Asn	573	CFIm68-1	protein_coding	CODING	AT1G13190.1	2
1	4500439	9669	synonymous_variant	LOW	SILENT	aaT/aaC	Asn	269	Asn	573	CFIm68-1	protein_coding	CODING	AT1G13190.1	2
1	4500439	9670	synonymous_variant	LOW	SILENT	aaT/aaC	Asn	269	Asn	573	CFIm68-1	protein_coding	CODING	AT1G13190.1	2
1	4500439	9671	synonymous_variant	LOW	SILENT	aaT/aaC	Asn	269	Asn	573	CFIm68-1	protein_coding	CODING	AT1G13190.1	2
1	4500439	9672	synonymous_variant	LOW	SILENT	aaT/aaC	Asn	269	Asn	573	CFIm68-1	protein_coding	CODING	AT1G13190.1	2
1	4500439	9673	synonymous_variant	LOW	SILENT	aaT/aaC	Asn	269	Asn	573	CFIm68-1	protein_coding	CODING	AT1G13190.1	2
1	4500439	9676	synonymous_variant	LOW	SILENT	aaT/aaC	Asn	269	Asn	573	CFIm68-1	protein_coding	CODING	AT1G13190.1	2
1	4500439	9677	synonymous_variant	LOW	SILENT	aaT/aaC	Asn	269	Asn	573	CFIm68-1	protein_coding	CODING	AT1G13190.1	2
1	4500439	9678	synonymous_variant	LOW	SILENT	aaT/aaC	Asn	269	Asn	573	CFIm68-1	protein_coding	CODING	AT1G13190.1	2
1	4500439	9679	synonymous_variant	LOW	SILENT	aaT/aaC	Asn	269	Asn	573	CFIm68-1	protein_coding	CODING	AT1G13190.1	2
1	4500439	9680	synonymous_variant	LOW	SILENT	aaT/aaC	Asn	269	Asn	573	CFIm68-1	protein_coding	CODING	AT1G13190.1	2
1	4500439	9681	synonymous_variant	LOW	SILENT	aaT/aaC	Asn	269	Asn	573	CFIm68-1	protein_coding	CODING	AT1G13190.1	2
1	4500439	9682	synonymous_variant	LOW	SILENT	aaT/aaC	Asn	269	Asn	573	CFIm68-1	protein_coding	CODING	AT1G13190.1	2
1	4500439	9683	synonymous_variant	LOW	SILENT	aaT/aaC	Asn	269	Asn	573	CFIm68-1	protein_coding	CODING	AT1G13190.1	2
1	4500439	9689	synonymous_variant	LOW	SILENT	aaT/aaC	Asn	269	Asn	573	CFIm68-1	protein_coding	CODING	AT1G13190.1	2
1	4500439	9690	synonymous_variant	LOW	SILENT	aaT/aaC	Asn	269	Asn	573	CFIm68-1	protein_coding	CODING	AT1G13190.1	2
1	4500439	9691	synonymous_variant	LOW	SILENT	aaT/aaC	Asn	269	Asn	573	CFIm68-1	protein_coding	CODING	AT1G13190.1	2
1	4500439	9692	synonymous_variant	LOW	SILENT	aaT/aaC	Asn	269	Asn	573	CFIm68-1	protein_coding	CODING	AT1G13190.1	2
1	4500439	9693	synonymous_variant	LOW	SILENT	aaT/aaC	Asn	269	Asn	573	CFIm68-1	protein_coding	CODING	AT1G13190.1	2
1	4500439	9694	synonymous_variant	LOW	SILENT	aaT/aaC	Asn	269	Asn	573	CFIm68-1	protein_coding	CODING	AT1G13190.1	2
1	4500439	9695	synonymous_variant	LOW	SILENT	aaT/aaC	Asn	269	Asn	573	CFIm68-1	protein_coding	CODING	AT1G13190.1	2
1	4500439	9696	synonymous_variant	LOW	SILENT	aaT/aaC	Asn	269	Asn	573	CFIm68-1	protein_coding	CODING	AT1G13190.1	2
1	4500439	9703	synonymous_variant	LOW	SILENT	aaT/aaC	Asn	269	Asn	573	CFIm68-1	protein_coding	CODING	AT1G13190.1	2
1	4500439	9705	synonymous_variant	LOW	SILENT	aaT/aaC	Asn	269	Asn	573	CFIm68-1	protein_coding	CODING	AT1G13190.1	2
1	4500439	9717	synonymous_variant	LOW	SILENT	aaT/aaC	Asn	269	Asn	573	CFIm68-1	protein_coding	CODING	AT1G13190.1	2
1	4500439	9721	synonymous_variant	LOW	SILENT	aaT/aaC	Asn	269	Asn	573	CFIm68-1	protein_coding	CODING	AT1G13190.1	2
1	4500439	9727	synonymous_variant	LOW	SILENT	aaT/aaC	Asn	269	Asn	573	CFIm68-1	protein_coding	CODING	AT1G13190.1	2
1	4500439	9730	synonymous_variant	LOW	SILENT	aaT/aaC	Asn	269	Asn	573	CFIm68-1	protein_coding	CODING	AT1G13190.1	2
1	4500439	9745	synonymous_variant	LOW	SILENT	aaT/aaC	Asn	269	Asn	573	CFIm68-1	protein_coding	CODING	AT1G13190.1	2
1	4500439	9766	synonymous_variant	LOW	SILENT	aaT/aaC	Asn	269	Asn	573	CFIm68-1	protein_coding	CODING	AT1G13190.1	2
1	4500439	9774	synonymous_variant	LOW	SILENT	aaT/aaC	Asn	269	Asn	573	CFIm68-1	protein_coding	CODING	AT1G13190.1	2
1	4500439	9776	synonymous_variant	LOW	SILENT	aaT/aaC	Asn	269	Asn	573	CFIm68-1	protein_coding	CODING	AT1G13190.1	2
1	4500439	9780	synonymous_variant	LOW	SILENT	aaT/aaC	Asn	269	Asn	573	CFIm68-1	protein_coding	CODING	AT1G13190.1	2
1	4500439	9782	synonymous_variant	LOW	SILENT	aaT/aaC	Asn	269	Asn	573	CFIm68-1	protein_coding	CODING	AT1G13190.1	2
1	4500439	9784	synonymous_variant	LOW	SILENT	aaT/aaC	Asn	269	Asn	573	CFIm68-1	protein_coding	CODING	AT1G13190.1	2
1	4500439	9785	synonymous_variant	LOW	SILENT	aaT/aaC	Asn	269	Asn	573	CFIm68-1	protein_coding	CODING	AT1G13190.1	2
1	4500439	9788	synonymous_variant	LOW	SILENT	aaT/aaC	Asn	269	Asn	573	CFIm68-1	protein_coding	CODING	AT1G13190.1	2
1	4500439	9790	synonymous_variant	LOW	SILENT	aaT/aaC	Asn	269	Asn	573	CFIm68-1	protein_coding	CODING	AT1G13190.1	2
1	4500439	9791	synonymous_variant	LOW	SILENT	aaT/aaC	Asn	269	Asn	573	CFIm68-1	protein_coding	CODING	AT1G13190.1	2
1	4500439	9793	synonymous_variant	LOW	SILENT	aaT/aaC	Asn	269	Asn	573	CFIm68-1	protein_coding	CODING	AT1G13190.1	2
1	4500439	9798	synonymous_variant	LOW	SILENT	aaT/aaC	Asn	269	Asn	573	CFIm68-1	protein_coding	CODING	AT1G13190.1	2
1	4500439	9804	synonymous_variant	LOW	SILENT	aaT/aaC	Asn	269	Asn	573	CFIm68-1	protein_coding	CODING	AT1G13190.1	2
1	4500439	9807	synonymous_variant	LOW	SILENT	aaT/aaC	Asn	269	Asn	573	CFIm68-1	protein_coding	CODING	AT1G13190.1	2
1	4500439	9810	synonymous_variant	LOW	SILENT	aaT/aaC	Asn	269	Asn	573	CFIm68-1	protein_coding	CODING	AT1G13190.1	2
1	4500439	9812	synonymous_variant	LOW	SILENT	aaT/aaC	Asn	269	Asn	573	CFIm68-1	protein_coding	CODING	AT1G13190.1	2
1	4500439	9813	synonymous_variant	LOW	SILENT	aaT/aaC	Asn	269	Asn	573	CFIm68-1	protein_coding	CODING	AT1G13190.1	2
1	4500439	9814	synonymous_variant	LOW	SILENT	aaT/aaC	Asn	269	Asn	573	CFIm68-1	protein_coding	CODING	AT1G13190.1	2
1	4500439	9815	synonymous_variant	LOW	SILENT	aaT/aaC	Asn	269	Asn	573	CFIm68-1	protein_coding	CODING	AT1G13190.1	2
1	4500439	9824	synonymous_variant	LOW	SILENT	aaT/aaC	Asn	269	Asn	573	CFIm68-1	protein_coding	CODING	AT1G13190.1	2
1	4500439	9826	synonymous_variant	LOW	SILENT	aaT/aaC	Asn	269	Asn	573	CFIm68-1	protein_coding	CODING	AT1G13190.1	2
1	4500439	9831	synonymous_variant	LOW	SILENT	aaT/aaC	Asn	269	Asn	573	CFIm68-1	protein_coding	CODING	AT1G13190.1	2
1	4500439	9862	synonymous_variant	LOW	SILENT	aaT/aaC	Asn	269	Asn	573	CFIm68-1	protein_coding	CODING	AT1G13190.1	2
1	4500439	9897	synonymous_variant	LOW	SILENT	aaT/aaC	Asn	269	Asn	573	CFIm68-1	protein_coding	CODING	AT1G13190.1	2
1	4500439	9917	synonymous_variant	LOW	SILENT	aaT/aaC	Asn	269	Asn	573	CFIm68-1	protein_coding	CODING	AT1G13190.1	2
1	4500439	9926	synonymous_variant	LOW	SILENT	aaT/aaC	Asn	269	Asn	573	CFIm68-1	protein_coding	CODING	AT1G13190.1	2
1	4500439	9928	synonymous_variant	LOW	SILENT	aaT/aaC	Asn	269	Asn	573	CFIm68-1	protein_coding	CODING	AT1G13190.1	2
1	4500439	9933	synonymous_variant	LOW	SILENT	aaT/aaC	Asn	269	Asn	573	CFIm68-1	protein_coding	CODING	AT1G13190.1	2
1	4500439	9939	synonymous_variant	LOW	SILENT	aaT/aaC	Asn	269	Asn	573	CFIm68-1	protein_coding	CODING	AT1G13190.1	2
1	4500439	9949	synonymous_variant	LOW	SILENT	aaT/aaC	Asn	269	Asn	573	CFIm68-1	protein_coding	CODING	AT1G13190.1	2
1	4500439	9951	synonymous_variant	LOW	SILENT	aaT/aaC	Asn	269	Asn	573	CFIm68-1	protein_coding	CODING	AT1G13190.1	2
1	4500439	9952	synonymous_variant	LOW	SILENT	aaT/aaC	Asn	269	Asn	573	CFIm68-1	protein_coding	CODING	AT1G13190.1	2
1	4500439	9953	synonymous_variant	LOW	SILENT	aaT/aaC	Asn	269	Asn	573	CFIm68-1	protein_coding	CODING	AT1G13190.1	2
1	4500439	9955	synonymous_variant	LOW	SILENT	aaT/aaC	Asn	269	Asn	573	CFIm68-1	protein_coding	CODING	AT1G13190.1	2
1	4500439	9956	synonymous_variant	LOW	SILENT	aaT/aaC	Asn	269	Asn	573	CFIm68-1	protein_coding	CODING	AT1G13190.1	2
1	4500439	9957	synonymous_variant	LOW	SILENT	aaT/aaC	Asn	269	Asn	573	CFIm68-1	protein_coding	CODING	AT1G13190.1	2
1	4500439	9958	synonymous_variant	LOW	SILENT	aaT/aaC	Asn	269	Asn	573	CFIm68-1	protein_coding	CODING	AT1G13190.1	2
1	4500439	9959	synonymous_variant	LOW	SILENT	aaT/aaC	Asn	269	Asn	573	CFIm68-1	protein_coding	CODING	AT1G13190.1	2
1	4500439	9974	synonymous_variant	LOW	SILENT	aaT/aaC	Asn	269	Asn	573	CFIm68-1	protein_coding	CODING	AT1G13190.1	2
1	4500439	9975	synonymous_variant	LOW	SILENT	aaT/aaC	Asn	269	Asn	573	CFIm68-1	protein_coding	CODING	AT1G13190.1	2
1	4500439	9978	synonymous_variant	LOW	SILENT	aaT/aaC	Asn	269	Asn	573	CFIm68-1	protein_coding	CODING	AT1G13190.1	2
1	4500439	9979	synonymous_variant	LOW	SILENT	aaT/aaC	Asn	269	Asn	573	CFIm68-1	protein_coding	CODING	AT1G13190.1	2
1	4500439	9995	synonymous_variant	LOW	SILENT	aaT/aaC	Asn	269	Asn	573	CFIm68-1	protein_coding	CODING	AT1G13190.1	2
1	4500439	9997	synonymous_variant	LOW	SILENT	aaT/aaC	Asn	269	Asn	573	CFIm68-1	protein_coding	CODING	AT1G13190.1	2
1	4500439	9999	synonymous_variant	LOW	SILENT	aaT/aaC	Asn	269	Asn	573	CFIm68-1	protein_coding	CODING	AT1G13190.1	2
1	4500439	10008	synonymous_variant	LOW	SILENT	aaT/aaC	Asn	269	Asn	573	CFIm68-1	protein_coding	CODING	AT1G13190.1	2
1	4500439	10009	synonymous_variant	LOW	SILENT	aaT/aaC	Asn	269	Asn	573	CFIm68-1	protein_coding	CODING	AT1G13190.1	2
1	4500439	10010	synonymous_variant	LOW	SILENT	aaT/aaC	Asn	269	Asn	573	CFIm68-1	protein_coding	CODING	AT1G13190.1	2
1	4500439	10011	synonymous_variant	LOW	SILENT	aaT/aaC	Asn	269	Asn	573	CFIm68-1	protein_coding	CODING	AT1G13190.1	2
1	4500439	10015	synonymous_variant	LOW	SILENT	aaT/aaC	Asn	269	Asn	573	CFIm68-1	protein_coding	CODING	AT1G13190.1	2
1	4500439	14312	synonymous_variant	LOW	SILENT	aaT/aaC	Asn	269	Asn	573	CFIm68-1	protein_coding	CODING	AT1G13190.1	2
1	4500439	14313	synonymous_variant	LOW	SILENT	aaT/aaC	Asn	269	Asn	573	CFIm68-1	protein_coding	CODING	AT1G13190.1	2
1	4500439	14314	synonymous_variant	LOW	SILENT	aaT/aaC	Asn	269	Asn	573	CFIm68-1	protein_coding	CODING	AT1G13190.1	2
1	4500439	14315	synonymous_variant	LOW	SILENT	aaT/aaC	Asn	269	Asn	573	CFIm68-1	protein_coding	CODING	AT1G13190.1	2
1	4500439	14318	synonymous_variant	LOW	SILENT	aaT/aaC	Asn	269	Asn	573	CFIm68-1	protein_coding	CODING	AT1G13190.1	2
1	4500439	15560	synonymous_variant	LOW	SILENT	aaT/aaC	Asn	269	Asn	573	CFIm68-1	protein_coding	CODING	AT1G13190.1	2
1	4500439	15591	synonymous_variant	LOW	SILENT	aaT/aaC	Asn	269	Asn	573	CFIm68-1	protein_coding	CODING	AT1G13190.1	2
1	4500439	18694	synonymous_variant	LOW	SILENT	aaT/aaC	Asn	269	Asn	573	CFIm68-1	protein_coding	CODING	AT1G13190.1	2
1	4500439	18696	synonymous_variant	LOW	SILENT	aaT/aaC	Asn	269	Asn	573	CFIm68-1	protein_coding	CODING	AT1G13190.1	2
1	4500439	19949	synonymous_variant	LOW	SILENT	aaT/aaC	Asn	269	Asn	573	CFIm68-1	protein_coding	CODING	AT1G13190.1	2
1	4500439	19950	synonymous_variant	LOW	SILENT	aaT/aaC	Asn	269	Asn	573	CFIm68-1	protein_coding	CODING	AT1G13190.1	2
1	4500439	19951	synonymous_variant	LOW	SILENT	aaT/aaC	Asn	269	Asn	573	CFIm68-1	protein_coding	CODING	AT1G13190.1	2
1	4500592	6189	missense_variant	MODERATE	MISSENSE	atG/atA	Met	320	Ile	573	CFIm68-1	protein_coding	CODING	AT1G13190.1	2
1	4500592	6192	missense_variant	MODERATE	MISSENSE	atG/atA	Met	320	Ile	573	CFIm68-1	protein_coding	CODING	AT1G13190.1	2
1	4500592	6193	missense_variant	MODERATE	MISSENSE	atG/atA	Met	320	Ile	573	CFIm68-1	protein_coding	CODING	AT1G13190.1	2
1	4500592	6956	missense_variant	MODERATE	MISSENSE	atG/atA	Met	320	Ile	573	CFIm68-1	protein_coding	CODING	AT1G13190.1	2
1	4500592	9057	missense_variant	MODERATE	MISSENSE	atG/atA	Met	320	Ile	573	CFIm68-1	protein_coding	CODING	AT1G13190.1	2
1	4500592	9664	missense_variant	MODERATE	MISSENSE	atG/atA	Met	320	Ile	573	CFIm68-1	protein_coding	CODING	AT1G13190.1	2
1	4500592	9665	missense_variant	MODERATE	MISSENSE	atG/atA	Met	320	Ile	573	CFIm68-1	protein_coding	CODING	AT1G13190.1	2
1	4500592	9667	missense_variant	MODERATE	MISSENSE	atG/atA	Met	320	Ile	573	CFIm68-1	protein_coding	CODING	AT1G13190.1	2
1	4500592	9668	missense_variant	MODERATE	MISSENSE	atG/atA	Met	320	Ile	573	CFIm68-1	protein_coding	CODING	AT1G13190.1	2
1	4500592	9670	missense_variant	MODERATE	MISSENSE	atG/atA	Met	320	Ile	573	CFIm68-1	protein_coding	CODING	AT1G13190.1	2
1	4500592	9671	missense_variant	MODERATE	MISSENSE	atG/atA	Met	320	Ile	573	CFIm68-1	protein_coding	CODING	AT1G13190.1	2
1	4500592	9672	missense_variant	MODERATE	MISSENSE	atG/atA	Met	320	Ile	573	CFIm68-1	protein_coding	CODING	AT1G13190.1	2
1	4500592	9673	missense_variant	MODERATE	MISSENSE	atG/atA	Met	320	Ile	573	CFIm68-1	protein_coding	CODING	AT1G13190.1	2
1	4500592	9677	missense_variant	MODERATE	MISSENSE	atG/atA	Met	320	Ile	573	CFIm68-1	protein_coding	CODING	AT1G13190.1	2
1	4500592	9678	missense_variant	MODERATE	MISSENSE	atG/atA	Met	320	Ile	573	CFIm68-1	protein_coding	CODING	AT1G13190.1	2
1	4500592	9679	missense_variant	MODERATE	MISSENSE	atG/atA	Met	320	Ile	573	CFIm68-1	protein_coding	CODING	AT1G13190.1	2
1	4500592	9680	missense_variant	MODERATE	MISSENSE	atG/atA	Met	320	Ile	573	CFIm68-1	protein_coding	CODING	AT1G13190.1	2
1	4500592	9681	missense_variant	MODERATE	MISSENSE	atG/atA	Met	320	Ile	573	CFIm68-1	protein_coding	CODING	AT1G13190.1	2
1	4500592	9682	missense_variant	MODERATE	MISSENSE	atG/atA	Met	320	Ile	573	CFIm68-1	protein_coding	CODING	AT1G13190.1	2
1	4500592	9683	missense_variant	MODERATE	MISSENSE	atG/atA	Met	320	Ile	573	CFIm68-1	protein_coding	CODING	AT1G13190.1	2
1	4500592	9689	missense_variant	MODERATE	MISSENSE	atG/atA	Met	320	Ile	573	CFIm68-1	protein_coding	CODING	AT1G13190.1	2
1	4500592	9690	missense_variant	MODERATE	MISSENSE	atG/atA	Met	320	Ile	573	CFIm68-1	protein_coding	CODING	AT1G13190.1	2
1	4500592	9692	missense_variant	MODERATE	MISSENSE	atG/atA	Met	320	Ile	573	CFIm68-1	protein_coding	CODING	AT1G13190.1	2
1	4500592	9693	missense_variant	MODERATE	MISSENSE	atG/atA	Met	320	Ile	573	CFIm68-1	protein_coding	CODING	AT1G13190.1	2
1	4500592	9694	missense_variant	MODERATE	MISSENSE	atG/atA	Met	320	Ile	573	CFIm68-1	protein_coding	CODING	AT1G13190.1	2
1	4500592	9695	missense_variant	MODERATE	MISSENSE	atG/atA	Met	320	Ile	573	CFIm68-1	protein_coding	CODING	AT1G13190.1	2
1	4500592	9696	missense_variant	MODERATE	MISSENSE	atG/atA	Met	320	Ile	573	CFIm68-1	protein_coding	CODING	AT1G13190.1	2
1	4500592	9727	missense_variant	MODERATE	MISSENSE	atG/atA	Met	320	Ile	573	CFIm68-1	protein_coding	CODING	AT1G13190.1	2
1	4500592	9776	missense_variant	MODERATE	MISSENSE	atG/atA	Met	320	Ile	573	CFIm68-1	protein_coding	CODING	AT1G13190.1	2
1	4500592	9788	missense_variant	MODERATE	MISSENSE	atG/atA	Met	320	Ile	573	CFIm68-1	protein_coding	CODING	AT1G13190.1	2
1	4500592	9973	missense_variant	MODERATE	MISSENSE	atG/atA	Met	320	Ile	573	CFIm68-1	protein_coding	CODING	AT1G13190.1	2
1	4500592	9974	missense_variant	MODERATE	MISSENSE	atG/atA	Met	320	Ile	573	CFIm68-1	protein_coding	CODING	AT1G13190.1	2
1	4500592	9975	missense_variant	MODERATE	MISSENSE	atG/atA	Met	320	Ile	573	CFIm68-1	protein_coding	CODING	AT1G13190.1	2
1	4500592	9978	missense_variant	MODERATE	MISSENSE	atG/atA	Met	320	Ile	573	CFIm68-1	protein_coding	CODING	AT1G13190.1	2
1	4500597	9581	missense_variant	MODERATE	MISSENSE	aCa/aTa	Thr	322	Ile	573	CFIm68-1	protein_coding	CODING	AT1G13190.1	2
1	4500604	9706	synonymous_variant	LOW	SILENT	aaT/aaC	Asn	324	Asn	573	CFIm68-1	protein_coding	CODING	AT1G13190.1	2
1	4500677	9716	missense_variant	MODERATE	MISSENSE	Gct/Tct	Ala	349	Ser	573	CFIm68-1	protein_coding	CODING	AT1G13190.1	2
1	4500677	9756	missense_variant	MODERATE	MISSENSE	Gct/Tct	Ala	349	Ser	573	CFIm68-1	protein_coding	CODING	AT1G13190.1	2
1	4500720	15560	missense_variant	MODERATE	MISSENSE	gCt/gAt	Ala	363	Asp	573	CFIm68-1	protein_coding	CODING	AT1G13190.1	2
1	4500720	18696	missense_variant	MODERATE	MISSENSE	gCt/gAt	Ala	363	Asp	573	CFIm68-1	protein_coding	CODING	AT1G13190.1	2
1	4500734	2171	missense_variant	MODERATE	MISSENSE	Gct/Act	Ala	368	Thr	573	CFIm68-1	protein_coding	CODING	AT1G13190.1	2
1	4500734	2317	missense_variant	MODERATE	MISSENSE	Gct/Act	Ala	368	Thr	573	CFIm68-1	protein_coding	CODING	AT1G13190.1	2
1	4500734	6990	missense_variant	MODERATE	MISSENSE	Gct/Act	Ala	368	Thr	573	CFIm68-1	protein_coding	CODING	AT1G13190.1	2
1	4500734	7014	missense_variant	MODERATE	MISSENSE	Gct/Act	Ala	368	Thr	573	CFIm68-1	protein_coding	CODING	AT1G13190.1	2
1	4500734	7062	missense_variant	MODERATE	MISSENSE	Gct/Act	Ala	368	Thr	573	CFIm68-1	protein_coding	CODING	AT1G13190.1	2
1	4500734	7125	missense_variant	MODERATE	MISSENSE	Gct/Act	Ala	368	Thr	573	CFIm68-1	protein_coding	CODING	AT1G13190.1	2
1	4500734	9831	missense_variant	MODERATE	MISSENSE	Gct/Act	Ala	368	Thr	573	CFIm68-1	protein_coding	CODING	AT1G13190.1	2
1	4500739	9520	synonymous_variant	LOW	SILENT	ggA/ggC	Gly	369	Gly	573	CFIm68-1	protein_coding	CODING	AT1G13190.1	2
1	4500747	6911	missense_variant	MODERATE	MISSENSE	gGg/gTg	Gly	372	Val	573	CFIm68-1	protein_coding	CODING	AT1G13190.1	2
1	4500790	7382	synonymous_variant	LOW	SILENT	ccA/ccG	Pro	386	Pro	573	CFIm68-1	protein_coding	CODING	AT1G13190.1	2
1	4500790	9655	synonymous_variant	LOW	SILENT	ccA/ccG	Pro	386	Pro	573	CFIm68-1	protein_coding	CODING	AT1G13190.1	2
1	4500790	9658	synonymous_variant	LOW	SILENT	ccA/ccG	Pro	386	Pro	573	CFIm68-1	protein_coding	CODING	AT1G13190.1	2
1	4500790	9797	synonymous_variant	LOW	SILENT	ccA/ccG	Pro	386	Pro	573	CFIm68-1	protein_coding	CODING	AT1G13190.1	2
1	4500790	9996	synonymous_variant	LOW	SILENT	ccA/ccG	Pro	386	Pro	573	CFIm68-1	protein_coding	CODING	AT1G13190.1	2
1	4500864	9783	missense_variant	MODERATE	MISSENSE	gGt/gAt	Gly	411	Asp	573	CFIm68-1	protein_coding	CODING	AT1G13190.1	2
1	4500949	5831	synonymous_variant	LOW	SILENT	gcC/gcT	Ala	439	Ala	573	CFIm68-1	protein_coding	CODING	AT1G13190.1	2
1	4500949	5867	synonymous_variant	LOW	SILENT	gcC/gcT	Ala	439	Ala	573	CFIm68-1	protein_coding	CODING	AT1G13190.1	2
1	4500949	6019	synonymous_variant	LOW	SILENT	gcC/gcT	Ala	439	Ala	573	CFIm68-1	protein_coding	CODING	AT1G13190.1	2
1	4500949	6020	synonymous_variant	LOW	SILENT	gcC/gcT	Ala	439	Ala	573	CFIm68-1	protein_coding	CODING	AT1G13190.1	2
1	4500949	6021	synonymous_variant	LOW	SILENT	gcC/gcT	Ala	439	Ala	573	CFIm68-1	protein_coding	CODING	AT1G13190.1	2
1	4500949	6022	synonymous_variant	LOW	SILENT	gcC/gcT	Ala	439	Ala	573	CFIm68-1	protein_coding	CODING	AT1G13190.1	2
1	4500949	6073	synonymous_variant	LOW	SILENT	gcC/gcT	Ala	439	Ala	573	CFIm68-1	protein_coding	CODING	AT1G13190.1	2
1	4500949	6119	synonymous_variant	LOW	SILENT	gcC/gcT	Ala	439	Ala	573	CFIm68-1	protein_coding	CODING	AT1G13190.1	2
1	4500949	6123	synonymous_variant	LOW	SILENT	gcC/gcT	Ala	439	Ala	573	CFIm68-1	protein_coding	CODING	AT1G13190.1	2
1	4500949	6126	synonymous_variant	LOW	SILENT	gcC/gcT	Ala	439	Ala	573	CFIm68-1	protein_coding	CODING	AT1G13190.1	2
1	4500949	6202	synonymous_variant	LOW	SILENT	gcC/gcT	Ala	439	Ala	573	CFIm68-1	protein_coding	CODING	AT1G13190.1	2
1	4500949	7013	synonymous_variant	LOW	SILENT	gcC/gcT	Ala	439	Ala	573	CFIm68-1	protein_coding	CODING	AT1G13190.1	2
1	4500949	7126	synonymous_variant	LOW	SILENT	gcC/gcT	Ala	439	Ala	573	CFIm68-1	protein_coding	CODING	AT1G13190.1	2
1	4500949	7236	synonymous_variant	LOW	SILENT	gcC/gcT	Ala	439	Ala	573	CFIm68-1	protein_coding	CODING	AT1G13190.1	2
1	4500949	7354	synonymous_variant	LOW	SILENT	gcC/gcT	Ala	439	Ala	573	CFIm68-1	protein_coding	CODING	AT1G13190.1	2
1	4500949	7418	synonymous_variant	LOW	SILENT	gcC/gcT	Ala	439	Ala	573	CFIm68-1	protein_coding	CODING	AT1G13190.1	2
1	4500949	7471	synonymous_variant	LOW	SILENT	gcC/gcT	Ala	439	Ala	573	CFIm68-1	protein_coding	CODING	AT1G13190.1	2
1	4500949	8222	synonymous_variant	LOW	SILENT	gcC/gcT	Ala	439	Ala	573	CFIm68-1	protein_coding	CODING	AT1G13190.1	2
1	4500949	8231	synonymous_variant	LOW	SILENT	gcC/gcT	Ala	439	Ala	573	CFIm68-1	protein_coding	CODING	AT1G13190.1	2
1	4500949	8234	synonymous_variant	LOW	SILENT	gcC/gcT	Ala	439	Ala	573	CFIm68-1	protein_coding	CODING	AT1G13190.1	2
1	4500949	8241	synonymous_variant	LOW	SILENT	gcC/gcT	Ala	439	Ala	573	CFIm68-1	protein_coding	CODING	AT1G13190.1	2
1	4500949	8242	synonymous_variant	LOW	SILENT	gcC/gcT	Ala	439	Ala	573	CFIm68-1	protein_coding	CODING	AT1G13190.1	2
1	4500949	8249	synonymous_variant	LOW	SILENT	gcC/gcT	Ala	439	Ala	573	CFIm68-1	protein_coding	CODING	AT1G13190.1	2
1	4500949	9339	synonymous_variant	LOW	SILENT	gcC/gcT	Ala	439	Ala	573	CFIm68-1	protein_coding	CODING	AT1G13190.1	2
1	4500949	9352	synonymous_variant	LOW	SILENT	gcC/gcT	Ala	439	Ala	573	CFIm68-1	protein_coding	CODING	AT1G13190.1	2
1	4500949	9353	synonymous_variant	LOW	SILENT	gcC/gcT	Ala	439	Ala	573	CFIm68-1	protein_coding	CODING	AT1G13190.1	2
1	4500949	9369	synonymous_variant	LOW	SILENT	gcC/gcT	Ala	439	Ala	573	CFIm68-1	protein_coding	CODING	AT1G13190.1	2
1	4500949	9370	synonymous_variant	LOW	SILENT	gcC/gcT	Ala	439	Ala	573	CFIm68-1	protein_coding	CODING	AT1G13190.1	2
1	4500949	9395	synonymous_variant	LOW	SILENT	gcC/gcT	Ala	439	Ala	573	CFIm68-1	protein_coding	CODING	AT1G13190.1	2
1	4500949	9404	synonymous_variant	LOW	SILENT	gcC/gcT	Ala	439	Ala	573	CFIm68-1	protein_coding	CODING	AT1G13190.1	2
1	4500949	9412	synonymous_variant	LOW	SILENT	gcC/gcT	Ala	439	Ala	573	CFIm68-1	protein_coding	CODING	AT1G13190.1	2
1	4500949	9413	synonymous_variant	LOW	SILENT	gcC/gcT	Ala	439	Ala	573	CFIm68-1	protein_coding	CODING	AT1G13190.1	2
1	4500971	9708	missense_variant	MODERATE	MISSENSE	Aca/Gca	Thr	447	Ala	573	CFIm68-1	protein_coding	CODING	AT1G13190.1	2
1	4501055	9091	missense_variant	MODERATE	MISSENSE	Tct/Gct	Ser	475	Ala	573	CFIm68-1	protein_coding	CODING	AT1G13190.1	2
1	4501149	9593	missense_variant	MODERATE	MISSENSE	gAg/gCg	Glu	506	Ala	573	CFIm68-1	protein_coding	CODING	AT1G13190.1	2
1	4501150	9536	missense_variant	MODERATE	MISSENSE	gaG/gaC	Glu	506	Asp	573	CFIm68-1	protein_coding	CODING	AT1G13190.1	2
1	4501181	6102	missense_variant	MODERATE	MISSENSE	Cgt/Tgt	Arg	517	Cys	573	CFIm68-1	protein_coding	CODING	AT1G13190.1	2
1	4501181	6106	missense_variant	MODERATE	MISSENSE	Cgt/Tgt	Arg	517	Cys	573	CFIm68-1	protein_coding	CODING	AT1G13190.1	2
1	4501181	6107	missense_variant	MODERATE	MISSENSE	Cgt/Tgt	Arg	517	Cys	573	CFIm68-1	protein_coding	CODING	AT1G13190.1	2
1	4501181	6109	missense_variant	MODERATE	MISSENSE	Cgt/Tgt	Arg	517	Cys	573	CFIm68-1	protein_coding	CODING	AT1G13190.1	2
1	4501181	6113	missense_variant	MODERATE	MISSENSE	Cgt/Tgt	Arg	517	Cys	573	CFIm68-1	protein_coding	CODING	AT1G13190.1	2
1	4501181	6115	missense_variant	MODERATE	MISSENSE	Cgt/Tgt	Arg	517	Cys	573	CFIm68-1	protein_coding	CODING	AT1G13190.1	2
1	4501181	6134	missense_variant	MODERATE	MISSENSE	Cgt/Tgt	Arg	517	Cys	573	CFIm68-1	protein_coding	CODING	AT1G13190.1	2
1	4501181	6141	missense_variant	MODERATE	MISSENSE	Cgt/Tgt	Arg	517	Cys	573	CFIm68-1	protein_coding	CODING	AT1G13190.1	2
1	4501181	7002	missense_variant	MODERATE	MISSENSE	Cgt/Tgt	Arg	517	Cys	573	CFIm68-1	protein_coding	CODING	AT1G13190.1	2
1	4501181	7102	missense_variant	MODERATE	MISSENSE	Cgt/Tgt	Arg	517	Cys	573	CFIm68-1	protein_coding	CODING	AT1G13190.1	2
1	4501181	8237	missense_variant	MODERATE	MISSENSE	Cgt/Tgt	Arg	517	Cys	573	CFIm68-1	protein_coding	CODING	AT1G13190.1	2
1	4501181	8334	missense_variant	MODERATE	MISSENSE	Cgt/Tgt	Arg	517	Cys	573	CFIm68-1	protein_coding	CODING	AT1G13190.1	2
1	4501181	9399	missense_variant	MODERATE	MISSENSE	Cgt/Tgt	Arg	517	Cys	573	CFIm68-1	protein_coding	CODING	AT1G13190.1	2
1	4501181	9924	missense_variant	MODERATE	MISSENSE	Cgt/Tgt	Arg	517	Cys	573	CFIm68-1	protein_coding	CODING	AT1G13190.1	2
1	4501195	6680	synonymous_variant	LOW	SILENT	gaT/gaC	Asp	521	Asp	573	CFIm68-1	protein_coding	CODING	AT1G13190.1	2
1	4501195	6992	synonymous_variant	LOW	SILENT	gaT/gaC	Asp	521	Asp	573	CFIm68-1	protein_coding	CODING	AT1G13190.1	2
1	4501195	7163	synonymous_variant	LOW	SILENT	gaT/gaC	Asp	521	Asp	573	CFIm68-1	protein_coding	CODING	AT1G13190.1	2
1	4501195	7514	synonymous_variant	LOW	SILENT	gaT/gaC	Asp	521	Asp	573	CFIm68-1	protein_coding	CODING	AT1G13190.1	2
1	4501195	7566	synonymous_variant	LOW	SILENT	gaT/gaC	Asp	521	Asp	573	CFIm68-1	protein_coding	CODING	AT1G13190.1	2
1	4501195	7917	synonymous_variant	LOW	SILENT	gaT/gaC	Asp	521	Asp	573	CFIm68-1	protein_coding	CODING	AT1G13190.1	2
1	4501195	9312	synonymous_variant	LOW	SILENT	gaT/gaC	Asp	521	Asp	573	CFIm68-1	protein_coding	CODING	AT1G13190.1	2
1	4501195	9547	synonymous_variant	LOW	SILENT	gaT/gaC	Asp	521	Asp	573	CFIm68-1	protein_coding	CODING	AT1G13190.1	2
1	4501195	9562	synonymous_variant	LOW	SILENT	gaT/gaC	Asp	521	Asp	573	CFIm68-1	protein_coding	CODING	AT1G13190.1	2
1	4501195	9774	synonymous_variant	LOW	SILENT	gaT/gaC	Asp	521	Asp	573	CFIm68-1	protein_coding	CODING	AT1G13190.1	2
1	4501195	9782	synonymous_variant	LOW	SILENT	gaT/gaC	Asp	521	Asp	573	CFIm68-1	protein_coding	CODING	AT1G13190.1	2
1	4501195	9784	synonymous_variant	LOW	SILENT	gaT/gaC	Asp	521	Asp	573	CFIm68-1	protein_coding	CODING	AT1G13190.1	2
1	4501195	9790	synonymous_variant	LOW	SILENT	gaT/gaC	Asp	521	Asp	573	CFIm68-1	protein_coding	CODING	AT1G13190.1	2
1	4501195	9791	synonymous_variant	LOW	SILENT	gaT/gaC	Asp	521	Asp	573	CFIm68-1	protein_coding	CODING	AT1G13190.1	2
1	4501195	9793	synonymous_variant	LOW	SILENT	gaT/gaC	Asp	521	Asp	573	CFIm68-1	protein_coding	CODING	AT1G13190.1	2
1	4501195	9798	synonymous_variant	LOW	SILENT	gaT/gaC	Asp	521	Asp	573	CFIm68-1	protein_coding	CODING	AT1G13190.1	2
1	4501195	9804	synonymous_variant	LOW	SILENT	gaT/gaC	Asp	521	Asp	573	CFIm68-1	protein_coding	CODING	AT1G13190.1	2
1	4501195	9807	synonymous_variant	LOW	SILENT	gaT/gaC	Asp	521	Asp	573	CFIm68-1	protein_coding	CODING	AT1G13190.1	2
1	4501195	9811	synonymous_variant	LOW	SILENT	gaT/gaC	Asp	521	Asp	573	CFIm68-1	protein_coding	CODING	AT1G13190.1	2
1	4501195	9813	synonymous_variant	LOW	SILENT	gaT/gaC	Asp	521	Asp	573	CFIm68-1	protein_coding	CODING	AT1G13190.1	2
1	4501195	9862	synonymous_variant	LOW	SILENT	gaT/gaC	Asp	521	Asp	573	CFIm68-1	protein_coding	CODING	AT1G13190.1	2
1	4501195	9917	synonymous_variant	LOW	SILENT	gaT/gaC	Asp	521	Asp	573	CFIm68-1	protein_coding	CODING	AT1G13190.1	2
1	4501195	9926	synonymous_variant	LOW	SILENT	gaT/gaC	Asp	521	Asp	573	CFIm68-1	protein_coding	CODING	AT1G13190.1	2
1	4501195	9928	synonymous_variant	LOW	SILENT	gaT/gaC	Asp	521	Asp	573	CFIm68-1	protein_coding	CODING	AT1G13190.1	2
1	4501195	9933	synonymous_variant	LOW	SILENT	gaT/gaC	Asp	521	Asp	573	CFIm68-1	protein_coding	CODING	AT1G13190.1	2
1	4501195	9995	synonymous_variant	LOW	SILENT	gaT/gaC	Asp	521	Asp	573	CFIm68-1	protein_coding	CODING	AT1G13190.1	2
1	4501195	9997	synonymous_variant	LOW	SILENT	gaT/gaC	Asp	521	Asp	573	CFIm68-1	protein_coding	CODING	AT1G13190.1	2
1	4501196	1925	missense_variant	MODERATE	MISSENSE	Agt/Ggt	Ser	522	Gly	573	CFIm68-1	protein_coding	CODING	AT1G13190.1	2
1	4501196	2016	missense_variant	MODERATE	MISSENSE	Agt/Ggt	Ser	522	Gly	573	CFIm68-1	protein_coding	CODING	AT1G13190.1	2
1	4501196	2202	missense_variant	MODERATE	MISSENSE	Agt/Ggt	Ser	522	Gly	573	CFIm68-1	protein_coding	CODING	AT1G13190.1	2
1	4501196	9748	missense_variant	MODERATE	MISSENSE	Agt/Ggt	Ser	522	Gly	573	CFIm68-1	protein_coding	CODING	AT1G13190.1	2
1	4501196	10018	missense_variant	MODERATE	MISSENSE	Agt/Ggt	Ser	522	Gly	573	CFIm68-1	protein_coding	CODING	AT1G13190.1	2
1	4501264	9089	synonymous_variant	LOW	SILENT	ttG/ttA	Leu	544	Leu	573	CFIm68-1	protein_coding	CODING	AT1G13190.1	2
1	4501264	9095	synonymous_variant	LOW	SILENT	ttG/ttA	Leu	544	Leu	573	CFIm68-1	protein_coding	CODING	AT1G13190.1	2
1	4501264	9104	synonymous_variant	LOW	SILENT	ttG/ttA	Leu	544	Leu	573	CFIm68-1	protein_coding	CODING	AT1G13190.1	2
1	4501264	9111	synonymous_variant	LOW	SILENT	ttG/ttA	Leu	544	Leu	573	CFIm68-1	protein_coding	CODING	AT1G13190.1	2
1	4501271	5907	synonymous_variant	LOW	SILENT	Cga/Aga	Arg	547	Arg	573	CFIm68-1	protein_coding	CODING	AT1G13190.1	2
1	4501271	6919	synonymous_variant	LOW	SILENT	Cga/Aga	Arg	547	Arg	573	CFIm68-1	protein_coding	CODING	AT1G13190.1	2
1	4501271	6976	synonymous_variant	LOW	SILENT	Cga/Aga	Arg	547	Arg	573	CFIm68-1	protein_coding	CODING	AT1G13190.1	2
1	4501271	6984	synonymous_variant	LOW	SILENT	Cga/Aga	Arg	547	Arg	573	CFIm68-1	protein_coding	CODING	AT1G13190.1	2
1	4501271	7273	synonymous_variant	LOW	SILENT	Cga/Aga	Arg	547	Arg	573	CFIm68-1	protein_coding	CODING	AT1G13190.1	2
1	4501284	9508	missense_variant	MODERATE	MISSENSE	aGa/aTa	Arg	551	Ile	573	CFIm68-1	protein_coding	CODING	AT1G13190.1	2
1	4501317	5784	missense_variant	MODERATE	MISSENSE	aGa/aAa	Arg	562	Lys	573	CFIm68-1	protein_coding	CODING	AT1G13190.1	2
1	4501317	8240	missense_variant	MODERATE	MISSENSE	aGa/aAa	Arg	562	Lys	573	CFIm68-1	protein_coding	CODING	AT1G13190.1	2
1	4501324	991	synonymous_variant	LOW	SILENT	gcA/gcG	Ala	564	Ala	573	CFIm68-1	protein_coding	CODING	AT1G13190.1	2
1	4501324	1006	synonymous_variant	LOW	SILENT	gcA/gcG	Ala	564	Ala	573	CFIm68-1	protein_coding	CODING	AT1G13190.1	2
1	4501324	5800	synonymous_variant	LOW	SILENT	gcA/gcG	Ala	564	Ala	573	CFIm68-1	protein_coding	CODING	AT1G13190.1	2
1	4501324	6042	synonymous_variant	LOW	SILENT	gcA/gcG	Ala	564	Ala	573	CFIm68-1	protein_coding	CODING	AT1G13190.1	2
1	4501324	6087	synonymous_variant	LOW	SILENT	gcA/gcG	Ala	564	Ala	573	CFIm68-1	protein_coding	CODING	AT1G13190.1	2
1	4501324	6088	synonymous_variant	LOW	SILENT	gcA/gcG	Ala	564	Ala	573	CFIm68-1	protein_coding	CODING	AT1G13190.1	2
1	4501324	6098	synonymous_variant	LOW	SILENT	gcA/gcG	Ala	564	Ala	573	CFIm68-1	protein_coding	CODING	AT1G13190.1	2
1	4501324	6105	synonymous_variant	LOW	SILENT	gcA/gcG	Ala	564	Ala	573	CFIm68-1	protein_coding	CODING	AT1G13190.1	2
1	4501324	6201	synonymous_variant	LOW	SILENT	gcA/gcG	Ala	564	Ala	573	CFIm68-1	protein_coding	CODING	AT1G13190.1	2
1	4501324	6284	synonymous_variant	LOW	SILENT	gcA/gcG	Ala	564	Ala	573	CFIm68-1	protein_coding	CODING	AT1G13190.1	2
1	4501324	6973	synonymous_variant	LOW	SILENT	gcA/gcG	Ala	564	Ala	573	CFIm68-1	protein_coding	CODING	AT1G13190.1	2
1	4501324	6974	synonymous_variant	LOW	SILENT	gcA/gcG	Ala	564	Ala	573	CFIm68-1	protein_coding	CODING	AT1G13190.1	2
1	4501324	6981	synonymous_variant	LOW	SILENT	gcA/gcG	Ala	564	Ala	573	CFIm68-1	protein_coding	CODING	AT1G13190.1	2
1	4501324	7000	synonymous_variant	LOW	SILENT	gcA/gcG	Ala	564	Ala	573	CFIm68-1	protein_coding	CODING	AT1G13190.1	2
1	4501324	7147	synonymous_variant	LOW	SILENT	gcA/gcG	Ala	564	Ala	573	CFIm68-1	protein_coding	CODING	AT1G13190.1	2
1	4501324	7314	synonymous_variant	LOW	SILENT	gcA/gcG	Ala	564	Ala	573	CFIm68-1	protein_coding	CODING	AT1G13190.1	2
1	4501324	8247	synonymous_variant	LOW	SILENT	gcA/gcG	Ala	564	Ala	573	CFIm68-1	protein_coding	CODING	AT1G13190.1	2
1	4501324	9780	synonymous_variant	LOW	SILENT	gcA/gcG	Ala	564	Ala	573	CFIm68-1	protein_coding	CODING	AT1G13190.1	2
1	4501324	9785	synonymous_variant	LOW	SILENT	gcA/gcG	Ala	564	Ala	573	CFIm68-1	protein_coding	CODING	AT1G13190.1	2
1	4501324	9810	synonymous_variant	LOW	SILENT	gcA/gcG	Ala	564	Ala	573	CFIm68-1	protein_coding	CODING	AT1G13190.1	2
1	4501324	9812	synonymous_variant	LOW	SILENT	gcA/gcG	Ala	564	Ala	573	CFIm68-1	protein_coding	CODING	AT1G13190.1	2
1	4501324	9815	synonymous_variant	LOW	SILENT	gcA/gcG	Ala	564	Ala	573	CFIm68-1	protein_coding	CODING	AT1G13190.1	2
1	4501324	9999	synonymous_variant	LOW	SILENT	gcA/gcG	Ala	564	Ala	573	CFIm68-1	protein_coding	CODING	AT1G13190.1	2
1	4501330	350	synonymous_variant	LOW	SILENT	taT/taC	Tyr	566	Tyr	573	CFIm68-1	protein_coding	CODING	AT1G13190.1	2
1	4501330	7067	synonymous_variant	LOW	SILENT	taT/taC	Tyr	566	Tyr	573	CFIm68-1	protein_coding	CODING	AT1G13190.1	2
1	4501330	7120	synonymous_variant	LOW	SILENT	taT/taC	Tyr	566	Tyr	573	CFIm68-1	protein_coding	CODING	AT1G13190.1	2
1	4501330	7207	synonymous_variant	LOW	SILENT	taT/taC	Tyr	566	Tyr	573	CFIm68-1	protein_coding	CODING	AT1G13190.1	2
1	4501330	7298	synonymous_variant	LOW	SILENT	taT/taC	Tyr	566	Tyr	573	CFIm68-1	protein_coding	CODING	AT1G13190.1	2
1	4501330	8290	synonymous_variant	LOW	SILENT	taT/taC	Tyr	566	Tyr	573	CFIm68-1	protein_coding	CODING	AT1G13190.1	2
1	4501330	9711	synonymous_variant	LOW	SILENT	taT/taC	Tyr	566	Tyr	573	CFIm68-1	protein_coding	CODING	AT1G13190.1	2
1	4501330	9723	synonymous_variant	LOW	SILENT	taT/taC	Tyr	566	Tyr	573	CFIm68-1	protein_coding	CODING	AT1G13190.1	2
1	4501330	9739	synonymous_variant	LOW	SILENT	taT/taC	Tyr	566	Tyr	573	CFIm68-1	protein_coding	CODING	AT1G13190.1	2
1	4501330	9744	synonymous_variant	LOW	SILENT	taT/taC	Tyr	566	Tyr	573	CFIm68-1	protein_coding	CODING	AT1G13190.1	2
1	4501330	9755	synonymous_variant	LOW	SILENT	taT/taC	Tyr	566	Tyr	573	CFIm68-1	protein_coding	CODING	AT1G13190.1	2
1	4501330	9808	synonymous_variant	LOW	SILENT	taT/taC	Tyr	566	Tyr	573	CFIm68-1	protein_coding	CODING	AT1G13190.1	2
1	4501330	9914	synonymous_variant	LOW	SILENT	taT/taC	Tyr	566	Tyr	573	CFIm68-1	protein_coding	CODING	AT1G13190.1	2
1	4501330	9960	synonymous_variant	LOW	SILENT	taT/taC	Tyr	566	Tyr	573	CFIm68-1	protein_coding	CODING	AT1G13190.1	2
1	4501330	10020	synonymous_variant	LOW	SILENT	taT/taC	Tyr	566	Tyr	573	CFIm68-1	protein_coding	CODING	AT1G13190.1	2
1	6110269	9824	missense_variant	MODERATE	MISSENSE	cCa/cTa	Pro	715	Leu	734	CSTF77	protein_coding	CODING	AT1G17760.1	22
1	6110304	403	synonymous_variant	LOW	SILENT	cgG/cgA	Arg	703	Arg	734	CSTF77	protein_coding	CODING	AT1G17760.1	22
1	6110304	430	synonymous_variant	LOW	SILENT	cgG/cgA	Arg	703	Arg	734	CSTF77	protein_coding	CODING	AT1G17760.1	22
1	6110304	997	synonymous_variant	LOW	SILENT	cgG/cgA	Arg	703	Arg	734	CSTF77	protein_coding	CODING	AT1G17760.1	22
1	6110304	1002	synonymous_variant	LOW	SILENT	cgG/cgA	Arg	703	Arg	734	CSTF77	protein_coding	CODING	AT1G17760.1	22
1	6110304	1063	synonymous_variant	LOW	SILENT	cgG/cgA	Arg	703	Arg	734	CSTF77	protein_coding	CODING	AT1G17760.1	22
1	6110304	1254	synonymous_variant	LOW	SILENT	cgG/cgA	Arg	703	Arg	734	CSTF77	protein_coding	CODING	AT1G17760.1	22
1	6110304	1257	synonymous_variant	LOW	SILENT	cgG/cgA	Arg	703	Arg	734	CSTF77	protein_coding	CODING	AT1G17760.1	22
1	6110304	1313	synonymous_variant	LOW	SILENT	cgG/cgA	Arg	703	Arg	734	CSTF77	protein_coding	CODING	AT1G17760.1	22
1	6110304	1317	synonymous_variant	LOW	SILENT	cgG/cgA	Arg	703	Arg	734	CSTF77	protein_coding	CODING	AT1G17760.1	22
1	6110304	5784	synonymous_variant	LOW	SILENT	cgG/cgA	Arg	703	Arg	734	CSTF77	protein_coding	CODING	AT1G17760.1	22
1	6110304	5832	synonymous_variant	LOW	SILENT	cgG/cgA	Arg	703	Arg	734	CSTF77	protein_coding	CODING	AT1G17760.1	22
1	6110304	6009	synonymous_variant	LOW	SILENT	cgG/cgA	Arg	703	Arg	734	CSTF77	protein_coding	CODING	AT1G17760.1	22
1	6110304	6010	synonymous_variant	LOW	SILENT	cgG/cgA	Arg	703	Arg	734	CSTF77	protein_coding	CODING	AT1G17760.1	22
1	6110304	6011	synonymous_variant	LOW	SILENT	cgG/cgA	Arg	703	Arg	734	CSTF77	protein_coding	CODING	AT1G17760.1	22
1	6110304	6012	synonymous_variant	LOW	SILENT	cgG/cgA	Arg	703	Arg	734	CSTF77	protein_coding	CODING	AT1G17760.1	22
1	6110304	6013	synonymous_variant	LOW	SILENT	cgG/cgA	Arg	703	Arg	734	CSTF77	protein_coding	CODING	AT1G17760.1	22
1	6110304	6023	synonymous_variant	LOW	SILENT	cgG/cgA	Arg	703	Arg	734	CSTF77	protein_coding	CODING	AT1G17760.1	22
1	6110304	6025	synonymous_variant	LOW	SILENT	cgG/cgA	Arg	703	Arg	734	CSTF77	protein_coding	CODING	AT1G17760.1	22
1	6110304	6035	synonymous_variant	LOW	SILENT	cgG/cgA	Arg	703	Arg	734	CSTF77	protein_coding	CODING	AT1G17760.1	22
1	6110304	6038	synonymous_variant	LOW	SILENT	cgG/cgA	Arg	703	Arg	734	CSTF77	protein_coding	CODING	AT1G17760.1	22
1	6110304	6043	synonymous_variant	LOW	SILENT	cgG/cgA	Arg	703	Arg	734	CSTF77	protein_coding	CODING	AT1G17760.1	22
1	6110304	6046	synonymous_variant	LOW	SILENT	cgG/cgA	Arg	703	Arg	734	CSTF77	protein_coding	CODING	AT1G17760.1	22
1	6110304	6069	synonymous_variant	LOW	SILENT	cgG/cgA	Arg	703	Arg	734	CSTF77	protein_coding	CODING	AT1G17760.1	22
1	6110304	6085	synonymous_variant	LOW	SILENT	cgG/cgA	Arg	703	Arg	734	CSTF77	protein_coding	CODING	AT1G17760.1	22
1	6110304	6086	synonymous_variant	LOW	SILENT	cgG/cgA	Arg	703	Arg	734	CSTF77	protein_coding	CODING	AT1G17760.1	22
1	6110304	6088	synonymous_variant	LOW	SILENT	cgG/cgA	Arg	703	Arg	734	CSTF77	protein_coding	CODING	AT1G17760.1	22
1	6110304	6090	synonymous_variant	LOW	SILENT	cgG/cgA	Arg	703	Arg	734	CSTF77	protein_coding	CODING	AT1G17760.1	22
1	6110304	6096	synonymous_variant	LOW	SILENT	cgG/cgA	Arg	703	Arg	734	CSTF77	protein_coding	CODING	AT1G17760.1	22
1	6110304	6099	synonymous_variant	LOW	SILENT	cgG/cgA	Arg	703	Arg	734	CSTF77	protein_coding	CODING	AT1G17760.1	22
1	6110304	6102	synonymous_variant	LOW	SILENT	cgG/cgA	Arg	703	Arg	734	CSTF77	protein_coding	CODING	AT1G17760.1	22
1	6110304	6106	synonymous_variant	LOW	SILENT	cgG/cgA	Arg	703	Arg	734	CSTF77	protein_coding	CODING	AT1G17760.1	22
1	6110304	6107	synonymous_variant	LOW	SILENT	cgG/cgA	Arg	703	Arg	734	CSTF77	protein_coding	CODING	AT1G17760.1	22
1	6110304	6109	synonymous_variant	LOW	SILENT	cgG/cgA	Arg	703	Arg	734	CSTF77	protein_coding	CODING	AT1G17760.1	22
1	6110304	6112	synonymous_variant	LOW	SILENT	cgG/cgA	Arg	703	Arg	734	CSTF77	protein_coding	CODING	AT1G17760.1	22
1	6110304	6113	synonymous_variant	LOW	SILENT	cgG/cgA	Arg	703	Arg	734	CSTF77	protein_coding	CODING	AT1G17760.1	22
1	6110304	6115	synonymous_variant	LOW	SILENT	cgG/cgA	Arg	703	Arg	734	CSTF77	protein_coding	CODING	AT1G17760.1	22
1	6110304	6119	synonymous_variant	LOW	SILENT	cgG/cgA	Arg	703	Arg	734	CSTF77	protein_coding	CODING	AT1G17760.1	22
1	6110304	6123	synonymous_variant	LOW	SILENT	cgG/cgA	Arg	703	Arg	734	CSTF77	protein_coding	CODING	AT1G17760.1	22
1	6110304	6134	synonymous_variant	LOW	SILENT	cgG/cgA	Arg	703	Arg	734	CSTF77	protein_coding	CODING	AT1G17760.1	22
1	6110304	6141	synonymous_variant	LOW	SILENT	cgG/cgA	Arg	703	Arg	734	CSTF77	protein_coding	CODING	AT1G17760.1	22
1	6110304	6153	synonymous_variant	LOW	SILENT	cgG/cgA	Arg	703	Arg	734	CSTF77	protein_coding	CODING	AT1G17760.1	22
1	6110304	6154	synonymous_variant	LOW	SILENT	cgG/cgA	Arg	703	Arg	734	CSTF77	protein_coding	CODING	AT1G17760.1	22
1	6110304	6163	synonymous_variant	LOW	SILENT	cgG/cgA	Arg	703	Arg	734	CSTF77	protein_coding	CODING	AT1G17760.1	22
1	6110304	6166	synonymous_variant	LOW	SILENT	cgG/cgA	Arg	703	Arg	734	CSTF77	protein_coding	CODING	AT1G17760.1	22
1	6110304	6209	synonymous_variant	LOW	SILENT	cgG/cgA	Arg	703	Arg	734	CSTF77	protein_coding	CODING	AT1G17760.1	22
1	6110304	6210	synonymous_variant	LOW	SILENT	cgG/cgA	Arg	703	Arg	734	CSTF77	protein_coding	CODING	AT1G17760.1	22
1	6110304	6231	synonymous_variant	LOW	SILENT	cgG/cgA	Arg	703	Arg	734	CSTF77	protein_coding	CODING	AT1G17760.1	22
1	6110304	6242	synonymous_variant	LOW	SILENT	cgG/cgA	Arg	703	Arg	734	CSTF77	protein_coding	CODING	AT1G17760.1	22
1	6110304	6434	synonymous_variant	LOW	SILENT	cgG/cgA	Arg	703	Arg	734	CSTF77	protein_coding	CODING	AT1G17760.1	22
1	6110304	6830	synonymous_variant	LOW	SILENT	cgG/cgA	Arg	703	Arg	734	CSTF77	protein_coding	CODING	AT1G17760.1	22
1	6110304	6900	synonymous_variant	LOW	SILENT	cgG/cgA	Arg	703	Arg	734	CSTF77	protein_coding	CODING	AT1G17760.1	22
1	6110304	6901	synonymous_variant	LOW	SILENT	cgG/cgA	Arg	703	Arg	734	CSTF77	protein_coding	CODING	AT1G17760.1	22
1	6110304	6903	synonymous_variant	LOW	SILENT	cgG/cgA	Arg	703	Arg	734	CSTF77	protein_coding	CODING	AT1G17760.1	22
1	6110304	6911	synonymous_variant	LOW	SILENT	cgG/cgA	Arg	703	Arg	734	CSTF77	protein_coding	CODING	AT1G17760.1	22
1	6110304	6913	synonymous_variant	LOW	SILENT	cgG/cgA	Arg	703	Arg	734	CSTF77	protein_coding	CODING	AT1G17760.1	22
1	6110304	6931	synonymous_variant	LOW	SILENT	cgG/cgA	Arg	703	Arg	734	CSTF77	protein_coding	CODING	AT1G17760.1	22
1	6110304	6932	synonymous_variant	LOW	SILENT	cgG/cgA	Arg	703	Arg	734	CSTF77	protein_coding	CODING	AT1G17760.1	22
1	6110304	6957	synonymous_variant	LOW	SILENT	cgG/cgA	Arg	703	Arg	734	CSTF77	protein_coding	CODING	AT1G17760.1	22
1	6110304	6984	synonymous_variant	LOW	SILENT	cgG/cgA	Arg	703	Arg	734	CSTF77	protein_coding	CODING	AT1G17760.1	22
1	6110304	6990	synonymous_variant	LOW	SILENT	cgG/cgA	Arg	703	Arg	734	CSTF77	protein_coding	CODING	AT1G17760.1	22
1	6110304	6997	synonymous_variant	LOW	SILENT	cgG/cgA	Arg	703	Arg	734	CSTF77	protein_coding	CODING	AT1G17760.1	22
1	6110304	7096	synonymous_variant	LOW	SILENT	cgG/cgA	Arg	703	Arg	734	CSTF77	protein_coding	CODING	AT1G17760.1	22
1	6110304	7162	synonymous_variant	LOW	SILENT	cgG/cgA	Arg	703	Arg	734	CSTF77	protein_coding	CODING	AT1G17760.1	22
1	6110304	7164	synonymous_variant	LOW	SILENT	cgG/cgA	Arg	703	Arg	734	CSTF77	protein_coding	CODING	AT1G17760.1	22
1	6110304	7165	synonymous_variant	LOW	SILENT	cgG/cgA	Arg	703	Arg	734	CSTF77	protein_coding	CODING	AT1G17760.1	22
1	6110304	7181	synonymous_variant	LOW	SILENT	cgG/cgA	Arg	703	Arg	734	CSTF77	protein_coding	CODING	AT1G17760.1	22
1	6110304	7203	synonymous_variant	LOW	SILENT	cgG/cgA	Arg	703	Arg	734	CSTF77	protein_coding	CODING	AT1G17760.1	22
1	6110304	7207	synonymous_variant	LOW	SILENT	cgG/cgA	Arg	703	Arg	734	CSTF77	protein_coding	CODING	AT1G17760.1	22
1	6110304	7209	synonymous_variant	LOW	SILENT	cgG/cgA	Arg	703	Arg	734	CSTF77	protein_coding	CODING	AT1G17760.1	22
1	6110304	7213	synonymous_variant	LOW	SILENT	cgG/cgA	Arg	703	Arg	734	CSTF77	protein_coding	CODING	AT1G17760.1	22
1	6110304	7280	synonymous_variant	LOW	SILENT	cgG/cgA	Arg	703	Arg	734	CSTF77	protein_coding	CODING	AT1G17760.1	22
1	6110304	7333	synonymous_variant	LOW	SILENT	cgG/cgA	Arg	703	Arg	734	CSTF77	protein_coding	CODING	AT1G17760.1	22
1	6110304	7353	synonymous_variant	LOW	SILENT	cgG/cgA	Arg	703	Arg	734	CSTF77	protein_coding	CODING	AT1G17760.1	22
1	6110304	7404	synonymous_variant	LOW	SILENT	cgG/cgA	Arg	703	Arg	734	CSTF77	protein_coding	CODING	AT1G17760.1	22
1	6110304	7424	synonymous_variant	LOW	SILENT	cgG/cgA	Arg	703	Arg	734	CSTF77	protein_coding	CODING	AT1G17760.1	22
1	6110304	7471	synonymous_variant	LOW	SILENT	cgG/cgA	Arg	703	Arg	734	CSTF77	protein_coding	CODING	AT1G17760.1	22
1	6110304	7517	synonymous_variant	LOW	SILENT	cgG/cgA	Arg	703	Arg	734	CSTF77	protein_coding	CODING	AT1G17760.1	22
1	6110304	8230	synonymous_variant	LOW	SILENT	cgG/cgA	Arg	703	Arg	734	CSTF77	protein_coding	CODING	AT1G17760.1	22
1	6110304	8237	synonymous_variant	LOW	SILENT	cgG/cgA	Arg	703	Arg	734	CSTF77	protein_coding	CODING	AT1G17760.1	22
1	6110304	8285	synonymous_variant	LOW	SILENT	cgG/cgA	Arg	703	Arg	734	CSTF77	protein_coding	CODING	AT1G17760.1	22
1	6110304	8306	synonymous_variant	LOW	SILENT	cgG/cgA	Arg	703	Arg	734	CSTF77	protein_coding	CODING	AT1G17760.1	22
1	6110304	8307	synonymous_variant	LOW	SILENT	cgG/cgA	Arg	703	Arg	734	CSTF77	protein_coding	CODING	AT1G17760.1	22
1	6110304	8351	synonymous_variant	LOW	SILENT	cgG/cgA	Arg	703	Arg	734	CSTF77	protein_coding	CODING	AT1G17760.1	22
1	6110304	8427	synonymous_variant	LOW	SILENT	cgG/cgA	Arg	703	Arg	734	CSTF77	protein_coding	CODING	AT1G17760.1	22
1	6110304	9103	synonymous_variant	LOW	SILENT	cgG/cgA	Arg	703	Arg	734	CSTF77	protein_coding	CODING	AT1G17760.1	22
1	6110304	9104	synonymous_variant	LOW	SILENT	cgG/cgA	Arg	703	Arg	734	CSTF77	protein_coding	CODING	AT1G17760.1	22
1	6110304	9336	synonymous_variant	LOW	SILENT	cgG/cgA	Arg	703	Arg	734	CSTF77	protein_coding	CODING	AT1G17760.1	22
1	6110304	9380	synonymous_variant	LOW	SILENT	cgG/cgA	Arg	703	Arg	734	CSTF77	protein_coding	CODING	AT1G17760.1	22
1	6110304	9402	synonymous_variant	LOW	SILENT	cgG/cgA	Arg	703	Arg	734	CSTF77	protein_coding	CODING	AT1G17760.1	22
1	6110304	9404	synonymous_variant	LOW	SILENT	cgG/cgA	Arg	703	Arg	734	CSTF77	protein_coding	CODING	AT1G17760.1	22
1	6110304	9408	synonymous_variant	LOW	SILENT	cgG/cgA	Arg	703	Arg	734	CSTF77	protein_coding	CODING	AT1G17760.1	22
1	6110304	9412	synonymous_variant	LOW	SILENT	cgG/cgA	Arg	703	Arg	734	CSTF77	protein_coding	CODING	AT1G17760.1	22
1	6110304	9413	synonymous_variant	LOW	SILENT	cgG/cgA	Arg	703	Arg	734	CSTF77	protein_coding	CODING	AT1G17760.1	22
1	6110304	9470	synonymous_variant	LOW	SILENT	cgG/cgA	Arg	703	Arg	734	CSTF77	protein_coding	CODING	AT1G17760.1	22
1	6110304	9518	synonymous_variant	LOW	SILENT	cgG/cgA	Arg	703	Arg	734	CSTF77	protein_coding	CODING	AT1G17760.1	22
1	6110304	9524	synonymous_variant	LOW	SILENT	cgG/cgA	Arg	703	Arg	734	CSTF77	protein_coding	CODING	AT1G17760.1	22
1	6110304	9533	synonymous_variant	LOW	SILENT	cgG/cgA	Arg	703	Arg	734	CSTF77	protein_coding	CODING	AT1G17760.1	22
1	6110304	9542	synonymous_variant	LOW	SILENT	cgG/cgA	Arg	703	Arg	734	CSTF77	protein_coding	CODING	AT1G17760.1	22
1	6110304	9543	synonymous_variant	LOW	SILENT	cgG/cgA	Arg	703	Arg	734	CSTF77	protein_coding	CODING	AT1G17760.1	22
1	6110304	9545	synonymous_variant	LOW	SILENT	cgG/cgA	Arg	703	Arg	734	CSTF77	protein_coding	CODING	AT1G17760.1	22
1	6110304	9549	synonymous_variant	LOW	SILENT	cgG/cgA	Arg	703	Arg	734	CSTF77	protein_coding	CODING	AT1G17760.1	22
1	6110304	9554	synonymous_variant	LOW	SILENT	cgG/cgA	Arg	703	Arg	734	CSTF77	protein_coding	CODING	AT1G17760.1	22
1	6110304	9567	synonymous_variant	LOW	SILENT	cgG/cgA	Arg	703	Arg	734	CSTF77	protein_coding	CODING	AT1G17760.1	22
1	6110304	9583	synonymous_variant	LOW	SILENT	cgG/cgA	Arg	703	Arg	734	CSTF77	protein_coding	CODING	AT1G17760.1	22
1	6110304	9598	synonymous_variant	LOW	SILENT	cgG/cgA	Arg	703	Arg	734	CSTF77	protein_coding	CODING	AT1G17760.1	22
1	6110304	9600	synonymous_variant	LOW	SILENT	cgG/cgA	Arg	703	Arg	734	CSTF77	protein_coding	CODING	AT1G17760.1	22
1	6110304	9626	synonymous_variant	LOW	SILENT	cgG/cgA	Arg	703	Arg	734	CSTF77	protein_coding	CODING	AT1G17760.1	22
1	6110304	9631	synonymous_variant	LOW	SILENT	cgG/cgA	Arg	703	Arg	734	CSTF77	protein_coding	CODING	AT1G17760.1	22
1	6110304	9632	synonymous_variant	LOW	SILENT	cgG/cgA	Arg	703	Arg	734	CSTF77	protein_coding	CODING	AT1G17760.1	22
1	6110304	9633	synonymous_variant	LOW	SILENT	cgG/cgA	Arg	703	Arg	734	CSTF77	protein_coding	CODING	AT1G17760.1	22
1	6110304	9636	synonymous_variant	LOW	SILENT	cgG/cgA	Arg	703	Arg	734	CSTF77	protein_coding	CODING	AT1G17760.1	22
1	6110304	9637	synonymous_variant	LOW	SILENT	cgG/cgA	Arg	703	Arg	734	CSTF77	protein_coding	CODING	AT1G17760.1	22
1	6110304	9640	synonymous_variant	LOW	SILENT	cgG/cgA	Arg	703	Arg	734	CSTF77	protein_coding	CODING	AT1G17760.1	22
1	6110304	9641	synonymous_variant	LOW	SILENT	cgG/cgA	Arg	703	Arg	734	CSTF77	protein_coding	CODING	AT1G17760.1	22
1	6110304	9642	synonymous_variant	LOW	SILENT	cgG/cgA	Arg	703	Arg	734	CSTF77	protein_coding	CODING	AT1G17760.1	22
1	6110304	9644	synonymous_variant	LOW	SILENT	cgG/cgA	Arg	703	Arg	734	CSTF77	protein_coding	CODING	AT1G17760.1	22
1	6110304	9663	synonymous_variant	LOW	SILENT	cgG/cgA	Arg	703	Arg	734	CSTF77	protein_coding	CODING	AT1G17760.1	22
1	6110304	9694	synonymous_variant	LOW	SILENT	cgG/cgA	Arg	703	Arg	734	CSTF77	protein_coding	CODING	AT1G17760.1	22
1	6110304	9695	synonymous_variant	LOW	SILENT	cgG/cgA	Arg	703	Arg	734	CSTF77	protein_coding	CODING	AT1G17760.1	22
1	6110304	9696	synonymous_variant	LOW	SILENT	cgG/cgA	Arg	703	Arg	734	CSTF77	protein_coding	CODING	AT1G17760.1	22
1	6110304	9723	synonymous_variant	LOW	SILENT	cgG/cgA	Arg	703	Arg	734	CSTF77	protein_coding	CODING	AT1G17760.1	22
1	6110304	9728	synonymous_variant	LOW	SILENT	cgG/cgA	Arg	703	Arg	734	CSTF77	protein_coding	CODING	AT1G17760.1	22
1	6110304	9730	synonymous_variant	LOW	SILENT	cgG/cgA	Arg	703	Arg	734	CSTF77	protein_coding	CODING	AT1G17760.1	22
1	6110304	9731	synonymous_variant	LOW	SILENT	cgG/cgA	Arg	703	Arg	734	CSTF77	protein_coding	CODING	AT1G17760.1	22
1	6110304	9735	synonymous_variant	LOW	SILENT	cgG/cgA	Arg	703	Arg	734	CSTF77	protein_coding	CODING	AT1G17760.1	22
1	6110304	9741	synonymous_variant	LOW	SILENT	cgG/cgA	Arg	703	Arg	734	CSTF77	protein_coding	CODING	AT1G17760.1	22
1	6110304	9755	synonymous_variant	LOW	SILENT	cgG/cgA	Arg	703	Arg	734	CSTF77	protein_coding	CODING	AT1G17760.1	22
1	6110304	9758	synonymous_variant	LOW	SILENT	cgG/cgA	Arg	703	Arg	734	CSTF77	protein_coding	CODING	AT1G17760.1	22
1	6110304	9762	synonymous_variant	LOW	SILENT	cgG/cgA	Arg	703	Arg	734	CSTF77	protein_coding	CODING	AT1G17760.1	22
1	6110304	9792	synonymous_variant	LOW	SILENT	cgG/cgA	Arg	703	Arg	734	CSTF77	protein_coding	CODING	AT1G17760.1	22
1	6110304	9794	synonymous_variant	LOW	SILENT	cgG/cgA	Arg	703	Arg	734	CSTF77	protein_coding	CODING	AT1G17760.1	22
1	6110304	9824	synonymous_variant	LOW	SILENT	cgG/cgA	Arg	703	Arg	734	CSTF77	protein_coding	CODING	AT1G17760.1	22
1	6110304	9837	synonymous_variant	LOW	SILENT	cgG/cgA	Arg	703	Arg	734	CSTF77	protein_coding	CODING	AT1G17760.1	22
1	6110304	9868	synonymous_variant	LOW	SILENT	cgG/cgA	Arg	703	Arg	734	CSTF77	protein_coding	CODING	AT1G17760.1	22
1	6110304	9869	synonymous_variant	LOW	SILENT	cgG/cgA	Arg	703	Arg	734	CSTF77	protein_coding	CODING	AT1G17760.1	22
1	6110304	9871	synonymous_variant	LOW	SILENT	cgG/cgA	Arg	703	Arg	734	CSTF77	protein_coding	CODING	AT1G17760.1	22
1	6110304	9876	synonymous_variant	LOW	SILENT	cgG/cgA	Arg	703	Arg	734	CSTF77	protein_coding	CODING	AT1G17760.1	22
1	6110304	9879	synonymous_variant	LOW	SILENT	cgG/cgA	Arg	703	Arg	734	CSTF77	protein_coding	CODING	AT1G17760.1	22
1	6110304	9887	synonymous_variant	LOW	SILENT	cgG/cgA	Arg	703	Arg	734	CSTF77	protein_coding	CODING	AT1G17760.1	22
1	6110304	9894	synonymous_variant	LOW	SILENT	cgG/cgA	Arg	703	Arg	734	CSTF77	protein_coding	CODING	AT1G17760.1	22
1	6110304	9944	synonymous_variant	LOW	SILENT	cgG/cgA	Arg	703	Arg	734	CSTF77	protein_coding	CODING	AT1G17760.1	22
1	6110304	9952	synonymous_variant	LOW	SILENT	cgG/cgA	Arg	703	Arg	734	CSTF77	protein_coding	CODING	AT1G17760.1	22
1	6110304	9956	synonymous_variant	LOW	SILENT	cgG/cgA	Arg	703	Arg	734	CSTF77	protein_coding	CODING	AT1G17760.1	22
1	6110304	9975	synonymous_variant	LOW	SILENT	cgG/cgA	Arg	703	Arg	734	CSTF77	protein_coding	CODING	AT1G17760.1	22
1	6110304	9978	synonymous_variant	LOW	SILENT	cgG/cgA	Arg	703	Arg	734	CSTF77	protein_coding	CODING	AT1G17760.1	22
1	6110304	10023	synonymous_variant	LOW	SILENT	cgG/cgA	Arg	703	Arg	734	CSTF77	protein_coding	CODING	AT1G17760.1	22
1	6110304	14314	synonymous_variant	LOW	SILENT	cgG/cgA	Arg	703	Arg	734	CSTF77	protein_coding	CODING	AT1G17760.1	22
1	6110304	14315	synonymous_variant	LOW	SILENT	cgG/cgA	Arg	703	Arg	734	CSTF77	protein_coding	CODING	AT1G17760.1	22
1	6110310	9597	synonymous_variant	LOW	SILENT	caG/caA	Gln	701	Gln	734	CSTF77	protein_coding	CODING	AT1G17760.1	22
1	6110331	430	synonymous_variant	LOW	SILENT	acA/acG	Thr	694	Thr	734	CSTF77	protein_coding	CODING	AT1G17760.1	22
1	6110331	997	synonymous_variant	LOW	SILENT	acA/acG	Thr	694	Thr	734	CSTF77	protein_coding	CODING	AT1G17760.1	22
1	6110331	1002	synonymous_variant	LOW	SILENT	acA/acG	Thr	694	Thr	734	CSTF77	protein_coding	CODING	AT1G17760.1	22
1	6110331	1063	synonymous_variant	LOW	SILENT	acA/acG	Thr	694	Thr	734	CSTF77	protein_coding	CODING	AT1G17760.1	22
1	6110331	1254	synonymous_variant	LOW	SILENT	acA/acG	Thr	694	Thr	734	CSTF77	protein_coding	CODING	AT1G17760.1	22
1	6110331	1257	synonymous_variant	LOW	SILENT	acA/acG	Thr	694	Thr	734	CSTF77	protein_coding	CODING	AT1G17760.1	22
1	6110331	1313	synonymous_variant	LOW	SILENT	acA/acG	Thr	694	Thr	734	CSTF77	protein_coding	CODING	AT1G17760.1	22
1	6110331	1317	synonymous_variant	LOW	SILENT	acA/acG	Thr	694	Thr	734	CSTF77	protein_coding	CODING	AT1G17760.1	22
1	6110331	5784	synonymous_variant	LOW	SILENT	acA/acG	Thr	694	Thr	734	CSTF77	protein_coding	CODING	AT1G17760.1	22
1	6110331	5832	synonymous_variant	LOW	SILENT	acA/acG	Thr	694	Thr	734	CSTF77	protein_coding	CODING	AT1G17760.1	22
1	6110331	6009	synonymous_variant	LOW	SILENT	acA/acG	Thr	694	Thr	734	CSTF77	protein_coding	CODING	AT1G17760.1	22
1	6110331	6010	synonymous_variant	LOW	SILENT	acA/acG	Thr	694	Thr	734	CSTF77	protein_coding	CODING	AT1G17760.1	22
1	6110331	6011	synonymous_variant	LOW	SILENT	acA/acG	Thr	694	Thr	734	CSTF77	protein_coding	CODING	AT1G17760.1	22
1	6110331	6012	synonymous_variant	LOW	SILENT	acA/acG	Thr	694	Thr	734	CSTF77	protein_coding	CODING	AT1G17760.1	22
1	6110331	6013	synonymous_variant	LOW	SILENT	acA/acG	Thr	694	Thr	734	CSTF77	protein_coding	CODING	AT1G17760.1	22
1	6110331	6023	synonymous_variant	LOW	SILENT	acA/acG	Thr	694	Thr	734	CSTF77	protein_coding	CODING	AT1G17760.1	22
1	6110331	6025	synonymous_variant	LOW	SILENT	acA/acG	Thr	694	Thr	734	CSTF77	protein_coding	CODING	AT1G17760.1	22
1	6110331	6035	synonymous_variant	LOW	SILENT	acA/acG	Thr	694	Thr	734	CSTF77	protein_coding	CODING	AT1G17760.1	22
1	6110331	6038	synonymous_variant	LOW	SILENT	acA/acG	Thr	694	Thr	734	CSTF77	protein_coding	CODING	AT1G17760.1	22
1	6110331	6043	synonymous_variant	LOW	SILENT	acA/acG	Thr	694	Thr	734	CSTF77	protein_coding	CODING	AT1G17760.1	22
1	6110331	6046	synonymous_variant	LOW	SILENT	acA/acG	Thr	694	Thr	734	CSTF77	protein_coding	CODING	AT1G17760.1	22
1	6110331	6069	synonymous_variant	LOW	SILENT	acA/acG	Thr	694	Thr	734	CSTF77	protein_coding	CODING	AT1G17760.1	22
1	6110331	6085	synonymous_variant	LOW	SILENT	acA/acG	Thr	694	Thr	734	CSTF77	protein_coding	CODING	AT1G17760.1	22
1	6110331	6086	synonymous_variant	LOW	SILENT	acA/acG	Thr	694	Thr	734	CSTF77	protein_coding	CODING	AT1G17760.1	22
1	6110331	6088	synonymous_variant	LOW	SILENT	acA/acG	Thr	694	Thr	734	CSTF77	protein_coding	CODING	AT1G17760.1	22
1	6110331	6090	synonymous_variant	LOW	SILENT	acA/acG	Thr	694	Thr	734	CSTF77	protein_coding	CODING	AT1G17760.1	22
1	6110331	6096	synonymous_variant	LOW	SILENT	acA/acG	Thr	694	Thr	734	CSTF77	protein_coding	CODING	AT1G17760.1	22
1	6110331	6099	synonymous_variant	LOW	SILENT	acA/acG	Thr	694	Thr	734	CSTF77	protein_coding	CODING	AT1G17760.1	22
1	6110331	6106	synonymous_variant	LOW	SILENT	acA/acG	Thr	694	Thr	734	CSTF77	protein_coding	CODING	AT1G17760.1	22
1	6110331	6107	synonymous_variant	LOW	SILENT	acA/acG	Thr	694	Thr	734	CSTF77	protein_coding	CODING	AT1G17760.1	22
1	6110331	6112	synonymous_variant	LOW	SILENT	acA/acG	Thr	694	Thr	734	CSTF77	protein_coding	CODING	AT1G17760.1	22
1	6110331	6113	synonymous_variant	LOW	SILENT	acA/acG	Thr	694	Thr	734	CSTF77	protein_coding	CODING	AT1G17760.1	22
1	6110331	6123	synonymous_variant	LOW	SILENT	acA/acG	Thr	694	Thr	734	CSTF77	protein_coding	CODING	AT1G17760.1	22
1	6110331	6134	synonymous_variant	LOW	SILENT	acA/acG	Thr	694	Thr	734	CSTF77	protein_coding	CODING	AT1G17760.1	22
1	6110331	6141	synonymous_variant	LOW	SILENT	acA/acG	Thr	694	Thr	734	CSTF77	protein_coding	CODING	AT1G17760.1	22
1	6110331	6153	synonymous_variant	LOW	SILENT	acA/acG	Thr	694	Thr	734	CSTF77	protein_coding	CODING	AT1G17760.1	22
1	6110331	6154	synonymous_variant	LOW	SILENT	acA/acG	Thr	694	Thr	734	CSTF77	protein_coding	CODING	AT1G17760.1	22
1	6110331	6163	synonymous_variant	LOW	SILENT	acA/acG	Thr	694	Thr	734	CSTF77	protein_coding	CODING	AT1G17760.1	22
1	6110331	6166	synonymous_variant	LOW	SILENT	acA/acG	Thr	694	Thr	734	CSTF77	protein_coding	CODING	AT1G17760.1	22
1	6110331	6203	synonymous_variant	LOW	SILENT	acA/acG	Thr	694	Thr	734	CSTF77	protein_coding	CODING	AT1G17760.1	22
1	6110331	6209	synonymous_variant	LOW	SILENT	acA/acG	Thr	694	Thr	734	CSTF77	protein_coding	CODING	AT1G17760.1	22
1	6110331	6210	synonymous_variant	LOW	SILENT	acA/acG	Thr	694	Thr	734	CSTF77	protein_coding	CODING	AT1G17760.1	22
1	6110331	6231	synonymous_variant	LOW	SILENT	acA/acG	Thr	694	Thr	734	CSTF77	protein_coding	CODING	AT1G17760.1	22
1	6110331	6242	synonymous_variant	LOW	SILENT	acA/acG	Thr	694	Thr	734	CSTF77	protein_coding	CODING	AT1G17760.1	22
1	6110331	6434	synonymous_variant	LOW	SILENT	acA/acG	Thr	694	Thr	734	CSTF77	protein_coding	CODING	AT1G17760.1	22
1	6110331	6900	synonymous_variant	LOW	SILENT	acA/acG	Thr	694	Thr	734	CSTF77	protein_coding	CODING	AT1G17760.1	22
1	6110331	6901	synonymous_variant	LOW	SILENT	acA/acG	Thr	694	Thr	734	CSTF77	protein_coding	CODING	AT1G17760.1	22
1	6110331	6911	synonymous_variant	LOW	SILENT	acA/acG	Thr	694	Thr	734	CSTF77	protein_coding	CODING	AT1G17760.1	22
1	6110331	6913	synonymous_variant	LOW	SILENT	acA/acG	Thr	694	Thr	734	CSTF77	protein_coding	CODING	AT1G17760.1	22
1	6110331	6932	synonymous_variant	LOW	SILENT	acA/acG	Thr	694	Thr	734	CSTF77	protein_coding	CODING	AT1G17760.1	22
1	6110331	6957	synonymous_variant	LOW	SILENT	acA/acG	Thr	694	Thr	734	CSTF77	protein_coding	CODING	AT1G17760.1	22
1	6110331	6990	synonymous_variant	LOW	SILENT	acA/acG	Thr	694	Thr	734	CSTF77	protein_coding	CODING	AT1G17760.1	22
1	6110331	6997	synonymous_variant	LOW	SILENT	acA/acG	Thr	694	Thr	734	CSTF77	protein_coding	CODING	AT1G17760.1	22
1	6110331	7096	synonymous_variant	LOW	SILENT	acA/acG	Thr	694	Thr	734	CSTF77	protein_coding	CODING	AT1G17760.1	22
1	6110331	7164	synonymous_variant	LOW	SILENT	acA/acG	Thr	694	Thr	734	CSTF77	protein_coding	CODING	AT1G17760.1	22
1	6110331	7165	synonymous_variant	LOW	SILENT	acA/acG	Thr	694	Thr	734	CSTF77	protein_coding	CODING	AT1G17760.1	22
1	6110331	7181	synonymous_variant	LOW	SILENT	acA/acG	Thr	694	Thr	734	CSTF77	protein_coding	CODING	AT1G17760.1	22
1	6110331	7209	synonymous_variant	LOW	SILENT	acA/acG	Thr	694	Thr	734	CSTF77	protein_coding	CODING	AT1G17760.1	22
1	6110331	7213	synonymous_variant	LOW	SILENT	acA/acG	Thr	694	Thr	734	CSTF77	protein_coding	CODING	AT1G17760.1	22
1	6110331	7280	synonymous_variant	LOW	SILENT	acA/acG	Thr	694	Thr	734	CSTF77	protein_coding	CODING	AT1G17760.1	22
1	6110331	7333	synonymous_variant	LOW	SILENT	acA/acG	Thr	694	Thr	734	CSTF77	protein_coding	CODING	AT1G17760.1	22
1	6110331	7404	synonymous_variant	LOW	SILENT	acA/acG	Thr	694	Thr	734	CSTF77	protein_coding	CODING	AT1G17760.1	22
1	6110331	8230	synonymous_variant	LOW	SILENT	acA/acG	Thr	694	Thr	734	CSTF77	protein_coding	CODING	AT1G17760.1	22
1	6110331	8231	synonymous_variant	LOW	SILENT	acA/acG	Thr	694	Thr	734	CSTF77	protein_coding	CODING	AT1G17760.1	22
1	6110331	8237	synonymous_variant	LOW	SILENT	acA/acG	Thr	694	Thr	734	CSTF77	protein_coding	CODING	AT1G17760.1	22
1	6110331	8285	synonymous_variant	LOW	SILENT	acA/acG	Thr	694	Thr	734	CSTF77	protein_coding	CODING	AT1G17760.1	22
1	6110331	8306	synonymous_variant	LOW	SILENT	acA/acG	Thr	694	Thr	734	CSTF77	protein_coding	CODING	AT1G17760.1	22
1	6110331	8307	synonymous_variant	LOW	SILENT	acA/acG	Thr	694	Thr	734	CSTF77	protein_coding	CODING	AT1G17760.1	22
1	6110331	8351	synonymous_variant	LOW	SILENT	acA/acG	Thr	694	Thr	734	CSTF77	protein_coding	CODING	AT1G17760.1	22
1	6110331	8427	synonymous_variant	LOW	SILENT	acA/acG	Thr	694	Thr	734	CSTF77	protein_coding	CODING	AT1G17760.1	22
1	6110331	9336	synonymous_variant	LOW	SILENT	acA/acG	Thr	694	Thr	734	CSTF77	protein_coding	CODING	AT1G17760.1	22
1	6110331	9380	synonymous_variant	LOW	SILENT	acA/acG	Thr	694	Thr	734	CSTF77	protein_coding	CODING	AT1G17760.1	22
1	6110331	9402	synonymous_variant	LOW	SILENT	acA/acG	Thr	694	Thr	734	CSTF77	protein_coding	CODING	AT1G17760.1	22
1	6110331	9404	synonymous_variant	LOW	SILENT	acA/acG	Thr	694	Thr	734	CSTF77	protein_coding	CODING	AT1G17760.1	22
1	6110331	9408	synonymous_variant	LOW	SILENT	acA/acG	Thr	694	Thr	734	CSTF77	protein_coding	CODING	AT1G17760.1	22
1	6110331	9412	synonymous_variant	LOW	SILENT	acA/acG	Thr	694	Thr	734	CSTF77	protein_coding	CODING	AT1G17760.1	22
1	6110331	9413	synonymous_variant	LOW	SILENT	acA/acG	Thr	694	Thr	734	CSTF77	protein_coding	CODING	AT1G17760.1	22
1	6110331	9470	synonymous_variant	LOW	SILENT	acA/acG	Thr	694	Thr	734	CSTF77	protein_coding	CODING	AT1G17760.1	22
1	6110331	9694	synonymous_variant	LOW	SILENT	acA/acG	Thr	694	Thr	734	CSTF77	protein_coding	CODING	AT1G17760.1	22
1	6110331	9695	synonymous_variant	LOW	SILENT	acA/acG	Thr	694	Thr	734	CSTF77	protein_coding	CODING	AT1G17760.1	22
1	6110331	9696	synonymous_variant	LOW	SILENT	acA/acG	Thr	694	Thr	734	CSTF77	protein_coding	CODING	AT1G17760.1	22
1	6110331	9894	synonymous_variant	LOW	SILENT	acA/acG	Thr	694	Thr	734	CSTF77	protein_coding	CODING	AT1G17760.1	22
1	6110331	9974	synonymous_variant	LOW	SILENT	acA/acG	Thr	694	Thr	734	CSTF77	protein_coding	CODING	AT1G17760.1	22
1	6110331	9975	synonymous_variant	LOW	SILENT	acA/acG	Thr	694	Thr	734	CSTF77	protein_coding	CODING	AT1G17760.1	22
1	6110331	9978	synonymous_variant	LOW	SILENT	acA/acG	Thr	694	Thr	734	CSTF77	protein_coding	CODING	AT1G17760.1	22
1	6110331	10023	synonymous_variant	LOW	SILENT	acA/acG	Thr	694	Thr	734	CSTF77	protein_coding	CODING	AT1G17760.1	22
1	6110377	430	missense_variant	MODERATE	MISSENSE	cAa/cCa	Gln	679	Pro	734	CSTF77	protein_coding	CODING	AT1G17760.1	22
1	6110377	997	missense_variant	MODERATE	MISSENSE	cAa/cCa	Gln	679	Pro	734	CSTF77	protein_coding	CODING	AT1G17760.1	22
1	6110377	1002	missense_variant	MODERATE	MISSENSE	cAa/cCa	Gln	679	Pro	734	CSTF77	protein_coding	CODING	AT1G17760.1	22
1	6110377	1063	missense_variant	MODERATE	MISSENSE	cAa/cCa	Gln	679	Pro	734	CSTF77	protein_coding	CODING	AT1G17760.1	22
1	6110377	1254	missense_variant	MODERATE	MISSENSE	cAa/cCa	Gln	679	Pro	734	CSTF77	protein_coding	CODING	AT1G17760.1	22
1	6110377	1313	missense_variant	MODERATE	MISSENSE	cAa/cCa	Gln	679	Pro	734	CSTF77	protein_coding	CODING	AT1G17760.1	22
1	6110377	1317	missense_variant	MODERATE	MISSENSE	cAa/cCa	Gln	679	Pro	734	CSTF77	protein_coding	CODING	AT1G17760.1	22
1	6110377	5832	missense_variant	MODERATE	MISSENSE	cAa/cCa	Gln	679	Pro	734	CSTF77	protein_coding	CODING	AT1G17760.1	22
1	6110377	6009	missense_variant	MODERATE	MISSENSE	cAa/cCa	Gln	679	Pro	734	CSTF77	protein_coding	CODING	AT1G17760.1	22
1	6110377	6010	missense_variant	MODERATE	MISSENSE	cAa/cCa	Gln	679	Pro	734	CSTF77	protein_coding	CODING	AT1G17760.1	22
1	6110377	6011	missense_variant	MODERATE	MISSENSE	cAa/cCa	Gln	679	Pro	734	CSTF77	protein_coding	CODING	AT1G17760.1	22
1	6110377	6012	missense_variant	MODERATE	MISSENSE	cAa/cCa	Gln	679	Pro	734	CSTF77	protein_coding	CODING	AT1G17760.1	22
1	6110377	6013	missense_variant	MODERATE	MISSENSE	cAa/cCa	Gln	679	Pro	734	CSTF77	protein_coding	CODING	AT1G17760.1	22
1	6110377	6023	missense_variant	MODERATE	MISSENSE	cAa/cCa	Gln	679	Pro	734	CSTF77	protein_coding	CODING	AT1G17760.1	22
1	6110377	6025	missense_variant	MODERATE	MISSENSE	cAa/cCa	Gln	679	Pro	734	CSTF77	protein_coding	CODING	AT1G17760.1	22
1	6110377	6035	missense_variant	MODERATE	MISSENSE	cAa/cCa	Gln	679	Pro	734	CSTF77	protein_coding	CODING	AT1G17760.1	22
1	6110377	6038	missense_variant	MODERATE	MISSENSE	cAa/cCa	Gln	679	Pro	734	CSTF77	protein_coding	CODING	AT1G17760.1	22
1	6110377	6043	missense_variant	MODERATE	MISSENSE	cAa/cCa	Gln	679	Pro	734	CSTF77	protein_coding	CODING	AT1G17760.1	22
1	6110377	6069	missense_variant	MODERATE	MISSENSE	cAa/cCa	Gln	679	Pro	734	CSTF77	protein_coding	CODING	AT1G17760.1	22
1	6110377	6085	missense_variant	MODERATE	MISSENSE	cAa/cCa	Gln	679	Pro	734	CSTF77	protein_coding	CODING	AT1G17760.1	22
1	6110377	6086	missense_variant	MODERATE	MISSENSE	cAa/cCa	Gln	679	Pro	734	CSTF77	protein_coding	CODING	AT1G17760.1	22
1	6110377	6088	missense_variant	MODERATE	MISSENSE	cAa/cCa	Gln	679	Pro	734	CSTF77	protein_coding	CODING	AT1G17760.1	22
1	6110377	6090	missense_variant	MODERATE	MISSENSE	cAa/cCa	Gln	679	Pro	734	CSTF77	protein_coding	CODING	AT1G17760.1	22
1	6110377	6096	missense_variant	MODERATE	MISSENSE	cAa/cCa	Gln	679	Pro	734	CSTF77	protein_coding	CODING	AT1G17760.1	22
1	6110377	6099	missense_variant	MODERATE	MISSENSE	cAa/cCa	Gln	679	Pro	734	CSTF77	protein_coding	CODING	AT1G17760.1	22
1	6110377	6106	missense_variant	MODERATE	MISSENSE	cAa/cCa	Gln	679	Pro	734	CSTF77	protein_coding	CODING	AT1G17760.1	22
1	6110377	6107	missense_variant	MODERATE	MISSENSE	cAa/cCa	Gln	679	Pro	734	CSTF77	protein_coding	CODING	AT1G17760.1	22
1	6110377	6112	missense_variant	MODERATE	MISSENSE	cAa/cCa	Gln	679	Pro	734	CSTF77	protein_coding	CODING	AT1G17760.1	22
1	6110377	6113	missense_variant	MODERATE	MISSENSE	cAa/cCa	Gln	679	Pro	734	CSTF77	protein_coding	CODING	AT1G17760.1	22
1	6110377	6123	missense_variant	MODERATE	MISSENSE	cAa/cCa	Gln	679	Pro	734	CSTF77	protein_coding	CODING	AT1G17760.1	22
1	6110377	6134	missense_variant	MODERATE	MISSENSE	cAa/cCa	Gln	679	Pro	734	CSTF77	protein_coding	CODING	AT1G17760.1	22
1	6110377	6141	missense_variant	MODERATE	MISSENSE	cAa/cCa	Gln	679	Pro	734	CSTF77	protein_coding	CODING	AT1G17760.1	22
1	6110377	6153	missense_variant	MODERATE	MISSENSE	cAa/cCa	Gln	679	Pro	734	CSTF77	protein_coding	CODING	AT1G17760.1	22
1	6110377	6154	missense_variant	MODERATE	MISSENSE	cAa/cCa	Gln	679	Pro	734	CSTF77	protein_coding	CODING	AT1G17760.1	22
1	6110377	6163	missense_variant	MODERATE	MISSENSE	cAa/cCa	Gln	679	Pro	734	CSTF77	protein_coding	CODING	AT1G17760.1	22
1	6110377	6166	missense_variant	MODERATE	MISSENSE	cAa/cCa	Gln	679	Pro	734	CSTF77	protein_coding	CODING	AT1G17760.1	22
1	6110377	6203	missense_variant	MODERATE	MISSENSE	cAa/cCa	Gln	679	Pro	734	CSTF77	protein_coding	CODING	AT1G17760.1	22
1	6110377	6209	missense_variant	MODERATE	MISSENSE	cAa/cCa	Gln	679	Pro	734	CSTF77	protein_coding	CODING	AT1G17760.1	22
1	6110377	6210	missense_variant	MODERATE	MISSENSE	cAa/cCa	Gln	679	Pro	734	CSTF77	protein_coding	CODING	AT1G17760.1	22
1	6110377	6231	missense_variant	MODERATE	MISSENSE	cAa/cCa	Gln	679	Pro	734	CSTF77	protein_coding	CODING	AT1G17760.1	22
1	6110377	6242	missense_variant	MODERATE	MISSENSE	cAa/cCa	Gln	679	Pro	734	CSTF77	protein_coding	CODING	AT1G17760.1	22
1	6110377	6900	missense_variant	MODERATE	MISSENSE	cAa/cCa	Gln	679	Pro	734	CSTF77	protein_coding	CODING	AT1G17760.1	22
1	6110377	6901	missense_variant	MODERATE	MISSENSE	cAa/cCa	Gln	679	Pro	734	CSTF77	protein_coding	CODING	AT1G17760.1	22
1	6110377	6913	missense_variant	MODERATE	MISSENSE	cAa/cCa	Gln	679	Pro	734	CSTF77	protein_coding	CODING	AT1G17760.1	22
1	6110377	6932	missense_variant	MODERATE	MISSENSE	cAa/cCa	Gln	679	Pro	734	CSTF77	protein_coding	CODING	AT1G17760.1	22
1	6110377	6990	missense_variant	MODERATE	MISSENSE	cAa/cCa	Gln	679	Pro	734	CSTF77	protein_coding	CODING	AT1G17760.1	22
1	6110377	6997	missense_variant	MODERATE	MISSENSE	cAa/cCa	Gln	679	Pro	734	CSTF77	protein_coding	CODING	AT1G17760.1	22
1	6110377	7096	missense_variant	MODERATE	MISSENSE	cAa/cCa	Gln	679	Pro	734	CSTF77	protein_coding	CODING	AT1G17760.1	22
1	6110377	7164	missense_variant	MODERATE	MISSENSE	cAa/cCa	Gln	679	Pro	734	CSTF77	protein_coding	CODING	AT1G17760.1	22
1	6110377	7165	missense_variant	MODERATE	MISSENSE	cAa/cCa	Gln	679	Pro	734	CSTF77	protein_coding	CODING	AT1G17760.1	22
1	6110377	7181	missense_variant	MODERATE	MISSENSE	cAa/cCa	Gln	679	Pro	734	CSTF77	protein_coding	CODING	AT1G17760.1	22
1	6110377	7209	missense_variant	MODERATE	MISSENSE	cAa/cCa	Gln	679	Pro	734	CSTF77	protein_coding	CODING	AT1G17760.1	22
1	6110377	7213	missense_variant	MODERATE	MISSENSE	cAa/cCa	Gln	679	Pro	734	CSTF77	protein_coding	CODING	AT1G17760.1	22
1	6110377	7280	missense_variant	MODERATE	MISSENSE	cAa/cCa	Gln	679	Pro	734	CSTF77	protein_coding	CODING	AT1G17760.1	22
1	6110377	7333	missense_variant	MODERATE	MISSENSE	cAa/cCa	Gln	679	Pro	734	CSTF77	protein_coding	CODING	AT1G17760.1	22
1	6110377	7404	missense_variant	MODERATE	MISSENSE	cAa/cCa	Gln	679	Pro	734	CSTF77	protein_coding	CODING	AT1G17760.1	22
1	6110377	8230	missense_variant	MODERATE	MISSENSE	cAa/cCa	Gln	679	Pro	734	CSTF77	protein_coding	CODING	AT1G17760.1	22
1	6110377	8231	missense_variant	MODERATE	MISSENSE	cAa/cCa	Gln	679	Pro	734	CSTF77	protein_coding	CODING	AT1G17760.1	22
1	6110377	8237	missense_variant	MODERATE	MISSENSE	cAa/cCa	Gln	679	Pro	734	CSTF77	protein_coding	CODING	AT1G17760.1	22
1	6110377	8285	missense_variant	MODERATE	MISSENSE	cAa/cCa	Gln	679	Pro	734	CSTF77	protein_coding	CODING	AT1G17760.1	22
1	6110377	8306	missense_variant	MODERATE	MISSENSE	cAa/cCa	Gln	679	Pro	734	CSTF77	protein_coding	CODING	AT1G17760.1	22
1	6110377	8307	missense_variant	MODERATE	MISSENSE	cAa/cCa	Gln	679	Pro	734	CSTF77	protein_coding	CODING	AT1G17760.1	22
1	6110377	8427	missense_variant	MODERATE	MISSENSE	cAa/cCa	Gln	679	Pro	734	CSTF77	protein_coding	CODING	AT1G17760.1	22
1	6110377	9399	missense_variant	MODERATE	MISSENSE	cAa/cCa	Gln	679	Pro	734	CSTF77	protein_coding	CODING	AT1G17760.1	22
1	6110377	9402	missense_variant	MODERATE	MISSENSE	cAa/cCa	Gln	679	Pro	734	CSTF77	protein_coding	CODING	AT1G17760.1	22
1	6110377	9404	missense_variant	MODERATE	MISSENSE	cAa/cCa	Gln	679	Pro	734	CSTF77	protein_coding	CODING	AT1G17760.1	22
1	6110377	9408	missense_variant	MODERATE	MISSENSE	cAa/cCa	Gln	679	Pro	734	CSTF77	protein_coding	CODING	AT1G17760.1	22
1	6110377	9412	missense_variant	MODERATE	MISSENSE	cAa/cCa	Gln	679	Pro	734	CSTF77	protein_coding	CODING	AT1G17760.1	22
1	6110377	9413	missense_variant	MODERATE	MISSENSE	cAa/cCa	Gln	679	Pro	734	CSTF77	protein_coding	CODING	AT1G17760.1	22
1	6110377	9470	missense_variant	MODERATE	MISSENSE	cAa/cCa	Gln	679	Pro	734	CSTF77	protein_coding	CODING	AT1G17760.1	22
1	6110377	9694	missense_variant	MODERATE	MISSENSE	cAa/cCa	Gln	679	Pro	734	CSTF77	protein_coding	CODING	AT1G17760.1	22
1	6110377	9695	missense_variant	MODERATE	MISSENSE	cAa/cCa	Gln	679	Pro	734	CSTF77	protein_coding	CODING	AT1G17760.1	22
1	6110377	9696	missense_variant	MODERATE	MISSENSE	cAa/cCa	Gln	679	Pro	734	CSTF77	protein_coding	CODING	AT1G17760.1	22
1	6110377	9894	missense_variant	MODERATE	MISSENSE	cAa/cCa	Gln	679	Pro	734	CSTF77	protein_coding	CODING	AT1G17760.1	22
1	6110377	9975	missense_variant	MODERATE	MISSENSE	cAa/cCa	Gln	679	Pro	734	CSTF77	protein_coding	CODING	AT1G17760.1	22
1	6110377	9978	missense_variant	MODERATE	MISSENSE	cAa/cCa	Gln	679	Pro	734	CSTF77	protein_coding	CODING	AT1G17760.1	22
1	6110377	10023	missense_variant	MODERATE	MISSENSE	cAa/cCa	Gln	679	Pro	734	CSTF77	protein_coding	CODING	AT1G17760.1	22
1	6110590	7163	missense_variant	MODERATE	MISSENSE	aGa/aAa	Arg	666	Lys	734	CSTF77	protein_coding	CODING	AT1G17760.1	21
1	6110590	7199	missense_variant	MODERATE	MISSENSE	aGa/aAa	Arg	666	Lys	734	CSTF77	protein_coding	CODING	AT1G17760.1	21
1	6110590	7202	missense_variant	MODERATE	MISSENSE	aGa/aAa	Arg	666	Lys	734	CSTF77	protein_coding	CODING	AT1G17760.1	21
1	6110590	7258	missense_variant	MODERATE	MISSENSE	aGa/aAa	Arg	666	Lys	734	CSTF77	protein_coding	CODING	AT1G17760.1	21
1	6110590	9797	missense_variant	MODERATE	MISSENSE	aGa/aAa	Arg	666	Lys	734	CSTF77	protein_coding	CODING	AT1G17760.1	21
1	6110590	9808	missense_variant	MODERATE	MISSENSE	aGa/aAa	Arg	666	Lys	734	CSTF77	protein_coding	CODING	AT1G17760.1	21
1	6110611	6039	missense_variant	MODERATE	MISSENSE	gGt/gCt	Gly	659	Ala	734	CSTF77	protein_coding	CODING	AT1G17760.1	21
1	6110611	6097	missense_variant	MODERATE	MISSENSE	gGt/gCt	Gly	659	Ala	734	CSTF77	protein_coding	CODING	AT1G17760.1	21
1	6110611	6111	missense_variant	MODERATE	MISSENSE	gGt/gCt	Gly	659	Ala	734	CSTF77	protein_coding	CODING	AT1G17760.1	21
1	6110611	7717	missense_variant	MODERATE	MISSENSE	gGt/gCt	Gly	659	Ala	734	CSTF77	protein_coding	CODING	AT1G17760.1	21
1	6110612	6039	missense_variant	MODERATE	MISSENSE	Ggt/Tgt	Gly	659	Cys	734	CSTF77	protein_coding	CODING	AT1G17760.1	21
1	6110612	6097	missense_variant	MODERATE	MISSENSE	Ggt/Tgt	Gly	659	Cys	734	CSTF77	protein_coding	CODING	AT1G17760.1	21
1	6110612	6111	missense_variant	MODERATE	MISSENSE	Ggt/Tgt	Gly	659	Cys	734	CSTF77	protein_coding	CODING	AT1G17760.1	21
1	6110612	7717	missense_variant	MODERATE	MISSENSE	Ggt/Tgt	Gly	659	Cys	734	CSTF77	protein_coding	CODING	AT1G17760.1	21
1	6110631	7231	synonymous_variant	LOW	SILENT	gaT/gaC	Asp	652	Asp	734	CSTF77	protein_coding	CODING	AT1G17760.1	21
1	6110631	9768	synonymous_variant	LOW	SILENT	gaT/gaC	Asp	652	Asp	734	CSTF77	protein_coding	CODING	AT1G17760.1	21
1	6110631	9780	synonymous_variant	LOW	SILENT	gaT/gaC	Asp	652	Asp	734	CSTF77	protein_coding	CODING	AT1G17760.1	21
1	6110631	9785	synonymous_variant	LOW	SILENT	gaT/gaC	Asp	652	Asp	734	CSTF77	protein_coding	CODING	AT1G17760.1	21
1	6110631	9796	synonymous_variant	LOW	SILENT	gaT/gaC	Asp	652	Asp	734	CSTF77	protein_coding	CODING	AT1G17760.1	21
1	6110631	9806	synonymous_variant	LOW	SILENT	gaT/gaC	Asp	652	Asp	734	CSTF77	protein_coding	CODING	AT1G17760.1	21
1	6110631	9815	synonymous_variant	LOW	SILENT	gaT/gaC	Asp	652	Asp	734	CSTF77	protein_coding	CODING	AT1G17760.1	21
1	6110631	9998	synonymous_variant	LOW	SILENT	gaT/gaC	Asp	652	Asp	734	CSTF77	protein_coding	CODING	AT1G17760.1	21
1	6110631	10022	synonymous_variant	LOW	SILENT	gaT/gaC	Asp	652	Asp	734	CSTF77	protein_coding	CODING	AT1G17760.1	21
1	6110634	6971	synonymous_variant	LOW	SILENT	aaC/aaT	Asn	651	Asn	734	CSTF77	protein_coding	CODING	AT1G17760.1	21
1	6110634	9741	synonymous_variant	LOW	SILENT	aaC/aaT	Asn	651	Asn	734	CSTF77	protein_coding	CODING	AT1G17760.1	21
1	6110658	10006	synonymous_variant	LOW	SILENT	gcT/gcC	Ala	643	Ala	734	CSTF77	protein_coding	CODING	AT1G17760.1	21
1	6110662	7427	missense_variant	MODERATE	MISSENSE	gCt/gTt	Ala	642	Val	734	CSTF77	protein_coding	CODING	AT1G17760.1	21
1	6110680	430	missense_variant	MODERATE	MISSENSE	aCt/aTt	Thr	636	Ile	734	CSTF77	protein_coding	CODING	AT1G17760.1	21
1	6110680	997	missense_variant	MODERATE	MISSENSE	aCt/aTt	Thr	636	Ile	734	CSTF77	protein_coding	CODING	AT1G17760.1	21
1	6110680	1002	missense_variant	MODERATE	MISSENSE	aCt/aTt	Thr	636	Ile	734	CSTF77	protein_coding	CODING	AT1G17760.1	21
1	6110680	1063	missense_variant	MODERATE	MISSENSE	aCt/aTt	Thr	636	Ile	734	CSTF77	protein_coding	CODING	AT1G17760.1	21
1	6110680	1254	missense_variant	MODERATE	MISSENSE	aCt/aTt	Thr	636	Ile	734	CSTF77	protein_coding	CODING	AT1G17760.1	21
1	6110680	1257	missense_variant	MODERATE	MISSENSE	aCt/aTt	Thr	636	Ile	734	CSTF77	protein_coding	CODING	AT1G17760.1	21
1	6110680	1313	missense_variant	MODERATE	MISSENSE	aCt/aTt	Thr	636	Ile	734	CSTF77	protein_coding	CODING	AT1G17760.1	21
1	6110680	1317	missense_variant	MODERATE	MISSENSE	aCt/aTt	Thr	636	Ile	734	CSTF77	protein_coding	CODING	AT1G17760.1	21
1	6110680	5784	missense_variant	MODERATE	MISSENSE	aCt/aTt	Thr	636	Ile	734	CSTF77	protein_coding	CODING	AT1G17760.1	21
1	6110680	5832	missense_variant	MODERATE	MISSENSE	aCt/aTt	Thr	636	Ile	734	CSTF77	protein_coding	CODING	AT1G17760.1	21
1	6110680	6009	missense_variant	MODERATE	MISSENSE	aCt/aTt	Thr	636	Ile	734	CSTF77	protein_coding	CODING	AT1G17760.1	21
1	6110680	6010	missense_variant	MODERATE	MISSENSE	aCt/aTt	Thr	636	Ile	734	CSTF77	protein_coding	CODING	AT1G17760.1	21
1	6110680	6011	missense_variant	MODERATE	MISSENSE	aCt/aTt	Thr	636	Ile	734	CSTF77	protein_coding	CODING	AT1G17760.1	21
1	6110680	6012	missense_variant	MODERATE	MISSENSE	aCt/aTt	Thr	636	Ile	734	CSTF77	protein_coding	CODING	AT1G17760.1	21
1	6110680	6013	missense_variant	MODERATE	MISSENSE	aCt/aTt	Thr	636	Ile	734	CSTF77	protein_coding	CODING	AT1G17760.1	21
1	6110680	6023	missense_variant	MODERATE	MISSENSE	aCt/aTt	Thr	636	Ile	734	CSTF77	protein_coding	CODING	AT1G17760.1	21
1	6110680	6035	missense_variant	MODERATE	MISSENSE	aCt/aTt	Thr	636	Ile	734	CSTF77	protein_coding	CODING	AT1G17760.1	21
1	6110680	6036	missense_variant	MODERATE	MISSENSE	aCt/aTt	Thr	636	Ile	734	CSTF77	protein_coding	CODING	AT1G17760.1	21
1	6110680	6038	missense_variant	MODERATE	MISSENSE	aCt/aTt	Thr	636	Ile	734	CSTF77	protein_coding	CODING	AT1G17760.1	21
1	6110680	6043	missense_variant	MODERATE	MISSENSE	aCt/aTt	Thr	636	Ile	734	CSTF77	protein_coding	CODING	AT1G17760.1	21
1	6110680	6046	missense_variant	MODERATE	MISSENSE	aCt/aTt	Thr	636	Ile	734	CSTF77	protein_coding	CODING	AT1G17760.1	21
1	6110680	6069	missense_variant	MODERATE	MISSENSE	aCt/aTt	Thr	636	Ile	734	CSTF77	protein_coding	CODING	AT1G17760.1	21
1	6110680	6085	missense_variant	MODERATE	MISSENSE	aCt/aTt	Thr	636	Ile	734	CSTF77	protein_coding	CODING	AT1G17760.1	21
1	6110680	6086	missense_variant	MODERATE	MISSENSE	aCt/aTt	Thr	636	Ile	734	CSTF77	protein_coding	CODING	AT1G17760.1	21
1	6110680	6088	missense_variant	MODERATE	MISSENSE	aCt/aTt	Thr	636	Ile	734	CSTF77	protein_coding	CODING	AT1G17760.1	21
1	6110680	6090	missense_variant	MODERATE	MISSENSE	aCt/aTt	Thr	636	Ile	734	CSTF77	protein_coding	CODING	AT1G17760.1	21
1	6110680	6096	missense_variant	MODERATE	MISSENSE	aCt/aTt	Thr	636	Ile	734	CSTF77	protein_coding	CODING	AT1G17760.1	21
1	6110680	6099	missense_variant	MODERATE	MISSENSE	aCt/aTt	Thr	636	Ile	734	CSTF77	protein_coding	CODING	AT1G17760.1	21
1	6110680	6106	missense_variant	MODERATE	MISSENSE	aCt/aTt	Thr	636	Ile	734	CSTF77	protein_coding	CODING	AT1G17760.1	21
1	6110680	6107	missense_variant	MODERATE	MISSENSE	aCt/aTt	Thr	636	Ile	734	CSTF77	protein_coding	CODING	AT1G17760.1	21
1	6110680	6109	missense_variant	MODERATE	MISSENSE	aCt/aTt	Thr	636	Ile	734	CSTF77	protein_coding	CODING	AT1G17760.1	21
1	6110680	6112	missense_variant	MODERATE	MISSENSE	aCt/aTt	Thr	636	Ile	734	CSTF77	protein_coding	CODING	AT1G17760.1	21
1	6110680	6113	missense_variant	MODERATE	MISSENSE	aCt/aTt	Thr	636	Ile	734	CSTF77	protein_coding	CODING	AT1G17760.1	21
1	6110680	6115	missense_variant	MODERATE	MISSENSE	aCt/aTt	Thr	636	Ile	734	CSTF77	protein_coding	CODING	AT1G17760.1	21
1	6110680	6123	missense_variant	MODERATE	MISSENSE	aCt/aTt	Thr	636	Ile	734	CSTF77	protein_coding	CODING	AT1G17760.1	21
1	6110680	6134	missense_variant	MODERATE	MISSENSE	aCt/aTt	Thr	636	Ile	734	CSTF77	protein_coding	CODING	AT1G17760.1	21
1	6110680	6141	missense_variant	MODERATE	MISSENSE	aCt/aTt	Thr	636	Ile	734	CSTF77	protein_coding	CODING	AT1G17760.1	21
1	6110680	6153	missense_variant	MODERATE	MISSENSE	aCt/aTt	Thr	636	Ile	734	CSTF77	protein_coding	CODING	AT1G17760.1	21
1	6110680	6154	missense_variant	MODERATE	MISSENSE	aCt/aTt	Thr	636	Ile	734	CSTF77	protein_coding	CODING	AT1G17760.1	21
1	6110680	6163	missense_variant	MODERATE	MISSENSE	aCt/aTt	Thr	636	Ile	734	CSTF77	protein_coding	CODING	AT1G17760.1	21
1	6110680	6166	missense_variant	MODERATE	MISSENSE	aCt/aTt	Thr	636	Ile	734	CSTF77	protein_coding	CODING	AT1G17760.1	21
1	6110680	6203	missense_variant	MODERATE	MISSENSE	aCt/aTt	Thr	636	Ile	734	CSTF77	protein_coding	CODING	AT1G17760.1	21
1	6110680	6209	missense_variant	MODERATE	MISSENSE	aCt/aTt	Thr	636	Ile	734	CSTF77	protein_coding	CODING	AT1G17760.1	21
1	6110680	6210	missense_variant	MODERATE	MISSENSE	aCt/aTt	Thr	636	Ile	734	CSTF77	protein_coding	CODING	AT1G17760.1	21
1	6110680	6231	missense_variant	MODERATE	MISSENSE	aCt/aTt	Thr	636	Ile	734	CSTF77	protein_coding	CODING	AT1G17760.1	21
1	6110680	6242	missense_variant	MODERATE	MISSENSE	aCt/aTt	Thr	636	Ile	734	CSTF77	protein_coding	CODING	AT1G17760.1	21
1	6110680	6434	missense_variant	MODERATE	MISSENSE	aCt/aTt	Thr	636	Ile	734	CSTF77	protein_coding	CODING	AT1G17760.1	21
1	6110680	6900	missense_variant	MODERATE	MISSENSE	aCt/aTt	Thr	636	Ile	734	CSTF77	protein_coding	CODING	AT1G17760.1	21
1	6110680	6901	missense_variant	MODERATE	MISSENSE	aCt/aTt	Thr	636	Ile	734	CSTF77	protein_coding	CODING	AT1G17760.1	21
1	6110680	6911	missense_variant	MODERATE	MISSENSE	aCt/aTt	Thr	636	Ile	734	CSTF77	protein_coding	CODING	AT1G17760.1	21
1	6110680	6913	missense_variant	MODERATE	MISSENSE	aCt/aTt	Thr	636	Ile	734	CSTF77	protein_coding	CODING	AT1G17760.1	21
1	6110680	6932	missense_variant	MODERATE	MISSENSE	aCt/aTt	Thr	636	Ile	734	CSTF77	protein_coding	CODING	AT1G17760.1	21
1	6110680	6990	missense_variant	MODERATE	MISSENSE	aCt/aTt	Thr	636	Ile	734	CSTF77	protein_coding	CODING	AT1G17760.1	21
1	6110680	6997	missense_variant	MODERATE	MISSENSE	aCt/aTt	Thr	636	Ile	734	CSTF77	protein_coding	CODING	AT1G17760.1	21
1	6110680	7096	missense_variant	MODERATE	MISSENSE	aCt/aTt	Thr	636	Ile	734	CSTF77	protein_coding	CODING	AT1G17760.1	21
1	6110680	7164	missense_variant	MODERATE	MISSENSE	aCt/aTt	Thr	636	Ile	734	CSTF77	protein_coding	CODING	AT1G17760.1	21
1	6110680	7165	missense_variant	MODERATE	MISSENSE	aCt/aTt	Thr	636	Ile	734	CSTF77	protein_coding	CODING	AT1G17760.1	21
1	6110680	7181	missense_variant	MODERATE	MISSENSE	aCt/aTt	Thr	636	Ile	734	CSTF77	protein_coding	CODING	AT1G17760.1	21
1	6110680	7209	missense_variant	MODERATE	MISSENSE	aCt/aTt	Thr	636	Ile	734	CSTF77	protein_coding	CODING	AT1G17760.1	21
1	6110680	7213	missense_variant	MODERATE	MISSENSE	aCt/aTt	Thr	636	Ile	734	CSTF77	protein_coding	CODING	AT1G17760.1	21
1	6110680	7280	missense_variant	MODERATE	MISSENSE	aCt/aTt	Thr	636	Ile	734	CSTF77	protein_coding	CODING	AT1G17760.1	21
1	6110680	7333	missense_variant	MODERATE	MISSENSE	aCt/aTt	Thr	636	Ile	734	CSTF77	protein_coding	CODING	AT1G17760.1	21
1	6110680	7404	missense_variant	MODERATE	MISSENSE	aCt/aTt	Thr	636	Ile	734	CSTF77	protein_coding	CODING	AT1G17760.1	21
1	6110680	8230	missense_variant	MODERATE	MISSENSE	aCt/aTt	Thr	636	Ile	734	CSTF77	protein_coding	CODING	AT1G17760.1	21
1	6110680	8231	missense_variant	MODERATE	MISSENSE	aCt/aTt	Thr	636	Ile	734	CSTF77	protein_coding	CODING	AT1G17760.1	21
1	6110680	8237	missense_variant	MODERATE	MISSENSE	aCt/aTt	Thr	636	Ile	734	CSTF77	protein_coding	CODING	AT1G17760.1	21
1	6110680	8285	missense_variant	MODERATE	MISSENSE	aCt/aTt	Thr	636	Ile	734	CSTF77	protein_coding	CODING	AT1G17760.1	21
1	6110680	8306	missense_variant	MODERATE	MISSENSE	aCt/aTt	Thr	636	Ile	734	CSTF77	protein_coding	CODING	AT1G17760.1	21
1	6110680	8307	missense_variant	MODERATE	MISSENSE	aCt/aTt	Thr	636	Ile	734	CSTF77	protein_coding	CODING	AT1G17760.1	21
1	6110680	8351	missense_variant	MODERATE	MISSENSE	aCt/aTt	Thr	636	Ile	734	CSTF77	protein_coding	CODING	AT1G17760.1	21
1	6110680	8427	missense_variant	MODERATE	MISSENSE	aCt/aTt	Thr	636	Ile	734	CSTF77	protein_coding	CODING	AT1G17760.1	21
1	6110680	9336	missense_variant	MODERATE	MISSENSE	aCt/aTt	Thr	636	Ile	734	CSTF77	protein_coding	CODING	AT1G17760.1	21
1	6110680	9380	missense_variant	MODERATE	MISSENSE	aCt/aTt	Thr	636	Ile	734	CSTF77	protein_coding	CODING	AT1G17760.1	21
1	6110680	9399	missense_variant	MODERATE	MISSENSE	aCt/aTt	Thr	636	Ile	734	CSTF77	protein_coding	CODING	AT1G17760.1	21
1	6110680	9402	missense_variant	MODERATE	MISSENSE	aCt/aTt	Thr	636	Ile	734	CSTF77	protein_coding	CODING	AT1G17760.1	21
1	6110680	9404	missense_variant	MODERATE	MISSENSE	aCt/aTt	Thr	636	Ile	734	CSTF77	protein_coding	CODING	AT1G17760.1	21
1	6110680	9408	missense_variant	MODERATE	MISSENSE	aCt/aTt	Thr	636	Ile	734	CSTF77	protein_coding	CODING	AT1G17760.1	21
1	6110680	9412	missense_variant	MODERATE	MISSENSE	aCt/aTt	Thr	636	Ile	734	CSTF77	protein_coding	CODING	AT1G17760.1	21
1	6110680	9413	missense_variant	MODERATE	MISSENSE	aCt/aTt	Thr	636	Ile	734	CSTF77	protein_coding	CODING	AT1G17760.1	21
1	6110680	9470	missense_variant	MODERATE	MISSENSE	aCt/aTt	Thr	636	Ile	734	CSTF77	protein_coding	CODING	AT1G17760.1	21
1	6110680	9694	missense_variant	MODERATE	MISSENSE	aCt/aTt	Thr	636	Ile	734	CSTF77	protein_coding	CODING	AT1G17760.1	21
1	6110680	9695	missense_variant	MODERATE	MISSENSE	aCt/aTt	Thr	636	Ile	734	CSTF77	protein_coding	CODING	AT1G17760.1	21
1	6110680	9696	missense_variant	MODERATE	MISSENSE	aCt/aTt	Thr	636	Ile	734	CSTF77	protein_coding	CODING	AT1G17760.1	21
1	6110680	9894	missense_variant	MODERATE	MISSENSE	aCt/aTt	Thr	636	Ile	734	CSTF77	protein_coding	CODING	AT1G17760.1	21
1	6110680	9975	missense_variant	MODERATE	MISSENSE	aCt/aTt	Thr	636	Ile	734	CSTF77	protein_coding	CODING	AT1G17760.1	21
1	6110680	9978	missense_variant	MODERATE	MISSENSE	aCt/aTt	Thr	636	Ile	734	CSTF77	protein_coding	CODING	AT1G17760.1	21
1	6110680	10023	missense_variant	MODERATE	MISSENSE	aCt/aTt	Thr	636	Ile	734	CSTF77	protein_coding	CODING	AT1G17760.1	21
1	6110700	88	synonymous_variant	LOW	SILENT	agC/agT	Ser	629	Ser	734	CSTF77	protein_coding	CODING	AT1G17760.1	21
1	6110700	108	synonymous_variant	LOW	SILENT	agC/agT	Ser	629	Ser	734	CSTF77	protein_coding	CODING	AT1G17760.1	21
1	6110700	159	synonymous_variant	LOW	SILENT	agC/agT	Ser	629	Ser	734	CSTF77	protein_coding	CODING	AT1G17760.1	21
1	6110700	265	synonymous_variant	LOW	SILENT	agC/agT	Ser	629	Ser	734	CSTF77	protein_coding	CODING	AT1G17760.1	21
1	6110700	350	synonymous_variant	LOW	SILENT	agC/agT	Ser	629	Ser	734	CSTF77	protein_coding	CODING	AT1G17760.1	21
1	6110700	351	synonymous_variant	LOW	SILENT	agC/agT	Ser	629	Ser	734	CSTF77	protein_coding	CODING	AT1G17760.1	21
1	6110700	424	synonymous_variant	LOW	SILENT	agC/agT	Ser	629	Ser	734	CSTF77	protein_coding	CODING	AT1G17760.1	21
1	6110700	428	synonymous_variant	LOW	SILENT	agC/agT	Ser	629	Ser	734	CSTF77	protein_coding	CODING	AT1G17760.1	21
1	6110700	430	synonymous_variant	LOW	SILENT	agC/agT	Ser	629	Ser	734	CSTF77	protein_coding	CODING	AT1G17760.1	21
1	6110700	470	synonymous_variant	LOW	SILENT	agC/agT	Ser	629	Ser	734	CSTF77	protein_coding	CODING	AT1G17760.1	21
1	6110700	476	synonymous_variant	LOW	SILENT	agC/agT	Ser	629	Ser	734	CSTF77	protein_coding	CODING	AT1G17760.1	21
1	6110700	484	synonymous_variant	LOW	SILENT	agC/agT	Ser	629	Ser	734	CSTF77	protein_coding	CODING	AT1G17760.1	21
1	6110700	504	synonymous_variant	LOW	SILENT	agC/agT	Ser	629	Ser	734	CSTF77	protein_coding	CODING	AT1G17760.1	21
1	6110700	506	synonymous_variant	LOW	SILENT	agC/agT	Ser	629	Ser	734	CSTF77	protein_coding	CODING	AT1G17760.1	21
1	6110700	531	synonymous_variant	LOW	SILENT	agC/agT	Ser	629	Ser	734	CSTF77	protein_coding	CODING	AT1G17760.1	21
1	6110700	544	synonymous_variant	LOW	SILENT	agC/agT	Ser	629	Ser	734	CSTF77	protein_coding	CODING	AT1G17760.1	21
1	6110700	546	synonymous_variant	LOW	SILENT	agC/agT	Ser	629	Ser	734	CSTF77	protein_coding	CODING	AT1G17760.1	21
1	6110700	628	synonymous_variant	LOW	SILENT	agC/agT	Ser	629	Ser	734	CSTF77	protein_coding	CODING	AT1G17760.1	21
1	6110700	680	synonymous_variant	LOW	SILENT	agC/agT	Ser	629	Ser	734	CSTF77	protein_coding	CODING	AT1G17760.1	21
1	6110700	681	synonymous_variant	LOW	SILENT	agC/agT	Ser	629	Ser	734	CSTF77	protein_coding	CODING	AT1G17760.1	21
1	6110700	685	synonymous_variant	LOW	SILENT	agC/agT	Ser	629	Ser	734	CSTF77	protein_coding	CODING	AT1G17760.1	21
1	6110700	687	synonymous_variant	LOW	SILENT	agC/agT	Ser	629	Ser	734	CSTF77	protein_coding	CODING	AT1G17760.1	21
1	6110700	728	synonymous_variant	LOW	SILENT	agC/agT	Ser	629	Ser	734	CSTF77	protein_coding	CODING	AT1G17760.1	21
1	6110700	742	synonymous_variant	LOW	SILENT	agC/agT	Ser	629	Ser	734	CSTF77	protein_coding	CODING	AT1G17760.1	21
1	6110700	765	synonymous_variant	LOW	SILENT	agC/agT	Ser	629	Ser	734	CSTF77	protein_coding	CODING	AT1G17760.1	21
1	6110700	766	synonymous_variant	LOW	SILENT	agC/agT	Ser	629	Ser	734	CSTF77	protein_coding	CODING	AT1G17760.1	21
1	6110700	768	synonymous_variant	LOW	SILENT	agC/agT	Ser	629	Ser	734	CSTF77	protein_coding	CODING	AT1G17760.1	21
1	6110700	772	synonymous_variant	LOW	SILENT	agC/agT	Ser	629	Ser	734	CSTF77	protein_coding	CODING	AT1G17760.1	21
1	6110700	853	synonymous_variant	LOW	SILENT	agC/agT	Ser	629	Ser	734	CSTF77	protein_coding	CODING	AT1G17760.1	21
1	6110700	854	synonymous_variant	LOW	SILENT	agC/agT	Ser	629	Ser	734	CSTF77	protein_coding	CODING	AT1G17760.1	21
1	6110700	867	synonymous_variant	LOW	SILENT	agC/agT	Ser	629	Ser	734	CSTF77	protein_coding	CODING	AT1G17760.1	21
1	6110700	868	synonymous_variant	LOW	SILENT	agC/agT	Ser	629	Ser	734	CSTF77	protein_coding	CODING	AT1G17760.1	21
1	6110700	870	synonymous_variant	LOW	SILENT	agC/agT	Ser	629	Ser	734	CSTF77	protein_coding	CODING	AT1G17760.1	21
1	6110700	915	synonymous_variant	LOW	SILENT	agC/agT	Ser	629	Ser	734	CSTF77	protein_coding	CODING	AT1G17760.1	21
1	6110700	932	synonymous_variant	LOW	SILENT	agC/agT	Ser	629	Ser	734	CSTF77	protein_coding	CODING	AT1G17760.1	21
1	6110700	991	synonymous_variant	LOW	SILENT	agC/agT	Ser	629	Ser	734	CSTF77	protein_coding	CODING	AT1G17760.1	21
1	6110700	992	synonymous_variant	LOW	SILENT	agC/agT	Ser	629	Ser	734	CSTF77	protein_coding	CODING	AT1G17760.1	21
1	6110700	997	synonymous_variant	LOW	SILENT	agC/agT	Ser	629	Ser	734	CSTF77	protein_coding	CODING	AT1G17760.1	21
1	6110700	1002	synonymous_variant	LOW	SILENT	agC/agT	Ser	629	Ser	734	CSTF77	protein_coding	CODING	AT1G17760.1	21
1	6110700	1006	synonymous_variant	LOW	SILENT	agC/agT	Ser	629	Ser	734	CSTF77	protein_coding	CODING	AT1G17760.1	21
1	6110700	1063	synonymous_variant	LOW	SILENT	agC/agT	Ser	629	Ser	734	CSTF77	protein_coding	CODING	AT1G17760.1	21
1	6110700	1066	synonymous_variant	LOW	SILENT	agC/agT	Ser	629	Ser	734	CSTF77	protein_coding	CODING	AT1G17760.1	21
1	6110700	1070	synonymous_variant	LOW	SILENT	agC/agT	Ser	629	Ser	734	CSTF77	protein_coding	CODING	AT1G17760.1	21
1	6110700	1158	synonymous_variant	LOW	SILENT	agC/agT	Ser	629	Ser	734	CSTF77	protein_coding	CODING	AT1G17760.1	21
1	6110700	1166	synonymous_variant	LOW	SILENT	agC/agT	Ser	629	Ser	734	CSTF77	protein_coding	CODING	AT1G17760.1	21
1	6110700	1254	synonymous_variant	LOW	SILENT	agC/agT	Ser	629	Ser	734	CSTF77	protein_coding	CODING	AT1G17760.1	21
1	6110700	1257	synonymous_variant	LOW	SILENT	agC/agT	Ser	629	Ser	734	CSTF77	protein_coding	CODING	AT1G17760.1	21
1	6110700	1313	synonymous_variant	LOW	SILENT	agC/agT	Ser	629	Ser	734	CSTF77	protein_coding	CODING	AT1G17760.1	21
1	6110700	1317	synonymous_variant	LOW	SILENT	agC/agT	Ser	629	Ser	734	CSTF77	protein_coding	CODING	AT1G17760.1	21
1	6110700	1612	synonymous_variant	LOW	SILENT	agC/agT	Ser	629	Ser	734	CSTF77	protein_coding	CODING	AT1G17760.1	21
1	6110700	1622	synonymous_variant	LOW	SILENT	agC/agT	Ser	629	Ser	734	CSTF77	protein_coding	CODING	AT1G17760.1	21
1	6110700	1651	synonymous_variant	LOW	SILENT	agC/agT	Ser	629	Ser	734	CSTF77	protein_coding	CODING	AT1G17760.1	21
1	6110700	1652	synonymous_variant	LOW	SILENT	agC/agT	Ser	629	Ser	734	CSTF77	protein_coding	CODING	AT1G17760.1	21
1	6110700	1676	synonymous_variant	LOW	SILENT	agC/agT	Ser	629	Ser	734	CSTF77	protein_coding	CODING	AT1G17760.1	21
1	6110700	1684	synonymous_variant	LOW	SILENT	agC/agT	Ser	629	Ser	734	CSTF77	protein_coding	CODING	AT1G17760.1	21
1	6110700	1739	synonymous_variant	LOW	SILENT	agC/agT	Ser	629	Ser	734	CSTF77	protein_coding	CODING	AT1G17760.1	21
1	6110700	1741	synonymous_variant	LOW	SILENT	agC/agT	Ser	629	Ser	734	CSTF77	protein_coding	CODING	AT1G17760.1	21
1	6110700	1756	synonymous_variant	LOW	SILENT	agC/agT	Ser	629	Ser	734	CSTF77	protein_coding	CODING	AT1G17760.1	21
1	6110700	1757	synonymous_variant	LOW	SILENT	agC/agT	Ser	629	Ser	734	CSTF77	protein_coding	CODING	AT1G17760.1	21
1	6110700	1793	synonymous_variant	LOW	SILENT	agC/agT	Ser	629	Ser	734	CSTF77	protein_coding	CODING	AT1G17760.1	21
1	6110700	1797	synonymous_variant	LOW	SILENT	agC/agT	Ser	629	Ser	734	CSTF77	protein_coding	CODING	AT1G17760.1	21
1	6110700	1819	synonymous_variant	LOW	SILENT	agC/agT	Ser	629	Ser	734	CSTF77	protein_coding	CODING	AT1G17760.1	21
1	6110700	1820	synonymous_variant	LOW	SILENT	agC/agT	Ser	629	Ser	734	CSTF77	protein_coding	CODING	AT1G17760.1	21
1	6110700	1829	synonymous_variant	LOW	SILENT	agC/agT	Ser	629	Ser	734	CSTF77	protein_coding	CODING	AT1G17760.1	21
1	6110700	1834	synonymous_variant	LOW	SILENT	agC/agT	Ser	629	Ser	734	CSTF77	protein_coding	CODING	AT1G17760.1	21
1	6110700	1835	synonymous_variant	LOW	SILENT	agC/agT	Ser	629	Ser	734	CSTF77	protein_coding	CODING	AT1G17760.1	21
1	6110700	1851	synonymous_variant	LOW	SILENT	agC/agT	Ser	629	Ser	734	CSTF77	protein_coding	CODING	AT1G17760.1	21
1	6110700	1852	synonymous_variant	LOW	SILENT	agC/agT	Ser	629	Ser	734	CSTF77	protein_coding	CODING	AT1G17760.1	21
1	6110700	1853	synonymous_variant	LOW	SILENT	agC/agT	Ser	629	Ser	734	CSTF77	protein_coding	CODING	AT1G17760.1	21
1	6110700	1872	synonymous_variant	LOW	SILENT	agC/agT	Ser	629	Ser	734	CSTF77	protein_coding	CODING	AT1G17760.1	21
1	6110700	1890	synonymous_variant	LOW	SILENT	agC/agT	Ser	629	Ser	734	CSTF77	protein_coding	CODING	AT1G17760.1	21
1	6110700	1925	synonymous_variant	LOW	SILENT	agC/agT	Ser	629	Ser	734	CSTF77	protein_coding	CODING	AT1G17760.1	21
1	6110700	1942	synonymous_variant	LOW	SILENT	agC/agT	Ser	629	Ser	734	CSTF77	protein_coding	CODING	AT1G17760.1	21
1	6110700	1943	synonymous_variant	LOW	SILENT	agC/agT	Ser	629	Ser	734	CSTF77	protein_coding	CODING	AT1G17760.1	21
1	6110700	1954	synonymous_variant	LOW	SILENT	agC/agT	Ser	629	Ser	734	CSTF77	protein_coding	CODING	AT1G17760.1	21
1	6110700	2016	synonymous_variant	LOW	SILENT	agC/agT	Ser	629	Ser	734	CSTF77	protein_coding	CODING	AT1G17760.1	21
1	6110700	2017	synonymous_variant	LOW	SILENT	agC/agT	Ser	629	Ser	734	CSTF77	protein_coding	CODING	AT1G17760.1	21
1	6110700	2031	synonymous_variant	LOW	SILENT	agC/agT	Ser	629	Ser	734	CSTF77	protein_coding	CODING	AT1G17760.1	21
1	6110700	2053	synonymous_variant	LOW	SILENT	agC/agT	Ser	629	Ser	734	CSTF77	protein_coding	CODING	AT1G17760.1	21
1	6110700	2057	synonymous_variant	LOW	SILENT	agC/agT	Ser	629	Ser	734	CSTF77	protein_coding	CODING	AT1G17760.1	21
1	6110700	2081	synonymous_variant	LOW	SILENT	agC/agT	Ser	629	Ser	734	CSTF77	protein_coding	CODING	AT1G17760.1	21
1	6110700	2091	synonymous_variant	LOW	SILENT	agC/agT	Ser	629	Ser	734	CSTF77	protein_coding	CODING	AT1G17760.1	21
1	6110700	2106	synonymous_variant	LOW	SILENT	agC/agT	Ser	629	Ser	734	CSTF77	protein_coding	CODING	AT1G17760.1	21
1	6110700	2108	synonymous_variant	LOW	SILENT	agC/agT	Ser	629	Ser	734	CSTF77	protein_coding	CODING	AT1G17760.1	21
1	6110700	2141	synonymous_variant	LOW	SILENT	agC/agT	Ser	629	Ser	734	CSTF77	protein_coding	CODING	AT1G17760.1	21
1	6110700	2159	synonymous_variant	LOW	SILENT	agC/agT	Ser	629	Ser	734	CSTF77	protein_coding	CODING	AT1G17760.1	21
1	6110700	2166	synonymous_variant	LOW	SILENT	agC/agT	Ser	629	Ser	734	CSTF77	protein_coding	CODING	AT1G17760.1	21
1	6110700	2171	synonymous_variant	LOW	SILENT	agC/agT	Ser	629	Ser	734	CSTF77	protein_coding	CODING	AT1G17760.1	21
1	6110700	2191	synonymous_variant	LOW	SILENT	agC/agT	Ser	629	Ser	734	CSTF77	protein_coding	CODING	AT1G17760.1	21
1	6110700	2202	synonymous_variant	LOW	SILENT	agC/agT	Ser	629	Ser	734	CSTF77	protein_coding	CODING	AT1G17760.1	21
1	6110700	2212	synonymous_variant	LOW	SILENT	agC/agT	Ser	629	Ser	734	CSTF77	protein_coding	CODING	AT1G17760.1	21
1	6110700	2239	synonymous_variant	LOW	SILENT	agC/agT	Ser	629	Ser	734	CSTF77	protein_coding	CODING	AT1G17760.1	21
1	6110700	2240	synonymous_variant	LOW	SILENT	agC/agT	Ser	629	Ser	734	CSTF77	protein_coding	CODING	AT1G17760.1	21
1	6110700	2276	synonymous_variant	LOW	SILENT	agC/agT	Ser	629	Ser	734	CSTF77	protein_coding	CODING	AT1G17760.1	21
1	6110700	2278	synonymous_variant	LOW	SILENT	agC/agT	Ser	629	Ser	734	CSTF77	protein_coding	CODING	AT1G17760.1	21
1	6110700	2285	synonymous_variant	LOW	SILENT	agC/agT	Ser	629	Ser	734	CSTF77	protein_coding	CODING	AT1G17760.1	21
1	6110700	2286	synonymous_variant	LOW	SILENT	agC/agT	Ser	629	Ser	734	CSTF77	protein_coding	CODING	AT1G17760.1	21
1	6110700	2317	synonymous_variant	LOW	SILENT	agC/agT	Ser	629	Ser	734	CSTF77	protein_coding	CODING	AT1G17760.1	21
1	6110700	2370	synonymous_variant	LOW	SILENT	agC/agT	Ser	629	Ser	734	CSTF77	protein_coding	CODING	AT1G17760.1	21
1	6110700	2412	synonymous_variant	LOW	SILENT	agC/agT	Ser	629	Ser	734	CSTF77	protein_coding	CODING	AT1G17760.1	21
1	6110700	4779	synonymous_variant	LOW	SILENT	agC/agT	Ser	629	Ser	734	CSTF77	protein_coding	CODING	AT1G17760.1	21
1	6110700	4807	synonymous_variant	LOW	SILENT	agC/agT	Ser	629	Ser	734	CSTF77	protein_coding	CODING	AT1G17760.1	21
1	6110700	4826	synonymous_variant	LOW	SILENT	agC/agT	Ser	629	Ser	734	CSTF77	protein_coding	CODING	AT1G17760.1	21
1	6110700	4840	synonymous_variant	LOW	SILENT	agC/agT	Ser	629	Ser	734	CSTF77	protein_coding	CODING	AT1G17760.1	21
1	6110700	4857	synonymous_variant	LOW	SILENT	agC/agT	Ser	629	Ser	734	CSTF77	protein_coding	CODING	AT1G17760.1	21
1	6110700	4884	synonymous_variant	LOW	SILENT	agC/agT	Ser	629	Ser	734	CSTF77	protein_coding	CODING	AT1G17760.1	21
1	6110700	4900	synonymous_variant	LOW	SILENT	agC/agT	Ser	629	Ser	734	CSTF77	protein_coding	CODING	AT1G17760.1	21
1	6110700	4939	synonymous_variant	LOW	SILENT	agC/agT	Ser	629	Ser	734	CSTF77	protein_coding	CODING	AT1G17760.1	21
1	6110700	4958	synonymous_variant	LOW	SILENT	agC/agT	Ser	629	Ser	734	CSTF77	protein_coding	CODING	AT1G17760.1	21
1	6110700	5023	synonymous_variant	LOW	SILENT	agC/agT	Ser	629	Ser	734	CSTF77	protein_coding	CODING	AT1G17760.1	21
1	6110700	5151	synonymous_variant	LOW	SILENT	agC/agT	Ser	629	Ser	734	CSTF77	protein_coding	CODING	AT1G17760.1	21
1	6110700	5210	synonymous_variant	LOW	SILENT	agC/agT	Ser	629	Ser	734	CSTF77	protein_coding	CODING	AT1G17760.1	21
1	6110700	5236	synonymous_variant	LOW	SILENT	agC/agT	Ser	629	Ser	734	CSTF77	protein_coding	CODING	AT1G17760.1	21
1	6110700	5249	synonymous_variant	LOW	SILENT	agC/agT	Ser	629	Ser	734	CSTF77	protein_coding	CODING	AT1G17760.1	21
1	6110700	5253	synonymous_variant	LOW	SILENT	agC/agT	Ser	629	Ser	734	CSTF77	protein_coding	CODING	AT1G17760.1	21
1	6110700	5276	synonymous_variant	LOW	SILENT	agC/agT	Ser	629	Ser	734	CSTF77	protein_coding	CODING	AT1G17760.1	21
1	6110700	5279	synonymous_variant	LOW	SILENT	agC/agT	Ser	629	Ser	734	CSTF77	protein_coding	CODING	AT1G17760.1	21
1	6110700	5349	synonymous_variant	LOW	SILENT	agC/agT	Ser	629	Ser	734	CSTF77	protein_coding	CODING	AT1G17760.1	21
1	6110700	5353	synonymous_variant	LOW	SILENT	agC/agT	Ser	629	Ser	734	CSTF77	protein_coding	CODING	AT1G17760.1	21
1	6110700	5395	synonymous_variant	LOW	SILENT	agC/agT	Ser	629	Ser	734	CSTF77	protein_coding	CODING	AT1G17760.1	21
1	6110700	5577	synonymous_variant	LOW	SILENT	agC/agT	Ser	629	Ser	734	CSTF77	protein_coding	CODING	AT1G17760.1	21
1	6110700	5644	synonymous_variant	LOW	SILENT	agC/agT	Ser	629	Ser	734	CSTF77	protein_coding	CODING	AT1G17760.1	21
1	6110700	5651	synonymous_variant	LOW	SILENT	agC/agT	Ser	629	Ser	734	CSTF77	protein_coding	CODING	AT1G17760.1	21
1	6110700	5717	synonymous_variant	LOW	SILENT	agC/agT	Ser	629	Ser	734	CSTF77	protein_coding	CODING	AT1G17760.1	21
1	6110700	5718	synonymous_variant	LOW	SILENT	agC/agT	Ser	629	Ser	734	CSTF77	protein_coding	CODING	AT1G17760.1	21
1	6110700	5720	synonymous_variant	LOW	SILENT	agC/agT	Ser	629	Ser	734	CSTF77	protein_coding	CODING	AT1G17760.1	21
1	6110700	5726	synonymous_variant	LOW	SILENT	agC/agT	Ser	629	Ser	734	CSTF77	protein_coding	CODING	AT1G17760.1	21
1	6110700	5741	synonymous_variant	LOW	SILENT	agC/agT	Ser	629	Ser	734	CSTF77	protein_coding	CODING	AT1G17760.1	21
1	6110700	5748	synonymous_variant	LOW	SILENT	agC/agT	Ser	629	Ser	734	CSTF77	protein_coding	CODING	AT1G17760.1	21
1	6110700	5757	synonymous_variant	LOW	SILENT	agC/agT	Ser	629	Ser	734	CSTF77	protein_coding	CODING	AT1G17760.1	21
1	6110700	5772	synonymous_variant	LOW	SILENT	agC/agT	Ser	629	Ser	734	CSTF77	protein_coding	CODING	AT1G17760.1	21
1	6110700	5776	synonymous_variant	LOW	SILENT	agC/agT	Ser	629	Ser	734	CSTF77	protein_coding	CODING	AT1G17760.1	21
1	6110700	5779	synonymous_variant	LOW	SILENT	agC/agT	Ser	629	Ser	734	CSTF77	protein_coding	CODING	AT1G17760.1	21
1	6110700	5784	synonymous_variant	LOW	SILENT	agC/agT	Ser	629	Ser	734	CSTF77	protein_coding	CODING	AT1G17760.1	21
1	6110700	5798	synonymous_variant	LOW	SILENT	agC/agT	Ser	629	Ser	734	CSTF77	protein_coding	CODING	AT1G17760.1	21
1	6110700	5800	synonymous_variant	LOW	SILENT	agC/agT	Ser	629	Ser	734	CSTF77	protein_coding	CODING	AT1G17760.1	21
1	6110700	5811	synonymous_variant	LOW	SILENT	agC/agT	Ser	629	Ser	734	CSTF77	protein_coding	CODING	AT1G17760.1	21
1	6110700	5822	synonymous_variant	LOW	SILENT	agC/agT	Ser	629	Ser	734	CSTF77	protein_coding	CODING	AT1G17760.1	21
1	6110700	5832	synonymous_variant	LOW	SILENT	agC/agT	Ser	629	Ser	734	CSTF77	protein_coding	CODING	AT1G17760.1	21
1	6110700	5836	synonymous_variant	LOW	SILENT	agC/agT	Ser	629	Ser	734	CSTF77	protein_coding	CODING	AT1G17760.1	21
1	6110700	5837	synonymous_variant	LOW	SILENT	agC/agT	Ser	629	Ser	734	CSTF77	protein_coding	CODING	AT1G17760.1	21
1	6110700	5856	synonymous_variant	LOW	SILENT	agC/agT	Ser	629	Ser	734	CSTF77	protein_coding	CODING	AT1G17760.1	21
1	6110700	5860	synonymous_variant	LOW	SILENT	agC/agT	Ser	629	Ser	734	CSTF77	protein_coding	CODING	AT1G17760.1	21
1	6110700	5865	synonymous_variant	LOW	SILENT	agC/agT	Ser	629	Ser	734	CSTF77	protein_coding	CODING	AT1G17760.1	21
1	6110700	5867	synonymous_variant	LOW	SILENT	agC/agT	Ser	629	Ser	734	CSTF77	protein_coding	CODING	AT1G17760.1	21
1	6110700	5874	synonymous_variant	LOW	SILENT	agC/agT	Ser	629	Ser	734	CSTF77	protein_coding	CODING	AT1G17760.1	21
1	6110700	5893	synonymous_variant	LOW	SILENT	agC/agT	Ser	629	Ser	734	CSTF77	protein_coding	CODING	AT1G17760.1	21
1	6110700	5907	synonymous_variant	LOW	SILENT	agC/agT	Ser	629	Ser	734	CSTF77	protein_coding	CODING	AT1G17760.1	21
1	6110700	5921	synonymous_variant	LOW	SILENT	agC/agT	Ser	629	Ser	734	CSTF77	protein_coding	CODING	AT1G17760.1	21
1	6110700	5950	synonymous_variant	LOW	SILENT	agC/agT	Ser	629	Ser	734	CSTF77	protein_coding	CODING	AT1G17760.1	21
1	6110700	5993	synonymous_variant	LOW	SILENT	agC/agT	Ser	629	Ser	734	CSTF77	protein_coding	CODING	AT1G17760.1	21
1	6110700	6009	synonymous_variant	LOW	SILENT	agC/agT	Ser	629	Ser	734	CSTF77	protein_coding	CODING	AT1G17760.1	21
1	6110700	6010	synonymous_variant	LOW	SILENT	agC/agT	Ser	629	Ser	734	CSTF77	protein_coding	CODING	AT1G17760.1	21
1	6110700	6011	synonymous_variant	LOW	SILENT	agC/agT	Ser	629	Ser	734	CSTF77	protein_coding	CODING	AT1G17760.1	21
1	6110700	6012	synonymous_variant	LOW	SILENT	agC/agT	Ser	629	Ser	734	CSTF77	protein_coding	CODING	AT1G17760.1	21
1	6110700	6013	synonymous_variant	LOW	SILENT	agC/agT	Ser	629	Ser	734	CSTF77	protein_coding	CODING	AT1G17760.1	21
1	6110700	6016	synonymous_variant	LOW	SILENT	agC/agT	Ser	629	Ser	734	CSTF77	protein_coding	CODING	AT1G17760.1	21
1	6110700	6019	synonymous_variant	LOW	SILENT	agC/agT	Ser	629	Ser	734	CSTF77	protein_coding	CODING	AT1G17760.1	21
1	6110700	6020	synonymous_variant	LOW	SILENT	agC/agT	Ser	629	Ser	734	CSTF77	protein_coding	CODING	AT1G17760.1	21
1	6110700	6021	synonymous_variant	LOW	SILENT	agC/agT	Ser	629	Ser	734	CSTF77	protein_coding	CODING	AT1G17760.1	21
1	6110700	6022	synonymous_variant	LOW	SILENT	agC/agT	Ser	629	Ser	734	CSTF77	protein_coding	CODING	AT1G17760.1	21
1	6110700	6023	synonymous_variant	LOW	SILENT	agC/agT	Ser	629	Ser	734	CSTF77	protein_coding	CODING	AT1G17760.1	21
1	6110700	6024	synonymous_variant	LOW	SILENT	agC/agT	Ser	629	Ser	734	CSTF77	protein_coding	CODING	AT1G17760.1	21
1	6110700	6025	synonymous_variant	LOW	SILENT	agC/agT	Ser	629	Ser	734	CSTF77	protein_coding	CODING	AT1G17760.1	21
1	6110700	6030	synonymous_variant	LOW	SILENT	agC/agT	Ser	629	Ser	734	CSTF77	protein_coding	CODING	AT1G17760.1	21
1	6110700	6034	synonymous_variant	LOW	SILENT	agC/agT	Ser	629	Ser	734	CSTF77	protein_coding	CODING	AT1G17760.1	21
1	6110700	6035	synonymous_variant	LOW	SILENT	agC/agT	Ser	629	Ser	734	CSTF77	protein_coding	CODING	AT1G17760.1	21
1	6110700	6036	synonymous_variant	LOW	SILENT	agC/agT	Ser	629	Ser	734	CSTF77	protein_coding	CODING	AT1G17760.1	21
1	6110700	6038	synonymous_variant	LOW	SILENT	agC/agT	Ser	629	Ser	734	CSTF77	protein_coding	CODING	AT1G17760.1	21
1	6110700	6039	synonymous_variant	LOW	SILENT	agC/agT	Ser	629	Ser	734	CSTF77	protein_coding	CODING	AT1G17760.1	21
1	6110700	6040	synonymous_variant	LOW	SILENT	agC/agT	Ser	629	Ser	734	CSTF77	protein_coding	CODING	AT1G17760.1	21
1	6110700	6041	synonymous_variant	LOW	SILENT	agC/agT	Ser	629	Ser	734	CSTF77	protein_coding	CODING	AT1G17760.1	21
1	6110700	6043	synonymous_variant	LOW	SILENT	agC/agT	Ser	629	Ser	734	CSTF77	protein_coding	CODING	AT1G17760.1	21
1	6110700	6046	synonymous_variant	LOW	SILENT	agC/agT	Ser	629	Ser	734	CSTF77	protein_coding	CODING	AT1G17760.1	21
1	6110700	6064	synonymous_variant	LOW	SILENT	agC/agT	Ser	629	Ser	734	CSTF77	protein_coding	CODING	AT1G17760.1	21
1	6110700	6069	synonymous_variant	LOW	SILENT	agC/agT	Ser	629	Ser	734	CSTF77	protein_coding	CODING	AT1G17760.1	21
1	6110700	6070	synonymous_variant	LOW	SILENT	agC/agT	Ser	629	Ser	734	CSTF77	protein_coding	CODING	AT1G17760.1	21
1	6110700	6071	synonymous_variant	LOW	SILENT	agC/agT	Ser	629	Ser	734	CSTF77	protein_coding	CODING	AT1G17760.1	21
1	6110700	6074	synonymous_variant	LOW	SILENT	agC/agT	Ser	629	Ser	734	CSTF77	protein_coding	CODING	AT1G17760.1	21
1	6110700	6076	synonymous_variant	LOW	SILENT	agC/agT	Ser	629	Ser	734	CSTF77	protein_coding	CODING	AT1G17760.1	21
1	6110700	6077	synonymous_variant	LOW	SILENT	agC/agT	Ser	629	Ser	734	CSTF77	protein_coding	CODING	AT1G17760.1	21
1	6110700	6085	synonymous_variant	LOW	SILENT	agC/agT	Ser	629	Ser	734	CSTF77	protein_coding	CODING	AT1G17760.1	21
1	6110700	6086	synonymous_variant	LOW	SILENT	agC/agT	Ser	629	Ser	734	CSTF77	protein_coding	CODING	AT1G17760.1	21
1	6110700	6088	synonymous_variant	LOW	SILENT	agC/agT	Ser	629	Ser	734	CSTF77	protein_coding	CODING	AT1G17760.1	21
1	6110700	6090	synonymous_variant	LOW	SILENT	agC/agT	Ser	629	Ser	734	CSTF77	protein_coding	CODING	AT1G17760.1	21
1	6110700	6091	synonymous_variant	LOW	SILENT	agC/agT	Ser	629	Ser	734	CSTF77	protein_coding	CODING	AT1G17760.1	21
1	6110700	6092	synonymous_variant	LOW	SILENT	agC/agT	Ser	629	Ser	734	CSTF77	protein_coding	CODING	AT1G17760.1	21
1	6110700	6095	synonymous_variant	LOW	SILENT	agC/agT	Ser	629	Ser	734	CSTF77	protein_coding	CODING	AT1G17760.1	21
1	6110700	6096	synonymous_variant	LOW	SILENT	agC/agT	Ser	629	Ser	734	CSTF77	protein_coding	CODING	AT1G17760.1	21
1	6110700	6097	synonymous_variant	LOW	SILENT	agC/agT	Ser	629	Ser	734	CSTF77	protein_coding	CODING	AT1G17760.1	21
1	6110700	6098	synonymous_variant	LOW	SILENT	agC/agT	Ser	629	Ser	734	CSTF77	protein_coding	CODING	AT1G17760.1	21
1	6110700	6099	synonymous_variant	LOW	SILENT	agC/agT	Ser	629	Ser	734	CSTF77	protein_coding	CODING	AT1G17760.1	21
1	6110700	6100	synonymous_variant	LOW	SILENT	agC/agT	Ser	629	Ser	734	CSTF77	protein_coding	CODING	AT1G17760.1	21
1	6110700	6101	synonymous_variant	LOW	SILENT	agC/agT	Ser	629	Ser	734	CSTF77	protein_coding	CODING	AT1G17760.1	21
1	6110700	6102	synonymous_variant	LOW	SILENT	agC/agT	Ser	629	Ser	734	CSTF77	protein_coding	CODING	AT1G17760.1	21
1	6110700	6104	synonymous_variant	LOW	SILENT	agC/agT	Ser	629	Ser	734	CSTF77	protein_coding	CODING	AT1G17760.1	21
1	6110700	6106	synonymous_variant	LOW	SILENT	agC/agT	Ser	629	Ser	734	CSTF77	protein_coding	CODING	AT1G17760.1	21
1	6110700	6107	synonymous_variant	LOW	SILENT	agC/agT	Ser	629	Ser	734	CSTF77	protein_coding	CODING	AT1G17760.1	21
1	6110700	6108	synonymous_variant	LOW	SILENT	agC/agT	Ser	629	Ser	734	CSTF77	protein_coding	CODING	AT1G17760.1	21
1	6110700	6109	synonymous_variant	LOW	SILENT	agC/agT	Ser	629	Ser	734	CSTF77	protein_coding	CODING	AT1G17760.1	21
1	6110700	6111	synonymous_variant	LOW	SILENT	agC/agT	Ser	629	Ser	734	CSTF77	protein_coding	CODING	AT1G17760.1	21
1	6110700	6112	synonymous_variant	LOW	SILENT	agC/agT	Ser	629	Ser	734	CSTF77	protein_coding	CODING	AT1G17760.1	21
1	6110700	6113	synonymous_variant	LOW	SILENT	agC/agT	Ser	629	Ser	734	CSTF77	protein_coding	CODING	AT1G17760.1	21
1	6110700	6114	synonymous_variant	LOW	SILENT	agC/agT	Ser	629	Ser	734	CSTF77	protein_coding	CODING	AT1G17760.1	21
1	6110700	6115	synonymous_variant	LOW	SILENT	agC/agT	Ser	629	Ser	734	CSTF77	protein_coding	CODING	AT1G17760.1	21
1	6110700	6118	synonymous_variant	LOW	SILENT	agC/agT	Ser	629	Ser	734	CSTF77	protein_coding	CODING	AT1G17760.1	21
1	6110700	6119	synonymous_variant	LOW	SILENT	agC/agT	Ser	629	Ser	734	CSTF77	protein_coding	CODING	AT1G17760.1	21
1	6110700	6123	synonymous_variant	LOW	SILENT	agC/agT	Ser	629	Ser	734	CSTF77	protein_coding	CODING	AT1G17760.1	21
1	6110700	6124	synonymous_variant	LOW	SILENT	agC/agT	Ser	629	Ser	734	CSTF77	protein_coding	CODING	AT1G17760.1	21
1	6110700	6125	synonymous_variant	LOW	SILENT	agC/agT	Ser	629	Ser	734	CSTF77	protein_coding	CODING	AT1G17760.1	21
1	6110700	6126	synonymous_variant	LOW	SILENT	agC/agT	Ser	629	Ser	734	CSTF77	protein_coding	CODING	AT1G17760.1	21
1	6110700	6128	synonymous_variant	LOW	SILENT	agC/agT	Ser	629	Ser	734	CSTF77	protein_coding	CODING	AT1G17760.1	21
1	6110700	6131	synonymous_variant	LOW	SILENT	agC/agT	Ser	629	Ser	734	CSTF77	protein_coding	CODING	AT1G17760.1	21
1	6110700	6132	synonymous_variant	LOW	SILENT	agC/agT	Ser	629	Ser	734	CSTF77	protein_coding	CODING	AT1G17760.1	21
1	6110700	6133	synonymous_variant	LOW	SILENT	agC/agT	Ser	629	Ser	734	CSTF77	protein_coding	CODING	AT1G17760.1	21
1	6110700	6134	synonymous_variant	LOW	SILENT	agC/agT	Ser	629	Ser	734	CSTF77	protein_coding	CODING	AT1G17760.1	21
1	6110700	6136	synonymous_variant	LOW	SILENT	agC/agT	Ser	629	Ser	734	CSTF77	protein_coding	CODING	AT1G17760.1	21
1	6110700	6137	synonymous_variant	LOW	SILENT	agC/agT	Ser	629	Ser	734	CSTF77	protein_coding	CODING	AT1G17760.1	21
1	6110700	6138	synonymous_variant	LOW	SILENT	agC/agT	Ser	629	Ser	734	CSTF77	protein_coding	CODING	AT1G17760.1	21
1	6110700	6140	synonymous_variant	LOW	SILENT	agC/agT	Ser	629	Ser	734	CSTF77	protein_coding	CODING	AT1G17760.1	21
1	6110700	6141	synonymous_variant	LOW	SILENT	agC/agT	Ser	629	Ser	734	CSTF77	protein_coding	CODING	AT1G17760.1	21
1	6110700	6142	synonymous_variant	LOW	SILENT	agC/agT	Ser	629	Ser	734	CSTF77	protein_coding	CODING	AT1G17760.1	21
1	6110700	6145	synonymous_variant	LOW	SILENT	agC/agT	Ser	629	Ser	734	CSTF77	protein_coding	CODING	AT1G17760.1	21
1	6110700	6148	synonymous_variant	LOW	SILENT	agC/agT	Ser	629	Ser	734	CSTF77	protein_coding	CODING	AT1G17760.1	21
1	6110700	6150	synonymous_variant	LOW	SILENT	agC/agT	Ser	629	Ser	734	CSTF77	protein_coding	CODING	AT1G17760.1	21
1	6110700	6151	synonymous_variant	LOW	SILENT	agC/agT	Ser	629	Ser	734	CSTF77	protein_coding	CODING	AT1G17760.1	21
1	6110700	6153	synonymous_variant	LOW	SILENT	agC/agT	Ser	629	Ser	734	CSTF77	protein_coding	CODING	AT1G17760.1	21
1	6110700	6154	synonymous_variant	LOW	SILENT	agC/agT	Ser	629	Ser	734	CSTF77	protein_coding	CODING	AT1G17760.1	21
1	6110700	6163	synonymous_variant	LOW	SILENT	agC/agT	Ser	629	Ser	734	CSTF77	protein_coding	CODING	AT1G17760.1	21
1	6110700	6166	synonymous_variant	LOW	SILENT	agC/agT	Ser	629	Ser	734	CSTF77	protein_coding	CODING	AT1G17760.1	21
1	6110700	6169	synonymous_variant	LOW	SILENT	agC/agT	Ser	629	Ser	734	CSTF77	protein_coding	CODING	AT1G17760.1	21
1	6110700	6172	synonymous_variant	LOW	SILENT	agC/agT	Ser	629	Ser	734	CSTF77	protein_coding	CODING	AT1G17760.1	21
1	6110700	6173	synonymous_variant	LOW	SILENT	agC/agT	Ser	629	Ser	734	CSTF77	protein_coding	CODING	AT1G17760.1	21
1	6110700	6174	synonymous_variant	LOW	SILENT	agC/agT	Ser	629	Ser	734	CSTF77	protein_coding	CODING	AT1G17760.1	21
1	6110700	6177	synonymous_variant	LOW	SILENT	agC/agT	Ser	629	Ser	734	CSTF77	protein_coding	CODING	AT1G17760.1	21
1	6110700	6180	synonymous_variant	LOW	SILENT	agC/agT	Ser	629	Ser	734	CSTF77	protein_coding	CODING	AT1G17760.1	21
1	6110700	6184	synonymous_variant	LOW	SILENT	agC/agT	Ser	629	Ser	734	CSTF77	protein_coding	CODING	AT1G17760.1	21
1	6110700	6188	synonymous_variant	LOW	SILENT	agC/agT	Ser	629	Ser	734	CSTF77	protein_coding	CODING	AT1G17760.1	21
1	6110700	6189	synonymous_variant	LOW	SILENT	agC/agT	Ser	629	Ser	734	CSTF77	protein_coding	CODING	AT1G17760.1	21
1	6110700	6191	synonymous_variant	LOW	SILENT	agC/agT	Ser	629	Ser	734	CSTF77	protein_coding	CODING	AT1G17760.1	21
1	6110700	6193	synonymous_variant	LOW	SILENT	agC/agT	Ser	629	Ser	734	CSTF77	protein_coding	CODING	AT1G17760.1	21
1	6110700	6194	synonymous_variant	LOW	SILENT	agC/agT	Ser	629	Ser	734	CSTF77	protein_coding	CODING	AT1G17760.1	21
1	6110700	6195	synonymous_variant	LOW	SILENT	agC/agT	Ser	629	Ser	734	CSTF77	protein_coding	CODING	AT1G17760.1	21
1	6110700	6198	synonymous_variant	LOW	SILENT	agC/agT	Ser	629	Ser	734	CSTF77	protein_coding	CODING	AT1G17760.1	21
1	6110700	6201	synonymous_variant	LOW	SILENT	agC/agT	Ser	629	Ser	734	CSTF77	protein_coding	CODING	AT1G17760.1	21
1	6110700	6202	synonymous_variant	LOW	SILENT	agC/agT	Ser	629	Ser	734	CSTF77	protein_coding	CODING	AT1G17760.1	21
1	6110700	6203	synonymous_variant	LOW	SILENT	agC/agT	Ser	629	Ser	734	CSTF77	protein_coding	CODING	AT1G17760.1	21
1	6110700	6209	synonymous_variant	LOW	SILENT	agC/agT	Ser	629	Ser	734	CSTF77	protein_coding	CODING	AT1G17760.1	21
1	6110700	6210	synonymous_variant	LOW	SILENT	agC/agT	Ser	629	Ser	734	CSTF77	protein_coding	CODING	AT1G17760.1	21
1	6110700	6214	synonymous_variant	LOW	SILENT	agC/agT	Ser	629	Ser	734	CSTF77	protein_coding	CODING	AT1G17760.1	21
1	6110700	6216	synonymous_variant	LOW	SILENT	agC/agT	Ser	629	Ser	734	CSTF77	protein_coding	CODING	AT1G17760.1	21
1	6110700	6217	synonymous_variant	LOW	SILENT	agC/agT	Ser	629	Ser	734	CSTF77	protein_coding	CODING	AT1G17760.1	21
1	6110700	6218	synonymous_variant	LOW	SILENT	agC/agT	Ser	629	Ser	734	CSTF77	protein_coding	CODING	AT1G17760.1	21
1	6110700	6220	synonymous_variant	LOW	SILENT	agC/agT	Ser	629	Ser	734	CSTF77	protein_coding	CODING	AT1G17760.1	21
1	6110700	6221	synonymous_variant	LOW	SILENT	agC/agT	Ser	629	Ser	734	CSTF77	protein_coding	CODING	AT1G17760.1	21
1	6110700	6231	synonymous_variant	LOW	SILENT	agC/agT	Ser	629	Ser	734	CSTF77	protein_coding	CODING	AT1G17760.1	21
1	6110700	6235	synonymous_variant	LOW	SILENT	agC/agT	Ser	629	Ser	734	CSTF77	protein_coding	CODING	AT1G17760.1	21
1	6110700	6237	synonymous_variant	LOW	SILENT	agC/agT	Ser	629	Ser	734	CSTF77	protein_coding	CODING	AT1G17760.1	21
1	6110700	6238	synonymous_variant	LOW	SILENT	agC/agT	Ser	629	Ser	734	CSTF77	protein_coding	CODING	AT1G17760.1	21
1	6110700	6240	synonymous_variant	LOW	SILENT	agC/agT	Ser	629	Ser	734	CSTF77	protein_coding	CODING	AT1G17760.1	21
1	6110700	6241	synonymous_variant	LOW	SILENT	agC/agT	Ser	629	Ser	734	CSTF77	protein_coding	CODING	AT1G17760.1	21
1	6110700	6242	synonymous_variant	LOW	SILENT	agC/agT	Ser	629	Ser	734	CSTF77	protein_coding	CODING	AT1G17760.1	21
1	6110700	6243	synonymous_variant	LOW	SILENT	agC/agT	Ser	629	Ser	734	CSTF77	protein_coding	CODING	AT1G17760.1	21
1	6110700	6244	synonymous_variant	LOW	SILENT	agC/agT	Ser	629	Ser	734	CSTF77	protein_coding	CODING	AT1G17760.1	21
1	6110700	6255	synonymous_variant	LOW	SILENT	agC/agT	Ser	629	Ser	734	CSTF77	protein_coding	CODING	AT1G17760.1	21
1	6110700	6258	synonymous_variant	LOW	SILENT	agC/agT	Ser	629	Ser	734	CSTF77	protein_coding	CODING	AT1G17760.1	21
1	6110700	6268	synonymous_variant	LOW	SILENT	agC/agT	Ser	629	Ser	734	CSTF77	protein_coding	CODING	AT1G17760.1	21
1	6110700	6276	synonymous_variant	LOW	SILENT	agC/agT	Ser	629	Ser	734	CSTF77	protein_coding	CODING	AT1G17760.1	21
1	6110700	6284	synonymous_variant	LOW	SILENT	agC/agT	Ser	629	Ser	734	CSTF77	protein_coding	CODING	AT1G17760.1	21
1	6110700	6296	synonymous_variant	LOW	SILENT	agC/agT	Ser	629	Ser	734	CSTF77	protein_coding	CODING	AT1G17760.1	21
1	6110700	6396	synonymous_variant	LOW	SILENT	agC/agT	Ser	629	Ser	734	CSTF77	protein_coding	CODING	AT1G17760.1	21
1	6110700	6424	synonymous_variant	LOW	SILENT	agC/agT	Ser	629	Ser	734	CSTF77	protein_coding	CODING	AT1G17760.1	21
1	6110700	6434	synonymous_variant	LOW	SILENT	agC/agT	Ser	629	Ser	734	CSTF77	protein_coding	CODING	AT1G17760.1	21
1	6110700	6445	synonymous_variant	LOW	SILENT	agC/agT	Ser	629	Ser	734	CSTF77	protein_coding	CODING	AT1G17760.1	21
1	6110700	6680	synonymous_variant	LOW	SILENT	agC/agT	Ser	629	Ser	734	CSTF77	protein_coding	CODING	AT1G17760.1	21
1	6110700	6739	synonymous_variant	LOW	SILENT	agC/agT	Ser	629	Ser	734	CSTF77	protein_coding	CODING	AT1G17760.1	21
1	6110700	6740	synonymous_variant	LOW	SILENT	agC/agT	Ser	629	Ser	734	CSTF77	protein_coding	CODING	AT1G17760.1	21
1	6110700	6749	synonymous_variant	LOW	SILENT	agC/agT	Ser	629	Ser	734	CSTF77	protein_coding	CODING	AT1G17760.1	21
1	6110700	6750	synonymous_variant	LOW	SILENT	agC/agT	Ser	629	Ser	734	CSTF77	protein_coding	CODING	AT1G17760.1	21
1	6110700	6805	synonymous_variant	LOW	SILENT	agC/agT	Ser	629	Ser	734	CSTF77	protein_coding	CODING	AT1G17760.1	21
1	6110700	6806	synonymous_variant	LOW	SILENT	agC/agT	Ser	629	Ser	734	CSTF77	protein_coding	CODING	AT1G17760.1	21
1	6110700	6814	synonymous_variant	LOW	SILENT	agC/agT	Ser	629	Ser	734	CSTF77	protein_coding	CODING	AT1G17760.1	21
1	6110700	6830	synonymous_variant	LOW	SILENT	agC/agT	Ser	629	Ser	734	CSTF77	protein_coding	CODING	AT1G17760.1	21
1	6110700	6897	synonymous_variant	LOW	SILENT	agC/agT	Ser	629	Ser	734	CSTF77	protein_coding	CODING	AT1G17760.1	21
1	6110700	6898	synonymous_variant	LOW	SILENT	agC/agT	Ser	629	Ser	734	CSTF77	protein_coding	CODING	AT1G17760.1	21
1	6110700	6900	synonymous_variant	LOW	SILENT	agC/agT	Ser	629	Ser	734	CSTF77	protein_coding	CODING	AT1G17760.1	21
1	6110700	6901	synonymous_variant	LOW	SILENT	agC/agT	Ser	629	Ser	734	CSTF77	protein_coding	CODING	AT1G17760.1	21
1	6110700	6903	synonymous_variant	LOW	SILENT	agC/agT	Ser	629	Ser	734	CSTF77	protein_coding	CODING	AT1G17760.1	21
1	6110700	6907	synonymous_variant	LOW	SILENT	agC/agT	Ser	629	Ser	734	CSTF77	protein_coding	CODING	AT1G17760.1	21
1	6110700	6908	synonymous_variant	LOW	SILENT	agC/agT	Ser	629	Ser	734	CSTF77	protein_coding	CODING	AT1G17760.1	21
1	6110700	6911	synonymous_variant	LOW	SILENT	agC/agT	Ser	629	Ser	734	CSTF77	protein_coding	CODING	AT1G17760.1	21
1	6110700	6913	synonymous_variant	LOW	SILENT	agC/agT	Ser	629	Ser	734	CSTF77	protein_coding	CODING	AT1G17760.1	21
1	6110700	6915	synonymous_variant	LOW	SILENT	agC/agT	Ser	629	Ser	734	CSTF77	protein_coding	CODING	AT1G17760.1	21
1	6110700	6917	synonymous_variant	LOW	SILENT	agC/agT	Ser	629	Ser	734	CSTF77	protein_coding	CODING	AT1G17760.1	21
1	6110700	6918	synonymous_variant	LOW	SILENT	agC/agT	Ser	629	Ser	734	CSTF77	protein_coding	CODING	AT1G17760.1	21
1	6110700	6919	synonymous_variant	LOW	SILENT	agC/agT	Ser	629	Ser	734	CSTF77	protein_coding	CODING	AT1G17760.1	21
1	6110700	6920	synonymous_variant	LOW	SILENT	agC/agT	Ser	629	Ser	734	CSTF77	protein_coding	CODING	AT1G17760.1	21
1	6110700	6922	synonymous_variant	LOW	SILENT	agC/agT	Ser	629	Ser	734	CSTF77	protein_coding	CODING	AT1G17760.1	21
1	6110700	6923	synonymous_variant	LOW	SILENT	agC/agT	Ser	629	Ser	734	CSTF77	protein_coding	CODING	AT1G17760.1	21
1	6110700	6924	synonymous_variant	LOW	SILENT	agC/agT	Ser	629	Ser	734	CSTF77	protein_coding	CODING	AT1G17760.1	21
1	6110700	6926	synonymous_variant	LOW	SILENT	agC/agT	Ser	629	Ser	734	CSTF77	protein_coding	CODING	AT1G17760.1	21
1	6110700	6927	synonymous_variant	LOW	SILENT	agC/agT	Ser	629	Ser	734	CSTF77	protein_coding	CODING	AT1G17760.1	21
1	6110700	6929	synonymous_variant	LOW	SILENT	agC/agT	Ser	629	Ser	734	CSTF77	protein_coding	CODING	AT1G17760.1	21
1	6110700	6931	synonymous_variant	LOW	SILENT	agC/agT	Ser	629	Ser	734	CSTF77	protein_coding	CODING	AT1G17760.1	21
1	6110700	6932	synonymous_variant	LOW	SILENT	agC/agT	Ser	629	Ser	734	CSTF77	protein_coding	CODING	AT1G17760.1	21
1	6110700	6938	synonymous_variant	LOW	SILENT	agC/agT	Ser	629	Ser	734	CSTF77	protein_coding	CODING	AT1G17760.1	21
1	6110700	6940	synonymous_variant	LOW	SILENT	agC/agT	Ser	629	Ser	734	CSTF77	protein_coding	CODING	AT1G17760.1	21
1	6110700	6943	synonymous_variant	LOW	SILENT	agC/agT	Ser	629	Ser	734	CSTF77	protein_coding	CODING	AT1G17760.1	21
1	6110700	6944	synonymous_variant	LOW	SILENT	agC/agT	Ser	629	Ser	734	CSTF77	protein_coding	CODING	AT1G17760.1	21
1	6110700	6945	synonymous_variant	LOW	SILENT	agC/agT	Ser	629	Ser	734	CSTF77	protein_coding	CODING	AT1G17760.1	21
1	6110700	6951	synonymous_variant	LOW	SILENT	agC/agT	Ser	629	Ser	734	CSTF77	protein_coding	CODING	AT1G17760.1	21
1	6110700	6956	synonymous_variant	LOW	SILENT	agC/agT	Ser	629	Ser	734	CSTF77	protein_coding	CODING	AT1G17760.1	21
1	6110700	6957	synonymous_variant	LOW	SILENT	agC/agT	Ser	629	Ser	734	CSTF77	protein_coding	CODING	AT1G17760.1	21
1	6110700	6958	synonymous_variant	LOW	SILENT	agC/agT	Ser	629	Ser	734	CSTF77	protein_coding	CODING	AT1G17760.1	21
1	6110700	6959	synonymous_variant	LOW	SILENT	agC/agT	Ser	629	Ser	734	CSTF77	protein_coding	CODING	AT1G17760.1	21
1	6110700	6960	synonymous_variant	LOW	SILENT	agC/agT	Ser	629	Ser	734	CSTF77	protein_coding	CODING	AT1G17760.1	21
1	6110700	6961	synonymous_variant	LOW	SILENT	agC/agT	Ser	629	Ser	734	CSTF77	protein_coding	CODING	AT1G17760.1	21
1	6110700	6963	synonymous_variant	LOW	SILENT	agC/agT	Ser	629	Ser	734	CSTF77	protein_coding	CODING	AT1G17760.1	21
1	6110700	6966	synonymous_variant	LOW	SILENT	agC/agT	Ser	629	Ser	734	CSTF77	protein_coding	CODING	AT1G17760.1	21
1	6110700	6967	synonymous_variant	LOW	SILENT	agC/agT	Ser	629	Ser	734	CSTF77	protein_coding	CODING	AT1G17760.1	21
1	6110700	6969	synonymous_variant	LOW	SILENT	agC/agT	Ser	629	Ser	734	CSTF77	protein_coding	CODING	AT1G17760.1	21
1	6110700	6970	synonymous_variant	LOW	SILENT	agC/agT	Ser	629	Ser	734	CSTF77	protein_coding	CODING	AT1G17760.1	21
1	6110700	6973	synonymous_variant	LOW	SILENT	agC/agT	Ser	629	Ser	734	CSTF77	protein_coding	CODING	AT1G17760.1	21
1	6110700	6974	synonymous_variant	LOW	SILENT	agC/agT	Ser	629	Ser	734	CSTF77	protein_coding	CODING	AT1G17760.1	21
1	6110700	6975	synonymous_variant	LOW	SILENT	agC/agT	Ser	629	Ser	734	CSTF77	protein_coding	CODING	AT1G17760.1	21
1	6110700	6979	synonymous_variant	LOW	SILENT	agC/agT	Ser	629	Ser	734	CSTF77	protein_coding	CODING	AT1G17760.1	21
1	6110700	6981	synonymous_variant	LOW	SILENT	agC/agT	Ser	629	Ser	734	CSTF77	protein_coding	CODING	AT1G17760.1	21
1	6110700	6982	synonymous_variant	LOW	SILENT	agC/agT	Ser	629	Ser	734	CSTF77	protein_coding	CODING	AT1G17760.1	21
1	6110700	6984	synonymous_variant	LOW	SILENT	agC/agT	Ser	629	Ser	734	CSTF77	protein_coding	CODING	AT1G17760.1	21
1	6110700	6986	synonymous_variant	LOW	SILENT	agC/agT	Ser	629	Ser	734	CSTF77	protein_coding	CODING	AT1G17760.1	21
1	6110700	6987	synonymous_variant	LOW	SILENT	agC/agT	Ser	629	Ser	734	CSTF77	protein_coding	CODING	AT1G17760.1	21
1	6110700	6989	synonymous_variant	LOW	SILENT	agC/agT	Ser	629	Ser	734	CSTF77	protein_coding	CODING	AT1G17760.1	21
1	6110700	6990	synonymous_variant	LOW	SILENT	agC/agT	Ser	629	Ser	734	CSTF77	protein_coding	CODING	AT1G17760.1	21
1	6110700	6992	synonymous_variant	LOW	SILENT	agC/agT	Ser	629	Ser	734	CSTF77	protein_coding	CODING	AT1G17760.1	21
1	6110700	6997	synonymous_variant	LOW	SILENT	agC/agT	Ser	629	Ser	734	CSTF77	protein_coding	CODING	AT1G17760.1	21
1	6110700	7000	synonymous_variant	LOW	SILENT	agC/agT	Ser	629	Ser	734	CSTF77	protein_coding	CODING	AT1G17760.1	21
1	6110700	7002	synonymous_variant	LOW	SILENT	agC/agT	Ser	629	Ser	734	CSTF77	protein_coding	CODING	AT1G17760.1	21
1	6110700	7003	synonymous_variant	LOW	SILENT	agC/agT	Ser	629	Ser	734	CSTF77	protein_coding	CODING	AT1G17760.1	21
1	6110700	7008	synonymous_variant	LOW	SILENT	agC/agT	Ser	629	Ser	734	CSTF77	protein_coding	CODING	AT1G17760.1	21
1	6110700	7013	synonymous_variant	LOW	SILENT	agC/agT	Ser	629	Ser	734	CSTF77	protein_coding	CODING	AT1G17760.1	21
1	6110700	7014	synonymous_variant	LOW	SILENT	agC/agT	Ser	629	Ser	734	CSTF77	protein_coding	CODING	AT1G17760.1	21
1	6110700	7025	synonymous_variant	LOW	SILENT	agC/agT	Ser	629	Ser	734	CSTF77	protein_coding	CODING	AT1G17760.1	21
1	6110700	7026	synonymous_variant	LOW	SILENT	agC/agT	Ser	629	Ser	734	CSTF77	protein_coding	CODING	AT1G17760.1	21
1	6110700	7028	synonymous_variant	LOW	SILENT	agC/agT	Ser	629	Ser	734	CSTF77	protein_coding	CODING	AT1G17760.1	21
1	6110700	7031	synonymous_variant	LOW	SILENT	agC/agT	Ser	629	Ser	734	CSTF77	protein_coding	CODING	AT1G17760.1	21
1	6110700	7033	synonymous_variant	LOW	SILENT	agC/agT	Ser	629	Ser	734	CSTF77	protein_coding	CODING	AT1G17760.1	21
1	6110700	7036	synonymous_variant	LOW	SILENT	agC/agT	Ser	629	Ser	734	CSTF77	protein_coding	CODING	AT1G17760.1	21
1	6110700	7058	synonymous_variant	LOW	SILENT	agC/agT	Ser	629	Ser	734	CSTF77	protein_coding	CODING	AT1G17760.1	21
1	6110700	7061	synonymous_variant	LOW	SILENT	agC/agT	Ser	629	Ser	734	CSTF77	protein_coding	CODING	AT1G17760.1	21
1	6110700	7062	synonymous_variant	LOW	SILENT	agC/agT	Ser	629	Ser	734	CSTF77	protein_coding	CODING	AT1G17760.1	21
1	6110700	7063	synonymous_variant	LOW	SILENT	agC/agT	Ser	629	Ser	734	CSTF77	protein_coding	CODING	AT1G17760.1	21
1	6110700	7067	synonymous_variant	LOW	SILENT	agC/agT	Ser	629	Ser	734	CSTF77	protein_coding	CODING	AT1G17760.1	21
1	6110700	7068	synonymous_variant	LOW	SILENT	agC/agT	Ser	629	Ser	734	CSTF77	protein_coding	CODING	AT1G17760.1	21
1	6110700	7072	synonymous_variant	LOW	SILENT	agC/agT	Ser	629	Ser	734	CSTF77	protein_coding	CODING	AT1G17760.1	21
1	6110700	7081	synonymous_variant	LOW	SILENT	agC/agT	Ser	629	Ser	734	CSTF77	protein_coding	CODING	AT1G17760.1	21
1	6110700	7092	synonymous_variant	LOW	SILENT	agC/agT	Ser	629	Ser	734	CSTF77	protein_coding	CODING	AT1G17760.1	21
1	6110700	7094	synonymous_variant	LOW	SILENT	agC/agT	Ser	629	Ser	734	CSTF77	protein_coding	CODING	AT1G17760.1	21
1	6110700	7096	synonymous_variant	LOW	SILENT	agC/agT	Ser	629	Ser	734	CSTF77	protein_coding	CODING	AT1G17760.1	21
1	6110700	7102	synonymous_variant	LOW	SILENT	agC/agT	Ser	629	Ser	734	CSTF77	protein_coding	CODING	AT1G17760.1	21
1	6110700	7103	synonymous_variant	LOW	SILENT	agC/agT	Ser	629	Ser	734	CSTF77	protein_coding	CODING	AT1G17760.1	21
1	6110700	7106	synonymous_variant	LOW	SILENT	agC/agT	Ser	629	Ser	734	CSTF77	protein_coding	CODING	AT1G17760.1	21
1	6110700	7107	synonymous_variant	LOW	SILENT	agC/agT	Ser	629	Ser	734	CSTF77	protein_coding	CODING	AT1G17760.1	21
1	6110700	7109	synonymous_variant	LOW	SILENT	agC/agT	Ser	629	Ser	734	CSTF77	protein_coding	CODING	AT1G17760.1	21
1	6110700	7111	synonymous_variant	LOW	SILENT	agC/agT	Ser	629	Ser	734	CSTF77	protein_coding	CODING	AT1G17760.1	21
1	6110700	7117	synonymous_variant	LOW	SILENT	agC/agT	Ser	629	Ser	734	CSTF77	protein_coding	CODING	AT1G17760.1	21
1	6110700	7119	synonymous_variant	LOW	SILENT	agC/agT	Ser	629	Ser	734	CSTF77	protein_coding	CODING	AT1G17760.1	21
1	6110700	7120	synonymous_variant	LOW	SILENT	agC/agT	Ser	629	Ser	734	CSTF77	protein_coding	CODING	AT1G17760.1	21
1	6110700	7125	synonymous_variant	LOW	SILENT	agC/agT	Ser	629	Ser	734	CSTF77	protein_coding	CODING	AT1G17760.1	21
1	6110700	7126	synonymous_variant	LOW	SILENT	agC/agT	Ser	629	Ser	734	CSTF77	protein_coding	CODING	AT1G17760.1	21
1	6110700	7127	synonymous_variant	LOW	SILENT	agC/agT	Ser	629	Ser	734	CSTF77	protein_coding	CODING	AT1G17760.1	21
1	6110700	7133	synonymous_variant	LOW	SILENT	agC/agT	Ser	629	Ser	734	CSTF77	protein_coding	CODING	AT1G17760.1	21
1	6110700	7138	synonymous_variant	LOW	SILENT	agC/agT	Ser	629	Ser	734	CSTF77	protein_coding	CODING	AT1G17760.1	21
1	6110700	7147	synonymous_variant	LOW	SILENT	agC/agT	Ser	629	Ser	734	CSTF77	protein_coding	CODING	AT1G17760.1	21
1	6110700	7158	synonymous_variant	LOW	SILENT	agC/agT	Ser	629	Ser	734	CSTF77	protein_coding	CODING	AT1G17760.1	21
1	6110700	7160	synonymous_variant	LOW	SILENT	agC/agT	Ser	629	Ser	734	CSTF77	protein_coding	CODING	AT1G17760.1	21
1	6110700	7162	synonymous_variant	LOW	SILENT	agC/agT	Ser	629	Ser	734	CSTF77	protein_coding	CODING	AT1G17760.1	21
1	6110700	7163	synonymous_variant	LOW	SILENT	agC/agT	Ser	629	Ser	734	CSTF77	protein_coding	CODING	AT1G17760.1	21
1	6110700	7164	synonymous_variant	LOW	SILENT	agC/agT	Ser	629	Ser	734	CSTF77	protein_coding	CODING	AT1G17760.1	21
1	6110700	7165	synonymous_variant	LOW	SILENT	agC/agT	Ser	629	Ser	734	CSTF77	protein_coding	CODING	AT1G17760.1	21
1	6110700	7169	synonymous_variant	LOW	SILENT	agC/agT	Ser	629	Ser	734	CSTF77	protein_coding	CODING	AT1G17760.1	21
1	6110700	7177	synonymous_variant	LOW	SILENT	agC/agT	Ser	629	Ser	734	CSTF77	protein_coding	CODING	AT1G17760.1	21
1	6110700	7181	synonymous_variant	LOW	SILENT	agC/agT	Ser	629	Ser	734	CSTF77	protein_coding	CODING	AT1G17760.1	21
1	6110700	7183	synonymous_variant	LOW	SILENT	agC/agT	Ser	629	Ser	734	CSTF77	protein_coding	CODING	AT1G17760.1	21
1	6110700	7186	synonymous_variant	LOW	SILENT	agC/agT	Ser	629	Ser	734	CSTF77	protein_coding	CODING	AT1G17760.1	21
1	6110700	7192	synonymous_variant	LOW	SILENT	agC/agT	Ser	629	Ser	734	CSTF77	protein_coding	CODING	AT1G17760.1	21
1	6110700	7199	synonymous_variant	LOW	SILENT	agC/agT	Ser	629	Ser	734	CSTF77	protein_coding	CODING	AT1G17760.1	21
1	6110700	7202	synonymous_variant	LOW	SILENT	agC/agT	Ser	629	Ser	734	CSTF77	protein_coding	CODING	AT1G17760.1	21
1	6110700	7203	synonymous_variant	LOW	SILENT	agC/agT	Ser	629	Ser	734	CSTF77	protein_coding	CODING	AT1G17760.1	21
1	6110700	7207	synonymous_variant	LOW	SILENT	agC/agT	Ser	629	Ser	734	CSTF77	protein_coding	CODING	AT1G17760.1	21
1	6110700	7209	synonymous_variant	LOW	SILENT	agC/agT	Ser	629	Ser	734	CSTF77	protein_coding	CODING	AT1G17760.1	21
1	6110700	7213	synonymous_variant	LOW	SILENT	agC/agT	Ser	629	Ser	734	CSTF77	protein_coding	CODING	AT1G17760.1	21
1	6110700	7217	synonymous_variant	LOW	SILENT	agC/agT	Ser	629	Ser	734	CSTF77	protein_coding	CODING	AT1G17760.1	21
1	6110700	7223	synonymous_variant	LOW	SILENT	agC/agT	Ser	629	Ser	734	CSTF77	protein_coding	CODING	AT1G17760.1	21
1	6110700	7231	synonymous_variant	LOW	SILENT	agC/agT	Ser	629	Ser	734	CSTF77	protein_coding	CODING	AT1G17760.1	21
1	6110700	7236	synonymous_variant	LOW	SILENT	agC/agT	Ser	629	Ser	734	CSTF77	protein_coding	CODING	AT1G17760.1	21
1	6110700	7248	synonymous_variant	LOW	SILENT	agC/agT	Ser	629	Ser	734	CSTF77	protein_coding	CODING	AT1G17760.1	21
1	6110700	7250	synonymous_variant	LOW	SILENT	agC/agT	Ser	629	Ser	734	CSTF77	protein_coding	CODING	AT1G17760.1	21
1	6110700	7255	synonymous_variant	LOW	SILENT	agC/agT	Ser	629	Ser	734	CSTF77	protein_coding	CODING	AT1G17760.1	21
1	6110700	7258	synonymous_variant	LOW	SILENT	agC/agT	Ser	629	Ser	734	CSTF77	protein_coding	CODING	AT1G17760.1	21
1	6110700	7268	synonymous_variant	LOW	SILENT	agC/agT	Ser	629	Ser	734	CSTF77	protein_coding	CODING	AT1G17760.1	21
1	6110700	7273	synonymous_variant	LOW	SILENT	agC/agT	Ser	629	Ser	734	CSTF77	protein_coding	CODING	AT1G17760.1	21
1	6110700	7276	synonymous_variant	LOW	SILENT	agC/agT	Ser	629	Ser	734	CSTF77	protein_coding	CODING	AT1G17760.1	21
1	6110700	7280	synonymous_variant	LOW	SILENT	agC/agT	Ser	629	Ser	734	CSTF77	protein_coding	CODING	AT1G17760.1	21
1	6110700	7282	synonymous_variant	LOW	SILENT	agC/agT	Ser	629	Ser	734	CSTF77	protein_coding	CODING	AT1G17760.1	21
1	6110700	7287	synonymous_variant	LOW	SILENT	agC/agT	Ser	629	Ser	734	CSTF77	protein_coding	CODING	AT1G17760.1	21
1	6110700	7288	synonymous_variant	LOW	SILENT	agC/agT	Ser	629	Ser	734	CSTF77	protein_coding	CODING	AT1G17760.1	21
1	6110700	7296	synonymous_variant	LOW	SILENT	agC/agT	Ser	629	Ser	734	CSTF77	protein_coding	CODING	AT1G17760.1	21
1	6110700	7298	synonymous_variant	LOW	SILENT	agC/agT	Ser	629	Ser	734	CSTF77	protein_coding	CODING	AT1G17760.1	21
1	6110700	7305	synonymous_variant	LOW	SILENT	agC/agT	Ser	629	Ser	734	CSTF77	protein_coding	CODING	AT1G17760.1	21
1	6110700	7306	synonymous_variant	LOW	SILENT	agC/agT	Ser	629	Ser	734	CSTF77	protein_coding	CODING	AT1G17760.1	21
1	6110700	7307	synonymous_variant	LOW	SILENT	agC/agT	Ser	629	Ser	734	CSTF77	protein_coding	CODING	AT1G17760.1	21
1	6110700	7314	synonymous_variant	LOW	SILENT	agC/agT	Ser	629	Ser	734	CSTF77	protein_coding	CODING	AT1G17760.1	21
1	6110700	7316	synonymous_variant	LOW	SILENT	agC/agT	Ser	629	Ser	734	CSTF77	protein_coding	CODING	AT1G17760.1	21
1	6110700	7319	synonymous_variant	LOW	SILENT	agC/agT	Ser	629	Ser	734	CSTF77	protein_coding	CODING	AT1G17760.1	21
1	6110700	7320	synonymous_variant	LOW	SILENT	agC/agT	Ser	629	Ser	734	CSTF77	protein_coding	CODING	AT1G17760.1	21
1	6110700	7322	synonymous_variant	LOW	SILENT	agC/agT	Ser	629	Ser	734	CSTF77	protein_coding	CODING	AT1G17760.1	21
1	6110700	7323	synonymous_variant	LOW	SILENT	agC/agT	Ser	629	Ser	734	CSTF77	protein_coding	CODING	AT1G17760.1	21
1	6110700	7328	synonymous_variant	LOW	SILENT	agC/agT	Ser	629	Ser	734	CSTF77	protein_coding	CODING	AT1G17760.1	21
1	6110700	7332	synonymous_variant	LOW	SILENT	agC/agT	Ser	629	Ser	734	CSTF77	protein_coding	CODING	AT1G17760.1	21
1	6110700	7333	synonymous_variant	LOW	SILENT	agC/agT	Ser	629	Ser	734	CSTF77	protein_coding	CODING	AT1G17760.1	21
1	6110700	7337	synonymous_variant	LOW	SILENT	agC/agT	Ser	629	Ser	734	CSTF77	protein_coding	CODING	AT1G17760.1	21
1	6110700	7342	synonymous_variant	LOW	SILENT	agC/agT	Ser	629	Ser	734	CSTF77	protein_coding	CODING	AT1G17760.1	21
1	6110700	7343	synonymous_variant	LOW	SILENT	agC/agT	Ser	629	Ser	734	CSTF77	protein_coding	CODING	AT1G17760.1	21
1	6110700	7346	synonymous_variant	LOW	SILENT	agC/agT	Ser	629	Ser	734	CSTF77	protein_coding	CODING	AT1G17760.1	21
1	6110700	7347	synonymous_variant	LOW	SILENT	agC/agT	Ser	629	Ser	734	CSTF77	protein_coding	CODING	AT1G17760.1	21
1	6110700	7349	synonymous_variant	LOW	SILENT	agC/agT	Ser	629	Ser	734	CSTF77	protein_coding	CODING	AT1G17760.1	21
1	6110700	7350	synonymous_variant	LOW	SILENT	agC/agT	Ser	629	Ser	734	CSTF77	protein_coding	CODING	AT1G17760.1	21
1	6110700	7353	synonymous_variant	LOW	SILENT	agC/agT	Ser	629	Ser	734	CSTF77	protein_coding	CODING	AT1G17760.1	21
1	6110700	7354	synonymous_variant	LOW	SILENT	agC/agT	Ser	629	Ser	734	CSTF77	protein_coding	CODING	AT1G17760.1	21
1	6110700	7356	synonymous_variant	LOW	SILENT	agC/agT	Ser	629	Ser	734	CSTF77	protein_coding	CODING	AT1G17760.1	21
1	6110700	7358	synonymous_variant	LOW	SILENT	agC/agT	Ser	629	Ser	734	CSTF77	protein_coding	CODING	AT1G17760.1	21
1	6110700	7359	synonymous_variant	LOW	SILENT	agC/agT	Ser	629	Ser	734	CSTF77	protein_coding	CODING	AT1G17760.1	21
1	6110700	7372	synonymous_variant	LOW	SILENT	agC/agT	Ser	629	Ser	734	CSTF77	protein_coding	CODING	AT1G17760.1	21
1	6110700	7377	synonymous_variant	LOW	SILENT	agC/agT	Ser	629	Ser	734	CSTF77	protein_coding	CODING	AT1G17760.1	21
1	6110700	7383	synonymous_variant	LOW	SILENT	agC/agT	Ser	629	Ser	734	CSTF77	protein_coding	CODING	AT1G17760.1	21
1	6110700	7384	synonymous_variant	LOW	SILENT	agC/agT	Ser	629	Ser	734	CSTF77	protein_coding	CODING	AT1G17760.1	21
1	6110700	7387	synonymous_variant	LOW	SILENT	agC/agT	Ser	629	Ser	734	CSTF77	protein_coding	CODING	AT1G17760.1	21
1	6110700	7394	synonymous_variant	LOW	SILENT	agC/agT	Ser	629	Ser	734	CSTF77	protein_coding	CODING	AT1G17760.1	21
1	6110700	7396	synonymous_variant	LOW	SILENT	agC/agT	Ser	629	Ser	734	CSTF77	protein_coding	CODING	AT1G17760.1	21
1	6110700	7404	synonymous_variant	LOW	SILENT	agC/agT	Ser	629	Ser	734	CSTF77	protein_coding	CODING	AT1G17760.1	21
1	6110700	7411	synonymous_variant	LOW	SILENT	agC/agT	Ser	629	Ser	734	CSTF77	protein_coding	CODING	AT1G17760.1	21
1	6110700	7413	synonymous_variant	LOW	SILENT	agC/agT	Ser	629	Ser	734	CSTF77	protein_coding	CODING	AT1G17760.1	21
1	6110700	7415	synonymous_variant	LOW	SILENT	agC/agT	Ser	629	Ser	734	CSTF77	protein_coding	CODING	AT1G17760.1	21
1	6110700	7416	synonymous_variant	LOW	SILENT	agC/agT	Ser	629	Ser	734	CSTF77	protein_coding	CODING	AT1G17760.1	21
1	6110700	7417	synonymous_variant	LOW	SILENT	agC/agT	Ser	629	Ser	734	CSTF77	protein_coding	CODING	AT1G17760.1	21
1	6110700	7418	synonymous_variant	LOW	SILENT	agC/agT	Ser	629	Ser	734	CSTF77	protein_coding	CODING	AT1G17760.1	21
1	6110700	7419	synonymous_variant	LOW	SILENT	agC/agT	Ser	629	Ser	734	CSTF77	protein_coding	CODING	AT1G17760.1	21
1	6110700	7424	synonymous_variant	LOW	SILENT	agC/agT	Ser	629	Ser	734	CSTF77	protein_coding	CODING	AT1G17760.1	21
1	6110700	7427	synonymous_variant	LOW	SILENT	agC/agT	Ser	629	Ser	734	CSTF77	protein_coding	CODING	AT1G17760.1	21
1	6110700	7430	synonymous_variant	LOW	SILENT	agC/agT	Ser	629	Ser	734	CSTF77	protein_coding	CODING	AT1G17760.1	21
1	6110700	7460	synonymous_variant	LOW	SILENT	agC/agT	Ser	629	Ser	734	CSTF77	protein_coding	CODING	AT1G17760.1	21
1	6110700	7471	synonymous_variant	LOW	SILENT	agC/agT	Ser	629	Ser	734	CSTF77	protein_coding	CODING	AT1G17760.1	21
1	6110700	7475	synonymous_variant	LOW	SILENT	agC/agT	Ser	629	Ser	734	CSTF77	protein_coding	CODING	AT1G17760.1	21
1	6110700	7477	synonymous_variant	LOW	SILENT	agC/agT	Ser	629	Ser	734	CSTF77	protein_coding	CODING	AT1G17760.1	21
1	6110700	7514	synonymous_variant	LOW	SILENT	agC/agT	Ser	629	Ser	734	CSTF77	protein_coding	CODING	AT1G17760.1	21
1	6110700	7515	synonymous_variant	LOW	SILENT	agC/agT	Ser	629	Ser	734	CSTF77	protein_coding	CODING	AT1G17760.1	21
1	6110700	7516	synonymous_variant	LOW	SILENT	agC/agT	Ser	629	Ser	734	CSTF77	protein_coding	CODING	AT1G17760.1	21
1	6110700	7517	synonymous_variant	LOW	SILENT	agC/agT	Ser	629	Ser	734	CSTF77	protein_coding	CODING	AT1G17760.1	21
1	6110700	7520	synonymous_variant	LOW	SILENT	agC/agT	Ser	629	Ser	734	CSTF77	protein_coding	CODING	AT1G17760.1	21
1	6110700	7521	synonymous_variant	LOW	SILENT	agC/agT	Ser	629	Ser	734	CSTF77	protein_coding	CODING	AT1G17760.1	21
1	6110700	7523	synonymous_variant	LOW	SILENT	agC/agT	Ser	629	Ser	734	CSTF77	protein_coding	CODING	AT1G17760.1	21
1	6110700	7529	synonymous_variant	LOW	SILENT	agC/agT	Ser	629	Ser	734	CSTF77	protein_coding	CODING	AT1G17760.1	21
1	6110700	7530	synonymous_variant	LOW	SILENT	agC/agT	Ser	629	Ser	734	CSTF77	protein_coding	CODING	AT1G17760.1	21
1	6110700	7566	synonymous_variant	LOW	SILENT	agC/agT	Ser	629	Ser	734	CSTF77	protein_coding	CODING	AT1G17760.1	21
1	6110700	7568	synonymous_variant	LOW	SILENT	agC/agT	Ser	629	Ser	734	CSTF77	protein_coding	CODING	AT1G17760.1	21
1	6110700	7717	synonymous_variant	LOW	SILENT	agC/agT	Ser	629	Ser	734	CSTF77	protein_coding	CODING	AT1G17760.1	21
1	6110700	7757	synonymous_variant	LOW	SILENT	agC/agT	Ser	629	Ser	734	CSTF77	protein_coding	CODING	AT1G17760.1	21
1	6110700	7767	synonymous_variant	LOW	SILENT	agC/agT	Ser	629	Ser	734	CSTF77	protein_coding	CODING	AT1G17760.1	21
1	6110700	7917	synonymous_variant	LOW	SILENT	agC/agT	Ser	629	Ser	734	CSTF77	protein_coding	CODING	AT1G17760.1	21
1	6110700	7947	synonymous_variant	LOW	SILENT	agC/agT	Ser	629	Ser	734	CSTF77	protein_coding	CODING	AT1G17760.1	21
1	6110700	8037	synonymous_variant	LOW	SILENT	agC/agT	Ser	629	Ser	734	CSTF77	protein_coding	CODING	AT1G17760.1	21
1	6110700	8057	synonymous_variant	LOW	SILENT	agC/agT	Ser	629	Ser	734	CSTF77	protein_coding	CODING	AT1G17760.1	21
1	6110700	8077	synonymous_variant	LOW	SILENT	agC/agT	Ser	629	Ser	734	CSTF77	protein_coding	CODING	AT1G17760.1	21
1	6110700	8132	synonymous_variant	LOW	SILENT	agC/agT	Ser	629	Ser	734	CSTF77	protein_coding	CODING	AT1G17760.1	21
1	6110700	8171	synonymous_variant	LOW	SILENT	agC/agT	Ser	629	Ser	734	CSTF77	protein_coding	CODING	AT1G17760.1	21
1	6110700	8214	synonymous_variant	LOW	SILENT	agC/agT	Ser	629	Ser	734	CSTF77	protein_coding	CODING	AT1G17760.1	21
1	6110700	8222	synonymous_variant	LOW	SILENT	agC/agT	Ser	629	Ser	734	CSTF77	protein_coding	CODING	AT1G17760.1	21
1	6110700	8230	synonymous_variant	LOW	SILENT	agC/agT	Ser	629	Ser	734	CSTF77	protein_coding	CODING	AT1G17760.1	21
1	6110700	8231	synonymous_variant	LOW	SILENT	agC/agT	Ser	629	Ser	734	CSTF77	protein_coding	CODING	AT1G17760.1	21
1	6110700	8233	synonymous_variant	LOW	SILENT	agC/agT	Ser	629	Ser	734	CSTF77	protein_coding	CODING	AT1G17760.1	21
1	6110700	8234	synonymous_variant	LOW	SILENT	agC/agT	Ser	629	Ser	734	CSTF77	protein_coding	CODING	AT1G17760.1	21
1	6110700	8235	synonymous_variant	LOW	SILENT	agC/agT	Ser	629	Ser	734	CSTF77	protein_coding	CODING	AT1G17760.1	21
1	6110700	8237	synonymous_variant	LOW	SILENT	agC/agT	Ser	629	Ser	734	CSTF77	protein_coding	CODING	AT1G17760.1	21
1	6110700	8238	synonymous_variant	LOW	SILENT	agC/agT	Ser	629	Ser	734	CSTF77	protein_coding	CODING	AT1G17760.1	21
1	6110700	8239	synonymous_variant	LOW	SILENT	agC/agT	Ser	629	Ser	734	CSTF77	protein_coding	CODING	AT1G17760.1	21
1	6110700	8240	synonymous_variant	LOW	SILENT	agC/agT	Ser	629	Ser	734	CSTF77	protein_coding	CODING	AT1G17760.1	21
1	6110700	8241	synonymous_variant	LOW	SILENT	agC/agT	Ser	629	Ser	734	CSTF77	protein_coding	CODING	AT1G17760.1	21
1	6110700	8244	synonymous_variant	LOW	SILENT	agC/agT	Ser	629	Ser	734	CSTF77	protein_coding	CODING	AT1G17760.1	21
1	6110700	8247	synonymous_variant	LOW	SILENT	agC/agT	Ser	629	Ser	734	CSTF77	protein_coding	CODING	AT1G17760.1	21
1	6110700	8249	synonymous_variant	LOW	SILENT	agC/agT	Ser	629	Ser	734	CSTF77	protein_coding	CODING	AT1G17760.1	21
1	6110700	8256	synonymous_variant	LOW	SILENT	agC/agT	Ser	629	Ser	734	CSTF77	protein_coding	CODING	AT1G17760.1	21
1	6110700	8258	synonymous_variant	LOW	SILENT	agC/agT	Ser	629	Ser	734	CSTF77	protein_coding	CODING	AT1G17760.1	21
1	6110700	8259	synonymous_variant	LOW	SILENT	agC/agT	Ser	629	Ser	734	CSTF77	protein_coding	CODING	AT1G17760.1	21
1	6110700	8264	synonymous_variant	LOW	SILENT	agC/agT	Ser	629	Ser	734	CSTF77	protein_coding	CODING	AT1G17760.1	21
1	6110700	8283	synonymous_variant	LOW	SILENT	agC/agT	Ser	629	Ser	734	CSTF77	protein_coding	CODING	AT1G17760.1	21
1	6110700	8285	synonymous_variant	LOW	SILENT	agC/agT	Ser	629	Ser	734	CSTF77	protein_coding	CODING	AT1G17760.1	21
1	6110700	8290	synonymous_variant	LOW	SILENT	agC/agT	Ser	629	Ser	734	CSTF77	protein_coding	CODING	AT1G17760.1	21
1	6110700	8297	synonymous_variant	LOW	SILENT	agC/agT	Ser	629	Ser	734	CSTF77	protein_coding	CODING	AT1G17760.1	21
1	6110700	8306	synonymous_variant	LOW	SILENT	agC/agT	Ser	629	Ser	734	CSTF77	protein_coding	CODING	AT1G17760.1	21
1	6110700	8307	synonymous_variant	LOW	SILENT	agC/agT	Ser	629	Ser	734	CSTF77	protein_coding	CODING	AT1G17760.1	21
1	6110700	8311	synonymous_variant	LOW	SILENT	agC/agT	Ser	629	Ser	734	CSTF77	protein_coding	CODING	AT1G17760.1	21
1	6110700	8312	synonymous_variant	LOW	SILENT	agC/agT	Ser	629	Ser	734	CSTF77	protein_coding	CODING	AT1G17760.1	21
1	6110700	8326	synonymous_variant	LOW	SILENT	agC/agT	Ser	629	Ser	734	CSTF77	protein_coding	CODING	AT1G17760.1	21
1	6110700	8334	synonymous_variant	LOW	SILENT	agC/agT	Ser	629	Ser	734	CSTF77	protein_coding	CODING	AT1G17760.1	21
1	6110700	8335	synonymous_variant	LOW	SILENT	agC/agT	Ser	629	Ser	734	CSTF77	protein_coding	CODING	AT1G17760.1	21
1	6110700	8337	synonymous_variant	LOW	SILENT	agC/agT	Ser	629	Ser	734	CSTF77	protein_coding	CODING	AT1G17760.1	21
1	6110700	8343	synonymous_variant	LOW	SILENT	agC/agT	Ser	629	Ser	734	CSTF77	protein_coding	CODING	AT1G17760.1	21
1	6110700	8351	synonymous_variant	LOW	SILENT	agC/agT	Ser	629	Ser	734	CSTF77	protein_coding	CODING	AT1G17760.1	21
1	6110700	8354	synonymous_variant	LOW	SILENT	agC/agT	Ser	629	Ser	734	CSTF77	protein_coding	CODING	AT1G17760.1	21
1	6110700	8357	synonymous_variant	LOW	SILENT	agC/agT	Ser	629	Ser	734	CSTF77	protein_coding	CODING	AT1G17760.1	21
1	6110700	8365	synonymous_variant	LOW	SILENT	agC/agT	Ser	629	Ser	734	CSTF77	protein_coding	CODING	AT1G17760.1	21
1	6110700	8366	synonymous_variant	LOW	SILENT	agC/agT	Ser	629	Ser	734	CSTF77	protein_coding	CODING	AT1G17760.1	21
1	6110700	8369	synonymous_variant	LOW	SILENT	agC/agT	Ser	629	Ser	734	CSTF77	protein_coding	CODING	AT1G17760.1	21
1	6110700	8376	synonymous_variant	LOW	SILENT	agC/agT	Ser	629	Ser	734	CSTF77	protein_coding	CODING	AT1G17760.1	21
1	6110700	8386	synonymous_variant	LOW	SILENT	agC/agT	Ser	629	Ser	734	CSTF77	protein_coding	CODING	AT1G17760.1	21
1	6110700	8387	synonymous_variant	LOW	SILENT	agC/agT	Ser	629	Ser	734	CSTF77	protein_coding	CODING	AT1G17760.1	21
1	6110700	8419	synonymous_variant	LOW	SILENT	agC/agT	Ser	629	Ser	734	CSTF77	protein_coding	CODING	AT1G17760.1	21
1	6110700	8420	synonymous_variant	LOW	SILENT	agC/agT	Ser	629	Ser	734	CSTF77	protein_coding	CODING	AT1G17760.1	21
1	6110700	8422	synonymous_variant	LOW	SILENT	agC/agT	Ser	629	Ser	734	CSTF77	protein_coding	CODING	AT1G17760.1	21
1	6110700	8424	synonymous_variant	LOW	SILENT	agC/agT	Ser	629	Ser	734	CSTF77	protein_coding	CODING	AT1G17760.1	21
1	6110700	8427	synonymous_variant	LOW	SILENT	agC/agT	Ser	629	Ser	734	CSTF77	protein_coding	CODING	AT1G17760.1	21
1	6110700	8464	synonymous_variant	LOW	SILENT	agC/agT	Ser	629	Ser	734	CSTF77	protein_coding	CODING	AT1G17760.1	21
1	6110700	8483	synonymous_variant	LOW	SILENT	agC/agT	Ser	629	Ser	734	CSTF77	protein_coding	CODING	AT1G17760.1	21
1	6110700	8699	synonymous_variant	LOW	SILENT	agC/agT	Ser	629	Ser	734	CSTF77	protein_coding	CODING	AT1G17760.1	21
1	6110700	8723	synonymous_variant	LOW	SILENT	agC/agT	Ser	629	Ser	734	CSTF77	protein_coding	CODING	AT1G17760.1	21
1	6110700	9027	synonymous_variant	LOW	SILENT	agC/agT	Ser	629	Ser	734	CSTF77	protein_coding	CODING	AT1G17760.1	21
1	6110700	9057	synonymous_variant	LOW	SILENT	agC/agT	Ser	629	Ser	734	CSTF77	protein_coding	CODING	AT1G17760.1	21
1	6110700	9058	synonymous_variant	LOW	SILENT	agC/agT	Ser	629	Ser	734	CSTF77	protein_coding	CODING	AT1G17760.1	21
1	6110700	9067	synonymous_variant	LOW	SILENT	agC/agT	Ser	629	Ser	734	CSTF77	protein_coding	CODING	AT1G17760.1	21
1	6110700	9069	synonymous_variant	LOW	SILENT	agC/agT	Ser	629	Ser	734	CSTF77	protein_coding	CODING	AT1G17760.1	21
1	6110700	9070	synonymous_variant	LOW	SILENT	agC/agT	Ser	629	Ser	734	CSTF77	protein_coding	CODING	AT1G17760.1	21
1	6110700	9075	synonymous_variant	LOW	SILENT	agC/agT	Ser	629	Ser	734	CSTF77	protein_coding	CODING	AT1G17760.1	21
1	6110700	9078	synonymous_variant	LOW	SILENT	agC/agT	Ser	629	Ser	734	CSTF77	protein_coding	CODING	AT1G17760.1	21
1	6110700	9079	synonymous_variant	LOW	SILENT	agC/agT	Ser	629	Ser	734	CSTF77	protein_coding	CODING	AT1G17760.1	21
1	6110700	9081	synonymous_variant	LOW	SILENT	agC/agT	Ser	629	Ser	734	CSTF77	protein_coding	CODING	AT1G17760.1	21
1	6110700	9084	synonymous_variant	LOW	SILENT	agC/agT	Ser	629	Ser	734	CSTF77	protein_coding	CODING	AT1G17760.1	21
1	6110700	9085	synonymous_variant	LOW	SILENT	agC/agT	Ser	629	Ser	734	CSTF77	protein_coding	CODING	AT1G17760.1	21
1	6110700	9089	synonymous_variant	LOW	SILENT	agC/agT	Ser	629	Ser	734	CSTF77	protein_coding	CODING	AT1G17760.1	21
1	6110700	9091	synonymous_variant	LOW	SILENT	agC/agT	Ser	629	Ser	734	CSTF77	protein_coding	CODING	AT1G17760.1	21
1	6110700	9095	synonymous_variant	LOW	SILENT	agC/agT	Ser	629	Ser	734	CSTF77	protein_coding	CODING	AT1G17760.1	21
1	6110700	9099	synonymous_variant	LOW	SILENT	agC/agT	Ser	629	Ser	734	CSTF77	protein_coding	CODING	AT1G17760.1	21
1	6110700	9100	synonymous_variant	LOW	SILENT	agC/agT	Ser	629	Ser	734	CSTF77	protein_coding	CODING	AT1G17760.1	21
1	6110700	9102	synonymous_variant	LOW	SILENT	agC/agT	Ser	629	Ser	734	CSTF77	protein_coding	CODING	AT1G17760.1	21
1	6110700	9103	synonymous_variant	LOW	SILENT	agC/agT	Ser	629	Ser	734	CSTF77	protein_coding	CODING	AT1G17760.1	21
1	6110700	9104	synonymous_variant	LOW	SILENT	agC/agT	Ser	629	Ser	734	CSTF77	protein_coding	CODING	AT1G17760.1	21
1	6110700	9105	synonymous_variant	LOW	SILENT	agC/agT	Ser	629	Ser	734	CSTF77	protein_coding	CODING	AT1G17760.1	21
1	6110700	9106	synonymous_variant	LOW	SILENT	agC/agT	Ser	629	Ser	734	CSTF77	protein_coding	CODING	AT1G17760.1	21
1	6110700	9111	synonymous_variant	LOW	SILENT	agC/agT	Ser	629	Ser	734	CSTF77	protein_coding	CODING	AT1G17760.1	21
1	6110700	9113	synonymous_variant	LOW	SILENT	agC/agT	Ser	629	Ser	734	CSTF77	protein_coding	CODING	AT1G17760.1	21
1	6110700	9114	synonymous_variant	LOW	SILENT	agC/agT	Ser	629	Ser	734	CSTF77	protein_coding	CODING	AT1G17760.1	21
1	6110700	9115	synonymous_variant	LOW	SILENT	agC/agT	Ser	629	Ser	734	CSTF77	protein_coding	CODING	AT1G17760.1	21
1	6110700	9121	synonymous_variant	LOW	SILENT	agC/agT	Ser	629	Ser	734	CSTF77	protein_coding	CODING	AT1G17760.1	21
1	6110700	9125	synonymous_variant	LOW	SILENT	agC/agT	Ser	629	Ser	734	CSTF77	protein_coding	CODING	AT1G17760.1	21
1	6110700	9128	synonymous_variant	LOW	SILENT	agC/agT	Ser	629	Ser	734	CSTF77	protein_coding	CODING	AT1G17760.1	21
1	6110700	9130	synonymous_variant	LOW	SILENT	agC/agT	Ser	629	Ser	734	CSTF77	protein_coding	CODING	AT1G17760.1	21
1	6110700	9131	synonymous_variant	LOW	SILENT	agC/agT	Ser	629	Ser	734	CSTF77	protein_coding	CODING	AT1G17760.1	21
1	6110700	9133	synonymous_variant	LOW	SILENT	agC/agT	Ser	629	Ser	734	CSTF77	protein_coding	CODING	AT1G17760.1	21
1	6110700	9134	synonymous_variant	LOW	SILENT	agC/agT	Ser	629	Ser	734	CSTF77	protein_coding	CODING	AT1G17760.1	21
1	6110700	9298	synonymous_variant	LOW	SILENT	agC/agT	Ser	629	Ser	734	CSTF77	protein_coding	CODING	AT1G17760.1	21
1	6110700	9312	synonymous_variant	LOW	SILENT	agC/agT	Ser	629	Ser	734	CSTF77	protein_coding	CODING	AT1G17760.1	21
1	6110700	9314	synonymous_variant	LOW	SILENT	agC/agT	Ser	629	Ser	734	CSTF77	protein_coding	CODING	AT1G17760.1	21
1	6110700	9321	synonymous_variant	LOW	SILENT	agC/agT	Ser	629	Ser	734	CSTF77	protein_coding	CODING	AT1G17760.1	21
1	6110700	9323	synonymous_variant	LOW	SILENT	agC/agT	Ser	629	Ser	734	CSTF77	protein_coding	CODING	AT1G17760.1	21
1	6110700	9336	synonymous_variant	LOW	SILENT	agC/agT	Ser	629	Ser	734	CSTF77	protein_coding	CODING	AT1G17760.1	21
1	6110700	9343	synonymous_variant	LOW	SILENT	agC/agT	Ser	629	Ser	734	CSTF77	protein_coding	CODING	AT1G17760.1	21
1	6110700	9352	synonymous_variant	LOW	SILENT	agC/agT	Ser	629	Ser	734	CSTF77	protein_coding	CODING	AT1G17760.1	21
1	6110700	9353	synonymous_variant	LOW	SILENT	agC/agT	Ser	629	Ser	734	CSTF77	protein_coding	CODING	AT1G17760.1	21
1	6110700	9370	synonymous_variant	LOW	SILENT	agC/agT	Ser	629	Ser	734	CSTF77	protein_coding	CODING	AT1G17760.1	21
1	6110700	9371	synonymous_variant	LOW	SILENT	agC/agT	Ser	629	Ser	734	CSTF77	protein_coding	CODING	AT1G17760.1	21
1	6110700	9380	synonymous_variant	LOW	SILENT	agC/agT	Ser	629	Ser	734	CSTF77	protein_coding	CODING	AT1G17760.1	21
1	6110700	9381	synonymous_variant	LOW	SILENT	agC/agT	Ser	629	Ser	734	CSTF77	protein_coding	CODING	AT1G17760.1	21
1	6110700	9382	synonymous_variant	LOW	SILENT	agC/agT	Ser	629	Ser	734	CSTF77	protein_coding	CODING	AT1G17760.1	21
1	6110700	9386	synonymous_variant	LOW	SILENT	agC/agT	Ser	629	Ser	734	CSTF77	protein_coding	CODING	AT1G17760.1	21
1	6110700	9388	synonymous_variant	LOW	SILENT	agC/agT	Ser	629	Ser	734	CSTF77	protein_coding	CODING	AT1G17760.1	21
1	6110700	9390	synonymous_variant	LOW	SILENT	agC/agT	Ser	629	Ser	734	CSTF77	protein_coding	CODING	AT1G17760.1	21
1	6110700	9391	synonymous_variant	LOW	SILENT	agC/agT	Ser	629	Ser	734	CSTF77	protein_coding	CODING	AT1G17760.1	21
1	6110700	9394	synonymous_variant	LOW	SILENT	agC/agT	Ser	629	Ser	734	CSTF77	protein_coding	CODING	AT1G17760.1	21
1	6110700	9395	synonymous_variant	LOW	SILENT	agC/agT	Ser	629	Ser	734	CSTF77	protein_coding	CODING	AT1G17760.1	21
1	6110700	9399	synonymous_variant	LOW	SILENT	agC/agT	Ser	629	Ser	734	CSTF77	protein_coding	CODING	AT1G17760.1	21
1	6110700	9402	synonymous_variant	LOW	SILENT	agC/agT	Ser	629	Ser	734	CSTF77	protein_coding	CODING	AT1G17760.1	21
1	6110700	9404	synonymous_variant	LOW	SILENT	agC/agT	Ser	629	Ser	734	CSTF77	protein_coding	CODING	AT1G17760.1	21
1	6110700	9405	synonymous_variant	LOW	SILENT	agC/agT	Ser	629	Ser	734	CSTF77	protein_coding	CODING	AT1G17760.1	21
1	6110700	9407	synonymous_variant	LOW	SILENT	agC/agT	Ser	629	Ser	734	CSTF77	protein_coding	CODING	AT1G17760.1	21
1	6110700	9408	synonymous_variant	LOW	SILENT	agC/agT	Ser	629	Ser	734	CSTF77	protein_coding	CODING	AT1G17760.1	21
1	6110700	9409	synonymous_variant	LOW	SILENT	agC/agT	Ser	629	Ser	734	CSTF77	protein_coding	CODING	AT1G17760.1	21
1	6110700	9412	synonymous_variant	LOW	SILENT	agC/agT	Ser	629	Ser	734	CSTF77	protein_coding	CODING	AT1G17760.1	21
1	6110700	9413	synonymous_variant	LOW	SILENT	agC/agT	Ser	629	Ser	734	CSTF77	protein_coding	CODING	AT1G17760.1	21
1	6110700	9416	synonymous_variant	LOW	SILENT	agC/agT	Ser	629	Ser	734	CSTF77	protein_coding	CODING	AT1G17760.1	21
1	6110700	9421	synonymous_variant	LOW	SILENT	agC/agT	Ser	629	Ser	734	CSTF77	protein_coding	CODING	AT1G17760.1	21
1	6110700	9427	synonymous_variant	LOW	SILENT	agC/agT	Ser	629	Ser	734	CSTF77	protein_coding	CODING	AT1G17760.1	21
1	6110700	9433	synonymous_variant	LOW	SILENT	agC/agT	Ser	629	Ser	734	CSTF77	protein_coding	CODING	AT1G17760.1	21
1	6110700	9436	synonymous_variant	LOW	SILENT	agC/agT	Ser	629	Ser	734	CSTF77	protein_coding	CODING	AT1G17760.1	21
1	6110700	9437	synonymous_variant	LOW	SILENT	agC/agT	Ser	629	Ser	734	CSTF77	protein_coding	CODING	AT1G17760.1	21
1	6110700	9442	synonymous_variant	LOW	SILENT	agC/agT	Ser	629	Ser	734	CSTF77	protein_coding	CODING	AT1G17760.1	21
1	6110700	9450	synonymous_variant	LOW	SILENT	agC/agT	Ser	629	Ser	734	CSTF77	protein_coding	CODING	AT1G17760.1	21
1	6110700	9451	synonymous_variant	LOW	SILENT	agC/agT	Ser	629	Ser	734	CSTF77	protein_coding	CODING	AT1G17760.1	21
1	6110700	9452	synonymous_variant	LOW	SILENT	agC/agT	Ser	629	Ser	734	CSTF77	protein_coding	CODING	AT1G17760.1	21
1	6110700	9453	synonymous_variant	LOW	SILENT	agC/agT	Ser	629	Ser	734	CSTF77	protein_coding	CODING	AT1G17760.1	21
1	6110700	9454	synonymous_variant	LOW	SILENT	agC/agT	Ser	629	Ser	734	CSTF77	protein_coding	CODING	AT1G17760.1	21
1	6110700	9455	synonymous_variant	LOW	SILENT	agC/agT	Ser	629	Ser	734	CSTF77	protein_coding	CODING	AT1G17760.1	21
1	6110700	9470	synonymous_variant	LOW	SILENT	agC/agT	Ser	629	Ser	734	CSTF77	protein_coding	CODING	AT1G17760.1	21
1	6110700	9471	synonymous_variant	LOW	SILENT	agC/agT	Ser	629	Ser	734	CSTF77	protein_coding	CODING	AT1G17760.1	21
1	6110700	9476	synonymous_variant	LOW	SILENT	agC/agT	Ser	629	Ser	734	CSTF77	protein_coding	CODING	AT1G17760.1	21
1	6110700	9481	synonymous_variant	LOW	SILENT	agC/agT	Ser	629	Ser	734	CSTF77	protein_coding	CODING	AT1G17760.1	21
1	6110700	9503	synonymous_variant	LOW	SILENT	agC/agT	Ser	629	Ser	734	CSTF77	protein_coding	CODING	AT1G17760.1	21
1	6110700	9506	synonymous_variant	LOW	SILENT	agC/agT	Ser	629	Ser	734	CSTF77	protein_coding	CODING	AT1G17760.1	21
1	6110700	9507	synonymous_variant	LOW	SILENT	agC/agT	Ser	629	Ser	734	CSTF77	protein_coding	CODING	AT1G17760.1	21
1	6110700	9508	synonymous_variant	LOW	SILENT	agC/agT	Ser	629	Ser	734	CSTF77	protein_coding	CODING	AT1G17760.1	21
1	6110700	9509	synonymous_variant	LOW	SILENT	agC/agT	Ser	629	Ser	734	CSTF77	protein_coding	CODING	AT1G17760.1	21
1	6110700	9510	synonymous_variant	LOW	SILENT	agC/agT	Ser	629	Ser	734	CSTF77	protein_coding	CODING	AT1G17760.1	21
1	6110700	9511	synonymous_variant	LOW	SILENT	agC/agT	Ser	629	Ser	734	CSTF77	protein_coding	CODING	AT1G17760.1	21
1	6110700	9512	synonymous_variant	LOW	SILENT	agC/agT	Ser	629	Ser	734	CSTF77	protein_coding	CODING	AT1G17760.1	21
1	6110700	9513	synonymous_variant	LOW	SILENT	agC/agT	Ser	629	Ser	734	CSTF77	protein_coding	CODING	AT1G17760.1	21
1	6110700	9514	synonymous_variant	LOW	SILENT	agC/agT	Ser	629	Ser	734	CSTF77	protein_coding	CODING	AT1G17760.1	21
1	6110700	9515	synonymous_variant	LOW	SILENT	agC/agT	Ser	629	Ser	734	CSTF77	protein_coding	CODING	AT1G17760.1	21
1	6110700	9517	synonymous_variant	LOW	SILENT	agC/agT	Ser	629	Ser	734	CSTF77	protein_coding	CODING	AT1G17760.1	21
1	6110700	9518	synonymous_variant	LOW	SILENT	agC/agT	Ser	629	Ser	734	CSTF77	protein_coding	CODING	AT1G17760.1	21
1	6110700	9519	synonymous_variant	LOW	SILENT	agC/agT	Ser	629	Ser	734	CSTF77	protein_coding	CODING	AT1G17760.1	21
1	6110700	9520	synonymous_variant	LOW	SILENT	agC/agT	Ser	629	Ser	734	CSTF77	protein_coding	CODING	AT1G17760.1	21
1	6110700	9522	synonymous_variant	LOW	SILENT	agC/agT	Ser	629	Ser	734	CSTF77	protein_coding	CODING	AT1G17760.1	21
1	6110700	9523	synonymous_variant	LOW	SILENT	agC/agT	Ser	629	Ser	734	CSTF77	protein_coding	CODING	AT1G17760.1	21
1	6110700	9524	synonymous_variant	LOW	SILENT	agC/agT	Ser	629	Ser	734	CSTF77	protein_coding	CODING	AT1G17760.1	21
1	6110700	9525	synonymous_variant	LOW	SILENT	agC/agT	Ser	629	Ser	734	CSTF77	protein_coding	CODING	AT1G17760.1	21
1	6110700	9526	synonymous_variant	LOW	SILENT	agC/agT	Ser	629	Ser	734	CSTF77	protein_coding	CODING	AT1G17760.1	21
1	6110700	9527	synonymous_variant	LOW	SILENT	agC/agT	Ser	629	Ser	734	CSTF77	protein_coding	CODING	AT1G17760.1	21
1	6110700	9528	synonymous_variant	LOW	SILENT	agC/agT	Ser	629	Ser	734	CSTF77	protein_coding	CODING	AT1G17760.1	21
1	6110700	9530	synonymous_variant	LOW	SILENT	agC/agT	Ser	629	Ser	734	CSTF77	protein_coding	CODING	AT1G17760.1	21
1	6110700	9531	synonymous_variant	LOW	SILENT	agC/agT	Ser	629	Ser	734	CSTF77	protein_coding	CODING	AT1G17760.1	21
1	6110700	9533	synonymous_variant	LOW	SILENT	agC/agT	Ser	629	Ser	734	CSTF77	protein_coding	CODING	AT1G17760.1	21
1	6110700	9534	synonymous_variant	LOW	SILENT	agC/agT	Ser	629	Ser	734	CSTF77	protein_coding	CODING	AT1G17760.1	21
1	6110700	9535	synonymous_variant	LOW	SILENT	agC/agT	Ser	629	Ser	734	CSTF77	protein_coding	CODING	AT1G17760.1	21
1	6110700	9536	synonymous_variant	LOW	SILENT	agC/agT	Ser	629	Ser	734	CSTF77	protein_coding	CODING	AT1G17760.1	21
1	6110700	9537	synonymous_variant	LOW	SILENT	agC/agT	Ser	629	Ser	734	CSTF77	protein_coding	CODING	AT1G17760.1	21
1	6110700	9539	synonymous_variant	LOW	SILENT	agC/agT	Ser	629	Ser	734	CSTF77	protein_coding	CODING	AT1G17760.1	21
1	6110700	9540	synonymous_variant	LOW	SILENT	agC/agT	Ser	629	Ser	734	CSTF77	protein_coding	CODING	AT1G17760.1	21
1	6110700	9541	synonymous_variant	LOW	SILENT	agC/agT	Ser	629	Ser	734	CSTF77	protein_coding	CODING	AT1G17760.1	21
1	6110700	9542	synonymous_variant	LOW	SILENT	agC/agT	Ser	629	Ser	734	CSTF77	protein_coding	CODING	AT1G17760.1	21
1	6110700	9543	synonymous_variant	LOW	SILENT	agC/agT	Ser	629	Ser	734	CSTF77	protein_coding	CODING	AT1G17760.1	21
1	6110700	9544	synonymous_variant	LOW	SILENT	agC/agT	Ser	629	Ser	734	CSTF77	protein_coding	CODING	AT1G17760.1	21
1	6110700	9545	synonymous_variant	LOW	SILENT	agC/agT	Ser	629	Ser	734	CSTF77	protein_coding	CODING	AT1G17760.1	21
1	6110700	9546	synonymous_variant	LOW	SILENT	agC/agT	Ser	629	Ser	734	CSTF77	protein_coding	CODING	AT1G17760.1	21
1	6110700	9547	synonymous_variant	LOW	SILENT	agC/agT	Ser	629	Ser	734	CSTF77	protein_coding	CODING	AT1G17760.1	21
1	6110700	9548	synonymous_variant	LOW	SILENT	agC/agT	Ser	629	Ser	734	CSTF77	protein_coding	CODING	AT1G17760.1	21
1	6110700	9549	synonymous_variant	LOW	SILENT	agC/agT	Ser	629	Ser	734	CSTF77	protein_coding	CODING	AT1G17760.1	21
1	6110700	9550	synonymous_variant	LOW	SILENT	agC/agT	Ser	629	Ser	734	CSTF77	protein_coding	CODING	AT1G17760.1	21
1	6110700	9551	synonymous_variant	LOW	SILENT	agC/agT	Ser	629	Ser	734	CSTF77	protein_coding	CODING	AT1G17760.1	21
1	6110700	9552	synonymous_variant	LOW	SILENT	agC/agT	Ser	629	Ser	734	CSTF77	protein_coding	CODING	AT1G17760.1	21
1	6110700	9553	synonymous_variant	LOW	SILENT	agC/agT	Ser	629	Ser	734	CSTF77	protein_coding	CODING	AT1G17760.1	21
1	6110700	9554	synonymous_variant	LOW	SILENT	agC/agT	Ser	629	Ser	734	CSTF77	protein_coding	CODING	AT1G17760.1	21
1	6110700	9555	synonymous_variant	LOW	SILENT	agC/agT	Ser	629	Ser	734	CSTF77	protein_coding	CODING	AT1G17760.1	21
1	6110700	9556	synonymous_variant	LOW	SILENT	agC/agT	Ser	629	Ser	734	CSTF77	protein_coding	CODING	AT1G17760.1	21
1	6110700	9557	synonymous_variant	LOW	SILENT	agC/agT	Ser	629	Ser	734	CSTF77	protein_coding	CODING	AT1G17760.1	21
1	6110700	9558	synonymous_variant	LOW	SILENT	agC/agT	Ser	629	Ser	734	CSTF77	protein_coding	CODING	AT1G17760.1	21
1	6110700	9559	synonymous_variant	LOW	SILENT	agC/agT	Ser	629	Ser	734	CSTF77	protein_coding	CODING	AT1G17760.1	21
1	6110700	9560	synonymous_variant	LOW	SILENT	agC/agT	Ser	629	Ser	734	CSTF77	protein_coding	CODING	AT1G17760.1	21
1	6110700	9562	synonymous_variant	LOW	SILENT	agC/agT	Ser	629	Ser	734	CSTF77	protein_coding	CODING	AT1G17760.1	21
1	6110700	9564	synonymous_variant	LOW	SILENT	agC/agT	Ser	629	Ser	734	CSTF77	protein_coding	CODING	AT1G17760.1	21
1	6110700	9565	synonymous_variant	LOW	SILENT	agC/agT	Ser	629	Ser	734	CSTF77	protein_coding	CODING	AT1G17760.1	21
1	6110700	9568	synonymous_variant	LOW	SILENT	agC/agT	Ser	629	Ser	734	CSTF77	protein_coding	CODING	AT1G17760.1	21
1	6110700	9569	synonymous_variant	LOW	SILENT	agC/agT	Ser	629	Ser	734	CSTF77	protein_coding	CODING	AT1G17760.1	21
1	6110700	9571	synonymous_variant	LOW	SILENT	agC/agT	Ser	629	Ser	734	CSTF77	protein_coding	CODING	AT1G17760.1	21
1	6110700	9573	synonymous_variant	LOW	SILENT	agC/agT	Ser	629	Ser	734	CSTF77	protein_coding	CODING	AT1G17760.1	21
1	6110700	9576	synonymous_variant	LOW	SILENT	agC/agT	Ser	629	Ser	734	CSTF77	protein_coding	CODING	AT1G17760.1	21
1	6110700	9577	synonymous_variant	LOW	SILENT	agC/agT	Ser	629	Ser	734	CSTF77	protein_coding	CODING	AT1G17760.1	21
1	6110700	9578	synonymous_variant	LOW	SILENT	agC/agT	Ser	629	Ser	734	CSTF77	protein_coding	CODING	AT1G17760.1	21
1	6110700	9579	synonymous_variant	LOW	SILENT	agC/agT	Ser	629	Ser	734	CSTF77	protein_coding	CODING	AT1G17760.1	21
1	6110700	9581	synonymous_variant	LOW	SILENT	agC/agT	Ser	629	Ser	734	CSTF77	protein_coding	CODING	AT1G17760.1	21
1	6110700	9582	synonymous_variant	LOW	SILENT	agC/agT	Ser	629	Ser	734	CSTF77	protein_coding	CODING	AT1G17760.1	21
1	6110700	9583	synonymous_variant	LOW	SILENT	agC/agT	Ser	629	Ser	734	CSTF77	protein_coding	CODING	AT1G17760.1	21
1	6110700	9584	synonymous_variant	LOW	SILENT	agC/agT	Ser	629	Ser	734	CSTF77	protein_coding	CODING	AT1G17760.1	21
1	6110700	9585	synonymous_variant	LOW	SILENT	agC/agT	Ser	629	Ser	734	CSTF77	protein_coding	CODING	AT1G17760.1	21
1	6110700	9586	synonymous_variant	LOW	SILENT	agC/agT	Ser	629	Ser	734	CSTF77	protein_coding	CODING	AT1G17760.1	21
1	6110700	9587	synonymous_variant	LOW	SILENT	agC/agT	Ser	629	Ser	734	CSTF77	protein_coding	CODING	AT1G17760.1	21
1	6110700	9588	synonymous_variant	LOW	SILENT	agC/agT	Ser	629	Ser	734	CSTF77	protein_coding	CODING	AT1G17760.1	21
1	6110700	9589	synonymous_variant	LOW	SILENT	agC/agT	Ser	629	Ser	734	CSTF77	protein_coding	CODING	AT1G17760.1	21
1	6110700	9590	synonymous_variant	LOW	SILENT	agC/agT	Ser	629	Ser	734	CSTF77	protein_coding	CODING	AT1G17760.1	21
1	6110700	9591	synonymous_variant	LOW	SILENT	agC/agT	Ser	629	Ser	734	CSTF77	protein_coding	CODING	AT1G17760.1	21
1	6110700	9592	synonymous_variant	LOW	SILENT	agC/agT	Ser	629	Ser	734	CSTF77	protein_coding	CODING	AT1G17760.1	21
1	6110700	9593	synonymous_variant	LOW	SILENT	agC/agT	Ser	629	Ser	734	CSTF77	protein_coding	CODING	AT1G17760.1	21
1	6110700	9594	synonymous_variant	LOW	SILENT	agC/agT	Ser	629	Ser	734	CSTF77	protein_coding	CODING	AT1G17760.1	21
1	6110700	9595	synonymous_variant	LOW	SILENT	agC/agT	Ser	629	Ser	734	CSTF77	protein_coding	CODING	AT1G17760.1	21
1	6110700	9596	synonymous_variant	LOW	SILENT	agC/agT	Ser	629	Ser	734	CSTF77	protein_coding	CODING	AT1G17760.1	21
1	6110700	9597	synonymous_variant	LOW	SILENT	agC/agT	Ser	629	Ser	734	CSTF77	protein_coding	CODING	AT1G17760.1	21
1	6110700	9598	synonymous_variant	LOW	SILENT	agC/agT	Ser	629	Ser	734	CSTF77	protein_coding	CODING	AT1G17760.1	21
1	6110700	9599	synonymous_variant	LOW	SILENT	agC/agT	Ser	629	Ser	734	CSTF77	protein_coding	CODING	AT1G17760.1	21
1	6110700	9600	synonymous_variant	LOW	SILENT	agC/agT	Ser	629	Ser	734	CSTF77	protein_coding	CODING	AT1G17760.1	21
1	6110700	9601	synonymous_variant	LOW	SILENT	agC/agT	Ser	629	Ser	734	CSTF77	protein_coding	CODING	AT1G17760.1	21
1	6110700	9602	synonymous_variant	LOW	SILENT	agC/agT	Ser	629	Ser	734	CSTF77	protein_coding	CODING	AT1G17760.1	21
1	6110700	9606	synonymous_variant	LOW	SILENT	agC/agT	Ser	629	Ser	734	CSTF77	protein_coding	CODING	AT1G17760.1	21
1	6110700	9607	synonymous_variant	LOW	SILENT	agC/agT	Ser	629	Ser	734	CSTF77	protein_coding	CODING	AT1G17760.1	21
1	6110700	9608	synonymous_variant	LOW	SILENT	agC/agT	Ser	629	Ser	734	CSTF77	protein_coding	CODING	AT1G17760.1	21
1	6110700	9610	synonymous_variant	LOW	SILENT	agC/agT	Ser	629	Ser	734	CSTF77	protein_coding	CODING	AT1G17760.1	21
1	6110700	9611	synonymous_variant	LOW	SILENT	agC/agT	Ser	629	Ser	734	CSTF77	protein_coding	CODING	AT1G17760.1	21
1	6110700	9612	synonymous_variant	LOW	SILENT	agC/agT	Ser	629	Ser	734	CSTF77	protein_coding	CODING	AT1G17760.1	21
1	6110700	9613	synonymous_variant	LOW	SILENT	agC/agT	Ser	629	Ser	734	CSTF77	protein_coding	CODING	AT1G17760.1	21
1	6110700	9615	synonymous_variant	LOW	SILENT	agC/agT	Ser	629	Ser	734	CSTF77	protein_coding	CODING	AT1G17760.1	21
1	6110700	9616	synonymous_variant	LOW	SILENT	agC/agT	Ser	629	Ser	734	CSTF77	protein_coding	CODING	AT1G17760.1	21
1	6110700	9617	synonymous_variant	LOW	SILENT	agC/agT	Ser	629	Ser	734	CSTF77	protein_coding	CODING	AT1G17760.1	21
1	6110700	9619	synonymous_variant	LOW	SILENT	agC/agT	Ser	629	Ser	734	CSTF77	protein_coding	CODING	AT1G17760.1	21
1	6110700	9620	synonymous_variant	LOW	SILENT	agC/agT	Ser	629	Ser	734	CSTF77	protein_coding	CODING	AT1G17760.1	21
1	6110700	9621	synonymous_variant	LOW	SILENT	agC/agT	Ser	629	Ser	734	CSTF77	protein_coding	CODING	AT1G17760.1	21
1	6110700	9622	synonymous_variant	LOW	SILENT	agC/agT	Ser	629	Ser	734	CSTF77	protein_coding	CODING	AT1G17760.1	21
1	6110700	9624	synonymous_variant	LOW	SILENT	agC/agT	Ser	629	Ser	734	CSTF77	protein_coding	CODING	AT1G17760.1	21
1	6110700	9625	synonymous_variant	LOW	SILENT	agC/agT	Ser	629	Ser	734	CSTF77	protein_coding	CODING	AT1G17760.1	21
1	6110700	9626	synonymous_variant	LOW	SILENT	agC/agT	Ser	629	Ser	734	CSTF77	protein_coding	CODING	AT1G17760.1	21
1	6110700	9627	synonymous_variant	LOW	SILENT	agC/agT	Ser	629	Ser	734	CSTF77	protein_coding	CODING	AT1G17760.1	21
1	6110700	9628	synonymous_variant	LOW	SILENT	agC/agT	Ser	629	Ser	734	CSTF77	protein_coding	CODING	AT1G17760.1	21
1	6110700	9629	synonymous_variant	LOW	SILENT	agC/agT	Ser	629	Ser	734	CSTF77	protein_coding	CODING	AT1G17760.1	21
1	6110700	9630	synonymous_variant	LOW	SILENT	agC/agT	Ser	629	Ser	734	CSTF77	protein_coding	CODING	AT1G17760.1	21
1	6110700	9631	synonymous_variant	LOW	SILENT	agC/agT	Ser	629	Ser	734	CSTF77	protein_coding	CODING	AT1G17760.1	21
1	6110700	9632	synonymous_variant	LOW	SILENT	agC/agT	Ser	629	Ser	734	CSTF77	protein_coding	CODING	AT1G17760.1	21
1	6110700	9633	synonymous_variant	LOW	SILENT	agC/agT	Ser	629	Ser	734	CSTF77	protein_coding	CODING	AT1G17760.1	21
1	6110700	9634	synonymous_variant	LOW	SILENT	agC/agT	Ser	629	Ser	734	CSTF77	protein_coding	CODING	AT1G17760.1	21
1	6110700	9635	synonymous_variant	LOW	SILENT	agC/agT	Ser	629	Ser	734	CSTF77	protein_coding	CODING	AT1G17760.1	21
1	6110700	9636	synonymous_variant	LOW	SILENT	agC/agT	Ser	629	Ser	734	CSTF77	protein_coding	CODING	AT1G17760.1	21
1	6110700	9637	synonymous_variant	LOW	SILENT	agC/agT	Ser	629	Ser	734	CSTF77	protein_coding	CODING	AT1G17760.1	21
1	6110700	9638	synonymous_variant	LOW	SILENT	agC/agT	Ser	629	Ser	734	CSTF77	protein_coding	CODING	AT1G17760.1	21
1	6110700	9639	synonymous_variant	LOW	SILENT	agC/agT	Ser	629	Ser	734	CSTF77	protein_coding	CODING	AT1G17760.1	21
1	6110700	9640	synonymous_variant	LOW	SILENT	agC/agT	Ser	629	Ser	734	CSTF77	protein_coding	CODING	AT1G17760.1	21
1	6110700	9641	synonymous_variant	LOW	SILENT	agC/agT	Ser	629	Ser	734	CSTF77	protein_coding	CODING	AT1G17760.1	21
1	6110700	9642	synonymous_variant	LOW	SILENT	agC/agT	Ser	629	Ser	734	CSTF77	protein_coding	CODING	AT1G17760.1	21
1	6110700	9643	synonymous_variant	LOW	SILENT	agC/agT	Ser	629	Ser	734	CSTF77	protein_coding	CODING	AT1G17760.1	21
1	6110700	9644	synonymous_variant	LOW	SILENT	agC/agT	Ser	629	Ser	734	CSTF77	protein_coding	CODING	AT1G17760.1	21
1	6110700	9645	synonymous_variant	LOW	SILENT	agC/agT	Ser	629	Ser	734	CSTF77	protein_coding	CODING	AT1G17760.1	21
1	6110700	9649	synonymous_variant	LOW	SILENT	agC/agT	Ser	629	Ser	734	CSTF77	protein_coding	CODING	AT1G17760.1	21
1	6110700	9651	synonymous_variant	LOW	SILENT	agC/agT	Ser	629	Ser	734	CSTF77	protein_coding	CODING	AT1G17760.1	21
1	6110700	9655	synonymous_variant	LOW	SILENT	agC/agT	Ser	629	Ser	734	CSTF77	protein_coding	CODING	AT1G17760.1	21
1	6110700	9659	synonymous_variant	LOW	SILENT	agC/agT	Ser	629	Ser	734	CSTF77	protein_coding	CODING	AT1G17760.1	21
1	6110700	9660	synonymous_variant	LOW	SILENT	agC/agT	Ser	629	Ser	734	CSTF77	protein_coding	CODING	AT1G17760.1	21
1	6110700	9661	synonymous_variant	LOW	SILENT	agC/agT	Ser	629	Ser	734	CSTF77	protein_coding	CODING	AT1G17760.1	21
1	6110700	9663	synonymous_variant	LOW	SILENT	agC/agT	Ser	629	Ser	734	CSTF77	protein_coding	CODING	AT1G17760.1	21
1	6110700	9664	synonymous_variant	LOW	SILENT	agC/agT	Ser	629	Ser	734	CSTF77	protein_coding	CODING	AT1G17760.1	21
1	6110700	9665	synonymous_variant	LOW	SILENT	agC/agT	Ser	629	Ser	734	CSTF77	protein_coding	CODING	AT1G17760.1	21
1	6110700	9666	synonymous_variant	LOW	SILENT	agC/agT	Ser	629	Ser	734	CSTF77	protein_coding	CODING	AT1G17760.1	21
1	6110700	9667	synonymous_variant	LOW	SILENT	agC/agT	Ser	629	Ser	734	CSTF77	protein_coding	CODING	AT1G17760.1	21
1	6110700	9668	synonymous_variant	LOW	SILENT	agC/agT	Ser	629	Ser	734	CSTF77	protein_coding	CODING	AT1G17760.1	21
1	6110700	9669	synonymous_variant	LOW	SILENT	agC/agT	Ser	629	Ser	734	CSTF77	protein_coding	CODING	AT1G17760.1	21
[truncated: 122,380 more rows]

## Sheet: nonsense
chr	pos	strain	type	effect_impact	functional_class	codon_change	wild_type	position	stop_gain	amino_acid_length	gene_name	transcript_biotype	gene_coding	transcript_id	exon_rank
1	24812500	5349	stop_gained	HIGH	NONSENSE	Gga/Tga	Gly	5	*	416	PCFS1	protein_coding	CODING	AT1G66500.1	1
2	11028280	7199	stop_gained	HIGH	NONSENSE	Cga/Tga	Arg	307	*	787	PAPS2	protein_coding	CODING	AT2G25850.1	8
2	11028280	7202	stop_gained	HIGH	NONSENSE	Cga/Tga	Arg	307	*	787	PAPS2	protein_coding	CODING	AT2G25850.1	8
3	2044938	5984	stop_gained	HIGH	NONSENSE	tgG/tgA	Trp	54	*	507	PAPS3	protein_coding	CODING	AT3G06560.1	4
3	2044938	9930	stop_gained	HIGH	NONSENSE	tgG/tgA	Trp	54	*	507	PAPS3	protein_coding	CODING	AT3G06560.1	4
3	2045656	7427	stop_gained	HIGH	NONSENSE	Gag/Tag	Glu	198	*	507	PAPS3	protein_coding	CODING	AT3G06560.1	7
3	2045656	9705	stop_gained	HIGH	NONSENSE	Gag/Tag	Glu	198	*	507	PAPS3	protein_coding	CODING	AT3G06560.1	7
3	2045762	9596	stop_gained	HIGH	NONSENSE	tTa/tAa	Leu	209	*	507	PAPS3	protein_coding	CODING	AT3G06560.1	8
3	2046986	7373	stop_gained	HIGH	NONSENSE	taT/taA	Tyr	492	*	507	PAPS3	protein_coding	CODING	AT3G06560.1	11
3	2046986	9519	stop_gained	HIGH	NONSENSE	taT/taA	Tyr	492	*	507	PAPS3	protein_coding	CODING	AT3G06560.1	11
3	2046986	9657	stop_gained	HIGH	NONSENSE	taT/taA	Tyr	492	*	507	PAPS3	protein_coding	CODING	AT3G06560.1	11
3	2046986	9660	stop_gained	HIGH	NONSENSE	taT/taA	Tyr	492	*	507	PAPS3	protein_coding	CODING	AT3G06560.1	11
3	2046986	9738	stop_gained	HIGH	NONSENSE	taT/taA	Tyr	492	*	507	PAPS3	protein_coding	CODING	AT3G06560.1	11
3	2046986	9743	stop_gained	HIGH	NONSENSE	taT/taA	Tyr	492	*	507	PAPS3	protein_coding	CODING	AT3G06560.1	11
3	2046986	9757	stop_gained	HIGH	NONSENSE	taT/taA	Tyr	492	*	507	PAPS3	protein_coding	CODING	AT3G06560.1	11
3	2046986	9821	stop_gained	HIGH	NONSENSE	taT/taA	Tyr	492	*	507	PAPS3	protein_coding	CODING	AT3G06560.1	11
3	2046986	9864	stop_gained	HIGH	NONSENSE	taT/taA	Tyr	492	*	507	PAPS3	protein_coding	CODING	AT3G06560.1	11
3	2046986	9963	stop_gained	HIGH	NONSENSE	taT/taA	Tyr	492	*	507	PAPS3	protein_coding	CODING	AT3G06560.1	11
3	2046986	9969	stop_gained	HIGH	NONSENSE	taT/taA	Tyr	492	*	507	PAPS3	protein_coding	CODING	AT3G06560.1	11
3	2046986	9980	stop_gained	HIGH	NONSENSE	taT/taA	Tyr	492	*	507	PAPS3	protein_coding	CODING	AT3G06560.1	11
3	2046986	10004	stop_gained	HIGH	NONSENSE	taT/taA	Tyr	492	*	507	PAPS3	protein_coding	CODING	AT3G06560.1	11
5	3257650	6169	stop_gained	HIGH	NONSENSE	Gag/Tag	Glu	33	*	217	PABN3	protein_coding	CODING	AT5G10350.1	1
5	15985261	9701	stop_gained	HIGH	NONSENSE	tgG/tgA	Trp	421	*	424	CLPS5	protein_coding	CODING	AT5G39930.1	9
5	15986011	9648	stop_gained	HIGH	NONSENSE	Caa/Taa	Gln	259	*	424	CLPS5	protein_coding	CODING	AT5G39930.1	6
5	15986257	9121	stop_gained	HIGH	NONSENSE	Aga/Tga	Arg	209	*	424	CLPS5	protein_coding	CODING	AT5G39930.1	5
5	15986731	7347	stop_gained	HIGH	NONSENSE	Aga/Tga	Arg	98	*	424	CLPS5	protein_coding	CODING	AT5G39930.1	3
5	15986731	9125	stop_gained	HIGH	NONSENSE	Aga/Tga	Arg	98	*	424	CLPS5	protein_coding	CODING	AT5G39930.1	3
5	15986731	9370	stop_gained	HIGH	NONSENSE	Aga/Tga	Arg	98	*	424	CLPS5	protein_coding	CODING	AT5G39930.1	3
5	15986731	9610	stop_gained	HIGH	NONSENSE	Aga/Tga	Arg	98	*	424	CLPS5	protein_coding	CODING	AT5G39930.1	3
5	15986731	9611	stop_gained	HIGH	NONSENSE	Aga/Tga	Arg	98	*	424	CLPS5	protein_coding	CODING	AT5G39930.1	3
5	15986731	9616	stop_gained	HIGH	NONSENSE	Aga/Tga	Arg	98	*	424	CLPS5	protein_coding	CODING	AT5G39930.1	3
5	15986731	9631	stop_gained	HIGH	NONSENSE	Aga/Tga	Arg	98	*	424	CLPS5	protein_coding	CODING	AT5G39930.1	3
5	15986731	9632	stop_gained	HIGH	NONSENSE	Aga/Tga	Arg	98	*	424	CLPS5	protein_coding	CODING	AT5G39930.1	3
5	15986731	9633	stop_gained	HIGH	NONSENSE	Aga/Tga	Arg	98	*	424	CLPS5	protein_coding	CODING	AT5G39930.1	3
5	15986731	9635	stop_gained	HIGH	NONSENSE	Aga/Tga	Arg	98	*	424	CLPS5	protein_coding	CODING	AT5G39930.1	3
5	15986731	9723	stop_gained	HIGH	NONSENSE	Aga/Tga	Arg	98	*	424	CLPS5	protein_coding	CODING	AT5G39930.1	3
5	15986731	9745	stop_gained	HIGH	NONSENSE	Aga/Tga	Arg	98	*	424	CLPS5	protein_coding	CODING	AT5G39930.1	3
5	15986731	9766	stop_gained	HIGH	NONSENSE	Aga/Tga	Arg	98	*	424	CLPS5	protein_coding	CODING	AT5G39930.1	3
5	15986731	9957	stop_gained	HIGH	NONSENSE	Aga/Tga	Arg	98	*	424	CLPS5	protein_coding	CODING	AT5G39930.1	3
5	15986731	9958	stop_gained	HIGH	NONSENSE	Aga/Tga	Arg	98	*	424	CLPS5	protein_coding	CODING	AT5G39930.1	3
5	15986731	9960	stop_gained	HIGH	NONSENSE	Aga/Tga	Arg	98	*	424	CLPS5	protein_coding	CODING	AT5G39930.1	3
5	15986731	10008	stop_gained	HIGH	NONSENSE	Aga/Tga	Arg	98	*	424	CLPS5	protein_coding	CODING	AT5G39930.1	3
5	15986731	10009	stop_gained	HIGH	NONSENSE	Aga/Tga	Arg	98	*	424	CLPS5	protein_coding	CODING	AT5G39930.1	3
5	15986731	10010	stop_gained	HIGH	NONSENSE	Aga/Tga	Arg	98	*	424	CLPS5	protein_coding	CODING	AT5G39930.1	3
5	15986731	14318	stop_gained	HIGH	NONSENSE	Aga/Tga	Arg	98	*	424	CLPS5	protein_coding	CODING	AT5G39930.1	3
5	15986731	18696	stop_gained	HIGH	NONSENSE	Aga/Tga	Arg	98	*	424	CLPS5	protein_coding	CODING	AT5G39930.1	3
5	15986734	88	stop_gained	HIGH	NONSENSE	Caa/Taa	Gln	97	*	424	CLPS5	protein_coding	CODING	AT5G39930.1	3
5	15986734	108	stop_gained	HIGH	NONSENSE	Caa/Taa	Gln	97	*	424	CLPS5	protein_coding	CODING	AT5G39930.1	3
5	15986734	139	stop_gained	HIGH	NONSENSE	Caa/Taa	Gln	97	*	424	CLPS5	protein_coding	CODING	AT5G39930.1	3
5	15986734	351	stop_gained	HIGH	NONSENSE	Caa/Taa	Gln	97	*	424	CLPS5	protein_coding	CODING	AT5G39930.1	3
5	15986734	410	stop_gained	HIGH	NONSENSE	Caa/Taa	Gln	97	*	424	CLPS5	protein_coding	CODING	AT5G39930.1	3
5	15986734	428	stop_gained	HIGH	NONSENSE	Caa/Taa	Gln	97	*	424	CLPS5	protein_coding	CODING	AT5G39930.1	3
5	15986734	430	stop_gained	HIGH	NONSENSE	Caa/Taa	Gln	97	*	424	CLPS5	protein_coding	CODING	AT5G39930.1	3
5	15986734	470	stop_gained	HIGH	NONSENSE	Caa/Taa	Gln	97	*	424	CLPS5	protein_coding	CODING	AT5G39930.1	3
5	15986734	476	stop_gained	HIGH	NONSENSE	Caa/Taa	Gln	97	*	424	CLPS5	protein_coding	CODING	AT5G39930.1	3
5	15986734	484	stop_gained	HIGH	NONSENSE	Caa/Taa	Gln	97	*	424	CLPS5	protein_coding	CODING	AT5G39930.1	3
5	15986734	504	stop_gained	HIGH	NONSENSE	Caa/Taa	Gln	97	*	424	CLPS5	protein_coding	CODING	AT5G39930.1	3
5	15986734	506	stop_gained	HIGH	NONSENSE	Caa/Taa	Gln	97	*	424	CLPS5	protein_coding	CODING	AT5G39930.1	3
5	15986734	531	stop_gained	HIGH	NONSENSE	Caa/Taa	Gln	97	*	424	CLPS5	protein_coding	CODING	AT5G39930.1	3
5	15986734	544	stop_gained	HIGH	NONSENSE	Caa/Taa	Gln	97	*	424	CLPS5	protein_coding	CODING	AT5G39930.1	3
5	15986734	546	stop_gained	HIGH	NONSENSE	Caa/Taa	Gln	97	*	424	CLPS5	protein_coding	CODING	AT5G39930.1	3
5	15986734	628	stop_gained	HIGH	NONSENSE	Caa/Taa	Gln	97	*	424	CLPS5	protein_coding	CODING	AT5G39930.1	3
5	15986734	680	stop_gained	HIGH	NONSENSE	Caa/Taa	Gln	97	*	424	CLPS5	protein_coding	CODING	AT5G39930.1	3
5	15986734	681	stop_gained	HIGH	NONSENSE	Caa/Taa	Gln	97	*	424	CLPS5	protein_coding	CODING	AT5G39930.1	3
5	15986734	685	stop_gained	HIGH	NONSENSE	Caa/Taa	Gln	97	*	424	CLPS5	protein_coding	CODING	AT5G39930.1	3
5	15986734	687	stop_gained	HIGH	NONSENSE	Caa/Taa	Gln	97	*	424	CLPS5	protein_coding	CODING	AT5G39930.1	3
5	15986734	728	stop_gained	HIGH	NONSENSE	Caa/Taa	Gln	97	*	424	CLPS5	protein_coding	CODING	AT5G39930.1	3
5	15986734	742	stop_gained	HIGH	NONSENSE	Caa/Taa	Gln	97	*	424	CLPS5	protein_coding	CODING	AT5G39930.1	3
5	15986734	853	stop_gained	HIGH	NONSENSE	Caa/Taa	Gln	97	*	424	CLPS5	protein_coding	CODING	AT5G39930.1	3
5	15986734	854	stop_gained	HIGH	NONSENSE	Caa/Taa	Gln	97	*	424	CLPS5	protein_coding	CODING	AT5G39930.1	3
5	15986734	867	stop_gained	HIGH	NONSENSE	Caa/Taa	Gln	97	*	424	CLPS5	protein_coding	CODING	AT5G39930.1	3
5	15986734	868	stop_gained	HIGH	NONSENSE	Caa/Taa	Gln	97	*	424	CLPS5	protein_coding	CODING	AT5G39930.1	3
5	15986734	870	stop_gained	HIGH	NONSENSE	Caa/Taa	Gln	97	*	424	CLPS5	protein_coding	CODING	AT5G39930.1	3
5	15986734	991	stop_gained	HIGH	NONSENSE	Caa/Taa	Gln	97	*	424	CLPS5	protein_coding	CODING	AT5G39930.1	3
5	15986734	997	stop_gained	HIGH	NONSENSE	Caa/Taa	Gln	97	*	424	CLPS5	protein_coding	CODING	AT5G39930.1	3
5	15986734	1061	stop_gained	HIGH	NONSENSE	Caa/Taa	Gln	97	*	424	CLPS5	protein_coding	CODING	AT5G39930.1	3
5	15986734	1158	stop_gained	HIGH	NONSENSE	Caa/Taa	Gln	97	*	424	CLPS5	protein_coding	CODING	AT5G39930.1	3
5	15986734	1166	stop_gained	HIGH	NONSENSE	Caa/Taa	Gln	97	*	424	CLPS5	protein_coding	CODING	AT5G39930.1	3
5	15986734	1254	stop_gained	HIGH	NONSENSE	Caa/Taa	Gln	97	*	424	CLPS5	protein_coding	CODING	AT5G39930.1	3
5	15986734	1257	stop_gained	HIGH	NONSENSE	Caa/Taa	Gln	97	*	424	CLPS5	protein_coding	CODING	AT5G39930.1	3
5	15986734	1612	stop_gained	HIGH	NONSENSE	Caa/Taa	Gln	97	*	424	CLPS5	protein_coding	CODING	AT5G39930.1	3
5	15986734	1622	stop_gained	HIGH	NONSENSE	Caa/Taa	Gln	97	*	424	CLPS5	protein_coding	CODING	AT5G39930.1	3
5	15986734	1651	stop_gained	HIGH	NONSENSE	Caa/Taa	Gln	97	*	424	CLPS5	protein_coding	CODING	AT5G39930.1	3
5	15986734	1652	stop_gained	HIGH	NONSENSE	Caa/Taa	Gln	97	*	424	CLPS5	protein_coding	CODING	AT5G39930.1	3
5	15986734	1676	stop_gained	HIGH	NONSENSE	Caa/Taa	Gln	97	*	424	CLPS5	protein_coding	CODING	AT5G39930.1	3
5	15986734	1684	stop_gained	HIGH	NONSENSE	Caa/Taa	Gln	97	*	424	CLPS5	protein_coding	CODING	AT5G39930.1	3
5	15986734	1739	stop_gained	HIGH	NONSENSE	Caa/Taa	Gln	97	*	424	CLPS5	protein_coding	CODING	AT5G39930.1	3
5	15986734	1741	stop_gained	HIGH	NONSENSE	Caa/Taa	Gln	97	*	424	CLPS5	protein_coding	CODING	AT5G39930.1	3
5	15986734	1756	stop_gained	HIGH	NONSENSE	Caa/Taa	Gln	97	*	424	CLPS5	protein_coding	CODING	AT5G39930.1	3
5	15986734	1757	stop_gained	HIGH	NONSENSE	Caa/Taa	Gln	97	*	424	CLPS5	protein_coding	CODING	AT5G39930.1	3
5	15986734	1793	stop_gained	HIGH	NONSENSE	Caa/Taa	Gln	97	*	424	CLPS5	protein_coding	CODING	AT5G39930.1	3
5	15986734	1797	stop_gained	HIGH	NONSENSE	Caa/Taa	Gln	97	*	424	CLPS5	protein_coding	CODING	AT5G39930.1	3
5	15986734	1819	stop_gained	HIGH	NONSENSE	Caa/Taa	Gln	97	*	424	CLPS5	protein_coding	CODING	AT5G39930.1	3
5	15986734	1820	stop_gained	HIGH	NONSENSE	Caa/Taa	Gln	97	*	424	CLPS5	protein_coding	CODING	AT5G39930.1	3
5	15986734	1834	stop_gained	HIGH	NONSENSE	Caa/Taa	Gln	97	*	424	CLPS5	protein_coding	CODING	AT5G39930.1	3
5	15986734	1835	stop_gained	HIGH	NONSENSE	Caa/Taa	Gln	97	*	424	CLPS5	protein_coding	CODING	AT5G39930.1	3
5	15986734	1851	stop_gained	HIGH	NONSENSE	Caa/Taa	Gln	97	*	424	CLPS5	protein_coding	CODING	AT5G39930.1	3
5	15986734	1853	stop_gained	HIGH	NONSENSE	Caa/Taa	Gln	97	*	424	CLPS5	protein_coding	CODING	AT5G39930.1	3
5	15986734	1872	stop_gained	HIGH	NONSENSE	Caa/Taa	Gln	97	*	424	CLPS5	protein_coding	CODING	AT5G39930.1	3
5	15986734	1890	stop_gained	HIGH	NONSENSE	Caa/Taa	Gln	97	*	424	CLPS5	protein_coding	CODING	AT5G39930.1	3
5	15986734	1942	stop_gained	HIGH	NONSENSE	Caa/Taa	Gln	97	*	424	CLPS5	protein_coding	CODING	AT5G39930.1	3
5	15986734	1943	stop_gained	HIGH	NONSENSE	Caa/Taa	Gln	97	*	424	CLPS5	protein_coding	CODING	AT5G39930.1	3
5	15986734	1954	stop_gained	HIGH	NONSENSE	Caa/Taa	Gln	97	*	424	CLPS5	protein_coding	CODING	AT5G39930.1	3
5	15986734	2016	stop_gained	HIGH	NONSENSE	Caa/Taa	Gln	97	*	424	CLPS5	protein_coding	CODING	AT5G39930.1	3
5	15986734	2017	stop_gained	HIGH	NONSENSE	Caa/Taa	Gln	97	*	424	CLPS5	protein_coding	CODING	AT5G39930.1	3
5	15986734	2031	stop_gained	HIGH	NONSENSE	Caa/Taa	Gln	97	*	424	CLPS5	protein_coding	CODING	AT5G39930.1	3
5	15986734	2053	stop_gained	HIGH	NONSENSE	Caa/Taa	Gln	97	*	424	CLPS5	protein_coding	CODING	AT5G39930.1	3
5	15986734	2081	stop_gained	HIGH	NONSENSE	Caa/Taa	Gln	97	*	424	CLPS5	protein_coding	CODING	AT5G39930.1	3
5	15986734	2091	stop_gained	HIGH	NONSENSE	Caa/Taa	Gln	97	*	424	CLPS5	protein_coding	CODING	AT5G39930.1	3
5	15986734	2106	stop_gained	HIGH	NONSENSE	Caa/Taa	Gln	97	*	424	CLPS5	protein_coding	CODING	AT5G39930.1	3
5	15986734	2108	stop_gained	HIGH	NONSENSE	Caa/Taa	Gln	97	*	424	CLPS5	protein_coding	CODING	AT5G39930.1	3
5	15986734	2141	stop_gained	HIGH	NONSENSE	Caa/Taa	Gln	97	*	424	CLPS5	protein_coding	CODING	AT5G39930.1	3
5	15986734	2159	stop_gained	HIGH	NONSENSE	Caa/Taa	Gln	97	*	424	CLPS5	protein_coding	CODING	AT5G39930.1	3
5	15986734	2166	stop_gained	HIGH	NONSENSE	Caa/Taa	Gln	97	*	424	CLPS5	protein_coding	CODING	AT5G39930.1	3
5	15986734	2191	stop_gained	HIGH	NONSENSE	Caa/Taa	Gln	97	*	424	CLPS5	protein_coding	CODING	AT5G39930.1	3
5	15986734	2212	stop_gained	HIGH	NONSENSE	Caa/Taa	Gln	97	*	424	CLPS5	protein_coding	CODING	AT5G39930.1	3
5	15986734	2239	stop_gained	HIGH	NONSENSE	Caa/Taa	Gln	97	*	424	CLPS5	protein_coding	CODING	AT5G39930.1	3
5	15986734	2240	stop_gained	HIGH	NONSENSE	Caa/Taa	Gln	97	*	424	CLPS5	protein_coding	CODING	AT5G39930.1	3
5	15986734	2285	stop_gained	HIGH	NONSENSE	Caa/Taa	Gln	97	*	424	CLPS5	protein_coding	CODING	AT5G39930.1	3
5	15986734	2286	stop_gained	HIGH	NONSENSE	Caa/Taa	Gln	97	*	424	CLPS5	protein_coding	CODING	AT5G39930.1	3
5	15986734	2317	stop_gained	HIGH	NONSENSE	Caa/Taa	Gln	97	*	424	CLPS5	protein_coding	CODING	AT5G39930.1	3
5	15986734	2370	stop_gained	HIGH	NONSENSE	Caa/Taa	Gln	97	*	424	CLPS5	protein_coding	CODING	AT5G39930.1	3
5	15986734	2412	stop_gained	HIGH	NONSENSE	Caa/Taa	Gln	97	*	424	CLPS5	protein_coding	CODING	AT5G39930.1	3
5	15986734	4779	stop_gained	HIGH	NONSENSE	Caa/Taa	Gln	97	*	424	CLPS5	protein_coding	CODING	AT5G39930.1	3
5	15986734	4807	stop_gained	HIGH	NONSENSE	Caa/Taa	Gln	97	*	424	CLPS5	protein_coding	CODING	AT5G39930.1	3
5	15986734	4826	stop_gained	HIGH	NONSENSE	Caa/Taa	Gln	97	*	424	CLPS5	protein_coding	CODING	AT5G39930.1	3
5	15986734	4840	stop_gained	HIGH	NONSENSE	Caa/Taa	Gln	97	*	424	CLPS5	protein_coding	CODING	AT5G39930.1	3
5	15986734	4857	stop_gained	HIGH	NONSENSE	Caa/Taa	Gln	97	*	424	CLPS5	protein_coding	CODING	AT5G39930.1	3
5	15986734	4884	stop_gained	HIGH	NONSENSE	Caa/Taa	Gln	97	*	424	CLPS5	protein_coding	CODING	AT5G39930.1	3
5	15986734	4900	stop_gained	HIGH	NONSENSE	Caa/Taa	Gln	97	*	424	CLPS5	protein_coding	CODING	AT5G39930.1	3
5	15986734	4958	stop_gained	HIGH	NONSENSE	Caa/Taa	Gln	97	*	424	CLPS5	protein_coding	CODING	AT5G39930.1	3
5	15986734	5249	stop_gained	HIGH	NONSENSE	Caa/Taa	Gln	97	*	424	CLPS5	protein_coding	CODING	AT5G39930.1	3
5	15986734	5276	stop_gained	HIGH	NONSENSE	Caa/Taa	Gln	97	*	424	CLPS5	protein_coding	CODING	AT5G39930.1	3
5	15986734	5279	stop_gained	HIGH	NONSENSE	Caa/Taa	Gln	97	*	424	CLPS5	protein_coding	CODING	AT5G39930.1	3
5	15986734	5349	stop_gained	HIGH	NONSENSE	Caa/Taa	Gln	97	*	424	CLPS5	protein_coding	CODING	AT5G39930.1	3
5	15986734	5395	stop_gained	HIGH	NONSENSE	Caa/Taa	Gln	97	*	424	CLPS5	protein_coding	CODING	AT5G39930.1	3
5	15986734	5651	stop_gained	HIGH	NONSENSE	Caa/Taa	Gln	97	*	424	CLPS5	protein_coding	CODING	AT5G39930.1	3
5	15986734	5717	stop_gained	HIGH	NONSENSE	Caa/Taa	Gln	97	*	424	CLPS5	protein_coding	CODING	AT5G39930.1	3
5	15986734	5718	stop_gained	HIGH	NONSENSE	Caa/Taa	Gln	97	*	424	CLPS5	protein_coding	CODING	AT5G39930.1	3
5	15986734	5726	stop_gained	HIGH	NONSENSE	Caa/Taa	Gln	97	*	424	CLPS5	protein_coding	CODING	AT5G39930.1	3
5	15986734	5741	stop_gained	HIGH	NONSENSE	Caa/Taa	Gln	97	*	424	CLPS5	protein_coding	CODING	AT5G39930.1	3
5	15986734	5772	stop_gained	HIGH	NONSENSE	Caa/Taa	Gln	97	*	424	CLPS5	protein_coding	CODING	AT5G39930.1	3
5	15986734	5776	stop_gained	HIGH	NONSENSE	Caa/Taa	Gln	97	*	424	CLPS5	protein_coding	CODING	AT5G39930.1	3
5	15986734	5779	stop_gained	HIGH	NONSENSE	Caa/Taa	Gln	97	*	424	CLPS5	protein_coding	CODING	AT5G39930.1	3
5	15986734	5784	stop_gained	HIGH	NONSENSE	Caa/Taa	Gln	97	*	424	CLPS5	protein_coding	CODING	AT5G39930.1	3
5	15986734	5800	stop_gained	HIGH	NONSENSE	Caa/Taa	Gln	97	*	424	CLPS5	protein_coding	CODING	AT5G39930.1	3
5	15986734	5822	stop_gained	HIGH	NONSENSE	Caa/Taa	Gln	97	*	424	CLPS5	protein_coding	CODING	AT5G39930.1	3
5	15986734	5830	stop_gained	HIGH	NONSENSE	Caa/Taa	Gln	97	*	424	CLPS5	protein_coding	CODING	AT5G39930.1	3
5	15986734	5831	stop_gained	HIGH	NONSENSE	Caa/Taa	Gln	97	*	424	CLPS5	protein_coding	CODING	AT5G39930.1	3
5	15986734	5837	stop_gained	HIGH	NONSENSE	Caa/Taa	Gln	97	*	424	CLPS5	protein_coding	CODING	AT5G39930.1	3
5	15986734	5856	stop_gained	HIGH	NONSENSE	Caa/Taa	Gln	97	*	424	CLPS5	protein_coding	CODING	AT5G39930.1	3
5	15986734	5865	stop_gained	HIGH	NONSENSE	Caa/Taa	Gln	97	*	424	CLPS5	protein_coding	CODING	AT5G39930.1	3
5	15986734	5874	stop_gained	HIGH	NONSENSE	Caa/Taa	Gln	97	*	424	CLPS5	protein_coding	CODING	AT5G39930.1	3
5	15986734	5890	stop_gained	HIGH	NONSENSE	Caa/Taa	Gln	97	*	424	CLPS5	protein_coding	CODING	AT5G39930.1	3
5	15986734	5893	stop_gained	HIGH	NONSENSE	Caa/Taa	Gln	97	*	424	CLPS5	protein_coding	CODING	AT5G39930.1	3
5	15986734	5907	stop_gained	HIGH	NONSENSE	Caa/Taa	Gln	97	*	424	CLPS5	protein_coding	CODING	AT5G39930.1	3
5	15986734	5921	stop_gained	HIGH	NONSENSE	Caa/Taa	Gln	97	*	424	CLPS5	protein_coding	CODING	AT5G39930.1	3
5	15986734	5950	stop_gained	HIGH	NONSENSE	Caa/Taa	Gln	97	*	424	CLPS5	protein_coding	CODING	AT5G39930.1	3
5	15986734	5993	stop_gained	HIGH	NONSENSE	Caa/Taa	Gln	97	*	424	CLPS5	protein_coding	CODING	AT5G39930.1	3
5	15986734	6016	stop_gained	HIGH	NONSENSE	Caa/Taa	Gln	97	*	424	CLPS5	protein_coding	CODING	AT5G39930.1	3
5	15986734	6017	stop_gained	HIGH	NONSENSE	Caa/Taa	Gln	97	*	424	CLPS5	protein_coding	CODING	AT5G39930.1	3
5	15986734	6025	stop_gained	HIGH	NONSENSE	Caa/Taa	Gln	97	*	424	CLPS5	protein_coding	CODING	AT5G39930.1	3
5	15986734	6039	stop_gained	HIGH	NONSENSE	Caa/Taa	Gln	97	*	424	CLPS5	protein_coding	CODING	AT5G39930.1	3
5	15986734	6043	stop_gained	HIGH	NONSENSE	Caa/Taa	Gln	97	*	424	CLPS5	protein_coding	CODING	AT5G39930.1	3
5	15986734	6046	stop_gained	HIGH	NONSENSE	Caa/Taa	Gln	97	*	424	CLPS5	protein_coding	CODING	AT5G39930.1	3
5	15986734	6070	stop_gained	HIGH	NONSENSE	Caa/Taa	Gln	97	*	424	CLPS5	protein_coding	CODING	AT5G39930.1	3
5	15986734	6071	stop_gained	HIGH	NONSENSE	Caa/Taa	Gln	97	*	424	CLPS5	protein_coding	CODING	AT5G39930.1	3
5	15986734	6073	stop_gained	HIGH	NONSENSE	Caa/Taa	Gln	97	*	424	CLPS5	protein_coding	CODING	AT5G39930.1	3
5	15986734	6074	stop_gained	HIGH	NONSENSE	Caa/Taa	Gln	97	*	424	CLPS5	protein_coding	CODING	AT5G39930.1	3
5	15986734	6088	stop_gained	HIGH	NONSENSE	Caa/Taa	Gln	97	*	424	CLPS5	protein_coding	CODING	AT5G39930.1	3
5	15986734	6090	stop_gained	HIGH	NONSENSE	Caa/Taa	Gln	97	*	424	CLPS5	protein_coding	CODING	AT5G39930.1	3
5	15986734	6106	stop_gained	HIGH	NONSENSE	Caa/Taa	Gln	97	*	424	CLPS5	protein_coding	CODING	AT5G39930.1	3
5	15986734	6111	stop_gained	HIGH	NONSENSE	Caa/Taa	Gln	97	*	424	CLPS5	protein_coding	CODING	AT5G39930.1	3
5	15986734	6112	stop_gained	HIGH	NONSENSE	Caa/Taa	Gln	97	*	424	CLPS5	protein_coding	CODING	AT5G39930.1	3
5	15986734	6114	stop_gained	HIGH	NONSENSE	Caa/Taa	Gln	97	*	424	CLPS5	protein_coding	CODING	AT5G39930.1	3
5	15986734	6115	stop_gained	HIGH	NONSENSE	Caa/Taa	Gln	97	*	424	CLPS5	protein_coding	CODING	AT5G39930.1	3
5	15986734	6119	stop_gained	HIGH	NONSENSE	Caa/Taa	Gln	97	*	424	CLPS5	protein_coding	CODING	AT5G39930.1	3
5	15986734	6122	stop_gained	HIGH	NONSENSE	Caa/Taa	Gln	97	*	424	CLPS5	protein_coding	CODING	AT5G39930.1	3
5	15986734	6133	stop_gained	HIGH	NONSENSE	Caa/Taa	Gln	97	*	424	CLPS5	protein_coding	CODING	AT5G39930.1	3
5	15986734	6148	stop_gained	HIGH	NONSENSE	Caa/Taa	Gln	97	*	424	CLPS5	protein_coding	CODING	AT5G39930.1	3
5	15986734	6150	stop_gained	HIGH	NONSENSE	Caa/Taa	Gln	97	*	424	CLPS5	protein_coding	CODING	AT5G39930.1	3
5	15986734	6151	stop_gained	HIGH	NONSENSE	Caa/Taa	Gln	97	*	424	CLPS5	protein_coding	CODING	AT5G39930.1	3
5	15986734	6153	stop_gained	HIGH	NONSENSE	Caa/Taa	Gln	97	*	424	CLPS5	protein_coding	CODING	AT5G39930.1	3
5	15986734	6154	stop_gained	HIGH	NONSENSE	Caa/Taa	Gln	97	*	424	CLPS5	protein_coding	CODING	AT5G39930.1	3
5	15986734	6163	stop_gained	HIGH	NONSENSE	Caa/Taa	Gln	97	*	424	CLPS5	protein_coding	CODING	AT5G39930.1	3
5	15986734	6166	stop_gained	HIGH	NONSENSE	Caa/Taa	Gln	97	*	424	CLPS5	protein_coding	CODING	AT5G39930.1	3
5	15986734	6169	stop_gained	HIGH	NONSENSE	Caa/Taa	Gln	97	*	424	CLPS5	protein_coding	CODING	AT5G39930.1	3
5	15986734	6172	stop_gained	HIGH	NONSENSE	Caa/Taa	Gln	97	*	424	CLPS5	protein_coding	CODING	AT5G39930.1	3
5	15986734	6173	stop_gained	HIGH	NONSENSE	Caa/Taa	Gln	97	*	424	CLPS5	protein_coding	CODING	AT5G39930.1	3
5	15986734	6174	stop_gained	HIGH	NONSENSE	Caa/Taa	Gln	97	*	424	CLPS5	protein_coding	CODING	AT5G39930.1	3
5	15986734	6184	stop_gained	HIGH	NONSENSE	Caa/Taa	Gln	97	*	424	CLPS5	protein_coding	CODING	AT5G39930.1	3
5	15986734	6192	stop_gained	HIGH	NONSENSE	Caa/Taa	Gln	97	*	424	CLPS5	protein_coding	CODING	AT5G39930.1	3
5	15986734	6194	stop_gained	HIGH	NONSENSE	Caa/Taa	Gln	97	*	424	CLPS5	protein_coding	CODING	AT5G39930.1	3
5	15986734	6195	stop_gained	HIGH	NONSENSE	Caa/Taa	Gln	97	*	424	CLPS5	protein_coding	CODING	AT5G39930.1	3
5	15986734	6203	stop_gained	HIGH	NONSENSE	Caa/Taa	Gln	97	*	424	CLPS5	protein_coding	CODING	AT5G39930.1	3
5	15986734	6209	stop_gained	HIGH	NONSENSE	Caa/Taa	Gln	97	*	424	CLPS5	protein_coding	CODING	AT5G39930.1	3
5	15986734	6210	stop_gained	HIGH	NONSENSE	Caa/Taa	Gln	97	*	424	CLPS5	protein_coding	CODING	AT5G39930.1	3
5	15986734	6214	stop_gained	HIGH	NONSENSE	Caa/Taa	Gln	97	*	424	CLPS5	protein_coding	CODING	AT5G39930.1	3
5	15986734	6216	stop_gained	HIGH	NONSENSE	Caa/Taa	Gln	97	*	424	CLPS5	protein_coding	CODING	AT5G39930.1	3
5	15986734	6217	stop_gained	HIGH	NONSENSE	Caa/Taa	Gln	97	*	424	CLPS5	protein_coding	CODING	AT5G39930.1	3
5	15986734	6218	stop_gained	HIGH	NONSENSE	Caa/Taa	Gln	97	*	424	CLPS5	protein_coding	CODING	AT5G39930.1	3
5	15986734	6235	stop_gained	HIGH	NONSENSE	Caa/Taa	Gln	97	*	424	CLPS5	protein_coding	CODING	AT5G39930.1	3
5	15986734	6238	stop_gained	HIGH	NONSENSE	Caa/Taa	Gln	97	*	424	CLPS5	protein_coding	CODING	AT5G39930.1	3
5	15986734	6240	stop_gained	HIGH	NONSENSE	Caa/Taa	Gln	97	*	424	CLPS5	protein_coding	CODING	AT5G39930.1	3
5	15986734	6241	stop_gained	HIGH	NONSENSE	Caa/Taa	Gln	97	*	424	CLPS5	protein_coding	CODING	AT5G39930.1	3
5	15986734	6243	stop_gained	HIGH	NONSENSE	Caa/Taa	Gln	97	*	424	CLPS5	protein_coding	CODING	AT5G39930.1	3
5	15986734	6244	stop_gained	HIGH	NONSENSE	Caa/Taa	Gln	97	*	424	CLPS5	protein_coding	CODING	AT5G39930.1	3
5	15986734	6296	stop_gained	HIGH	NONSENSE	Caa/Taa	Gln	97	*	424	CLPS5	protein_coding	CODING	AT5G39930.1	3
5	15986734	6396	stop_gained	HIGH	NONSENSE	Caa/Taa	Gln	97	*	424	CLPS5	protein_coding	CODING	AT5G39930.1	3
5	15986734	6434	stop_gained	HIGH	NONSENSE	Caa/Taa	Gln	97	*	424	CLPS5	protein_coding	CODING	AT5G39930.1	3
5	15986734	6445	stop_gained	HIGH	NONSENSE	Caa/Taa	Gln	97	*	424	CLPS5	protein_coding	CODING	AT5G39930.1	3
5	15986734	6680	stop_gained	HIGH	NONSENSE	Caa/Taa	Gln	97	*	424	CLPS5	protein_coding	CODING	AT5G39930.1	3
5	15986734	6739	stop_gained	HIGH	NONSENSE	Caa/Taa	Gln	97	*	424	CLPS5	protein_coding	CODING	AT5G39930.1	3
5	15986734	6740	stop_gained	HIGH	NONSENSE	Caa/Taa	Gln	97	*	424	CLPS5	protein_coding	CODING	AT5G39930.1	3
5	15986734	6749	stop_gained	HIGH	NONSENSE	Caa/Taa	Gln	97	*	424	CLPS5	protein_coding	CODING	AT5G39930.1	3
5	15986734	6750	stop_gained	HIGH	NONSENSE	Caa/Taa	Gln	97	*	424	CLPS5	protein_coding	CODING	AT5G39930.1	3
5	15986734	6805	stop_gained	HIGH	NONSENSE	Caa/Taa	Gln	97	*	424	CLPS5	protein_coding	CODING	AT5G39930.1	3
5	15986734	6806	stop_gained	HIGH	NONSENSE	Caa/Taa	Gln	97	*	424	CLPS5	protein_coding	CODING	AT5G39930.1	3
5	15986734	6814	stop_gained	HIGH	NONSENSE	Caa/Taa	Gln	97	*	424	CLPS5	protein_coding	CODING	AT5G39930.1	3
5	15986734	6900	stop_gained	HIGH	NONSENSE	Caa/Taa	Gln	97	*	424	CLPS5	protein_coding	CODING	AT5G39930.1	3
5	15986734	6901	stop_gained	HIGH	NONSENSE	Caa/Taa	Gln	97	*	424	CLPS5	protein_coding	CODING	AT5G39930.1	3
5	15986734	6903	stop_gained	HIGH	NONSENSE	Caa/Taa	Gln	97	*	424	CLPS5	protein_coding	CODING	AT5G39930.1	3
5	15986734	6904	stop_gained	HIGH	NONSENSE	Caa/Taa	Gln	97	*	424	CLPS5	protein_coding	CODING	AT5G39930.1	3
5	15986734	6911	stop_gained	HIGH	NONSENSE	Caa/Taa	Gln	97	*	424	CLPS5	protein_coding	CODING	AT5G39930.1	3
5	15986734	6917	stop_gained	HIGH	NONSENSE	Caa/Taa	Gln	97	*	424	CLPS5	protein_coding	CODING	AT5G39930.1	3
5	15986734	6918	stop_gained	HIGH	NONSENSE	Caa/Taa	Gln	97	*	424	CLPS5	protein_coding	CODING	AT5G39930.1	3
5	15986734	6919	stop_gained	HIGH	NONSENSE	Caa/Taa	Gln	97	*	424	CLPS5	protein_coding	CODING	AT5G39930.1	3
5	15986734	6922	stop_gained	HIGH	NONSENSE	Caa/Taa	Gln	97	*	424	CLPS5	protein_coding	CODING	AT5G39930.1	3
5	15986734	6923	stop_gained	HIGH	NONSENSE	Caa/Taa	Gln	97	*	424	CLPS5	protein_coding	CODING	AT5G39930.1	3
5	15986734	6924	stop_gained	HIGH	NONSENSE	Caa/Taa	Gln	97	*	424	CLPS5	protein_coding	CODING	AT5G39930.1	3
5	15986734	6926	stop_gained	HIGH	NONSENSE	Caa/Taa	Gln	97	*	424	CLPS5	protein_coding	CODING	AT5G39930.1	3
5	15986734	6927	stop_gained	HIGH	NONSENSE	Caa/Taa	Gln	97	*	424	CLPS5	protein_coding	CODING	AT5G39930.1	3
5	15986734	6929	stop_gained	HIGH	NONSENSE	Caa/Taa	Gln	97	*	424	CLPS5	protein_coding	CODING	AT5G39930.1	3
5	15986734	6932	stop_gained	HIGH	NONSENSE	Caa/Taa	Gln	97	*	424	CLPS5	protein_coding	CODING	AT5G39930.1	3
5	15986734	6938	stop_gained	HIGH	NONSENSE	Caa/Taa	Gln	97	*	424	CLPS5	protein_coding	CODING	AT5G39930.1	3
5	15986734	6940	stop_gained	HIGH	NONSENSE	Caa/Taa	Gln	97	*	424	CLPS5	protein_coding	CODING	AT5G39930.1	3
5	15986734	6945	stop_gained	HIGH	NONSENSE	Caa/Taa	Gln	97	*	424	CLPS5	protein_coding	CODING	AT5G39930.1	3
5	15986734	6951	stop_gained	HIGH	NONSENSE	Caa/Taa	Gln	97	*	424	CLPS5	protein_coding	CODING	AT5G39930.1	3
5	15986734	6956	stop_gained	HIGH	NONSENSE	Caa/Taa	Gln	97	*	424	CLPS5	protein_coding	CODING	AT5G39930.1	3
5	15986734	6957	stop_gained	HIGH	NONSENSE	Caa/Taa	Gln	97	*	424	CLPS5	protein_coding	CODING	AT5G39930.1	3
5	15986734	6958	stop_gained	HIGH	NONSENSE	Caa/Taa	Gln	97	*	424	CLPS5	protein_coding	CODING	AT5G39930.1	3
5	15986734	6961	stop_gained	HIGH	NONSENSE	Caa/Taa	Gln	97	*	424	CLPS5	protein_coding	CODING	AT5G39930.1	3
5	15986734	6963	stop_gained	HIGH	NONSENSE	Caa/Taa	Gln	97	*	424	CLPS5	protein_coding	CODING	AT5G39930.1	3
5	15986734	6970	stop_gained	HIGH	NONSENSE	Caa/Taa	Gln	97	*	424	CLPS5	protein_coding	CODING	AT5G39930.1	3
5	15986734	6974	stop_gained	HIGH	NONSENSE	Caa/Taa	Gln	97	*	424	CLPS5	protein_coding	CODING	AT5G39930.1	3
5	15986734	6976	stop_gained	HIGH	NONSENSE	Caa/Taa	Gln	97	*	424	CLPS5	protein_coding	CODING	AT5G39930.1	3
5	15986734	6979	stop_gained	HIGH	NONSENSE	Caa/Taa	Gln	97	*	424	CLPS5	protein_coding	CODING	AT5G39930.1	3
5	15986734	6984	stop_gained	HIGH	NONSENSE	Caa/Taa	Gln	97	*	424	CLPS5	protein_coding	CODING	AT5G39930.1	3
5	15986734	6986	stop_gained	HIGH	NONSENSE	Caa/Taa	Gln	97	*	424	CLPS5	protein_coding	CODING	AT5G39930.1	3
5	15986734	6987	stop_gained	HIGH	NONSENSE	Caa/Taa	Gln	97	*	424	CLPS5	protein_coding	CODING	AT5G39930.1	3
5	15986734	6992	stop_gained	HIGH	NONSENSE	Caa/Taa	Gln	97	*	424	CLPS5	protein_coding	CODING	AT5G39930.1	3
5	15986734	7008	stop_gained	HIGH	NONSENSE	Caa/Taa	Gln	97	*	424	CLPS5	protein_coding	CODING	AT5G39930.1	3
5	15986734	7013	stop_gained	HIGH	NONSENSE	Caa/Taa	Gln	97	*	424	CLPS5	protein_coding	CODING	AT5G39930.1	3
5	15986734	7014	stop_gained	HIGH	NONSENSE	Caa/Taa	Gln	97	*	424	CLPS5	protein_coding	CODING	AT5G39930.1	3
5	15986734	7028	stop_gained	HIGH	NONSENSE	Caa/Taa	Gln	97	*	424	CLPS5	protein_coding	CODING	AT5G39930.1	3
5	15986734	7031	stop_gained	HIGH	NONSENSE	Caa/Taa	Gln	97	*	424	CLPS5	protein_coding	CODING	AT5G39930.1	3
5	15986734	7033	stop_gained	HIGH	NONSENSE	Caa/Taa	Gln	97	*	424	CLPS5	protein_coding	CODING	AT5G39930.1	3
5	15986734	7062	stop_gained	HIGH	NONSENSE	Caa/Taa	Gln	97	*	424	CLPS5	protein_coding	CODING	AT5G39930.1	3
5	15986734	7063	stop_gained	HIGH	NONSENSE	Caa/Taa	Gln	97	*	424	CLPS5	protein_coding	CODING	AT5G39930.1	3
5	15986734	7064	stop_gained	HIGH	NONSENSE	Caa/Taa	Gln	97	*	424	CLPS5	protein_coding	CODING	AT5G39930.1	3
5	15986734	7067	stop_gained	HIGH	NONSENSE	Caa/Taa	Gln	97	*	424	CLPS5	protein_coding	CODING	AT5G39930.1	3
5	15986734	7071	stop_gained	HIGH	NONSENSE	Caa/Taa	Gln	97	*	424	CLPS5	protein_coding	CODING	AT5G39930.1	3
5	15986734	7077	stop_gained	HIGH	NONSENSE	Caa/Taa	Gln	97	*	424	CLPS5	protein_coding	CODING	AT5G39930.1	3
5	15986734	7096	stop_gained	HIGH	NONSENSE	Caa/Taa	Gln	97	*	424	CLPS5	protein_coding	CODING	AT5G39930.1	3
5	15986734	7102	stop_gained	HIGH	NONSENSE	Caa/Taa	Gln	97	*	424	CLPS5	protein_coding	CODING	AT5G39930.1	3
5	15986734	7103	stop_gained	HIGH	NONSENSE	Caa/Taa	Gln	97	*	424	CLPS5	protein_coding	CODING	AT5G39930.1	3
5	15986734	7107	stop_gained	HIGH	NONSENSE	Caa/Taa	Gln	97	*	424	CLPS5	protein_coding	CODING	AT5G39930.1	3
5	15986734	7120	stop_gained	HIGH	NONSENSE	Caa/Taa	Gln	97	*	424	CLPS5	protein_coding	CODING	AT5G39930.1	3
5	15986734	7126	stop_gained	HIGH	NONSENSE	Caa/Taa	Gln	97	*	424	CLPS5	protein_coding	CODING	AT5G39930.1	3
5	15986734	7127	stop_gained	HIGH	NONSENSE	Caa/Taa	Gln	97	*	424	CLPS5	protein_coding	CODING	AT5G39930.1	3
5	15986734	7130	stop_gained	HIGH	NONSENSE	Caa/Taa	Gln	97	*	424	CLPS5	protein_coding	CODING	AT5G39930.1	3
5	15986734	7147	stop_gained	HIGH	NONSENSE	Caa/Taa	Gln	97	*	424	CLPS5	protein_coding	CODING	AT5G39930.1	3
5	15986734	7160	stop_gained	HIGH	NONSENSE	Caa/Taa	Gln	97	*	424	CLPS5	protein_coding	CODING	AT5G39930.1	3
5	15986734	7163	stop_gained	HIGH	NONSENSE	Caa/Taa	Gln	97	*	424	CLPS5	protein_coding	CODING	AT5G39930.1	3
5	15986734	7169	stop_gained	HIGH	NONSENSE	Caa/Taa	Gln	97	*	424	CLPS5	protein_coding	CODING	AT5G39930.1	3
5	15986734	7177	stop_gained	HIGH	NONSENSE	Caa/Taa	Gln	97	*	424	CLPS5	protein_coding	CODING	AT5G39930.1	3
5	15986734	7199	stop_gained	HIGH	NONSENSE	Caa/Taa	Gln	97	*	424	CLPS5	protein_coding	CODING	AT5G39930.1	3
5	15986734	7202	stop_gained	HIGH	NONSENSE	Caa/Taa	Gln	97	*	424	CLPS5	protein_coding	CODING	AT5G39930.1	3
5	15986734	7207	stop_gained	HIGH	NONSENSE	Caa/Taa	Gln	97	*	424	CLPS5	protein_coding	CODING	AT5G39930.1	3
5	15986734	7209	stop_gained	HIGH	NONSENSE	Caa/Taa	Gln	97	*	424	CLPS5	protein_coding	CODING	AT5G39930.1	3
5	15986734	7213	stop_gained	HIGH	NONSENSE	Caa/Taa	Gln	97	*	424	CLPS5	protein_coding	CODING	AT5G39930.1	3
5	15986734	7217	stop_gained	HIGH	NONSENSE	Caa/Taa	Gln	97	*	424	CLPS5	protein_coding	CODING	AT5G39930.1	3
5	15986734	7218	stop_gained	HIGH	NONSENSE	Caa/Taa	Gln	97	*	424	CLPS5	protein_coding	CODING	AT5G39930.1	3
5	15986734	7223	stop_gained	HIGH	NONSENSE	Caa/Taa	Gln	97	*	424	CLPS5	protein_coding	CODING	AT5G39930.1	3
5	15986734	7231	stop_gained	HIGH	NONSENSE	Caa/Taa	Gln	97	*	424	CLPS5	protein_coding	CODING	AT5G39930.1	3
5	15986734	7248	stop_gained	HIGH	NONSENSE	Caa/Taa	Gln	97	*	424	CLPS5	protein_coding	CODING	AT5G39930.1	3
5	15986734	7268	stop_gained	HIGH	NONSENSE	Caa/Taa	Gln	97	*	424	CLPS5	protein_coding	CODING	AT5G39930.1	3
5	15986734	7273	stop_gained	HIGH	NONSENSE	Caa/Taa	Gln	97	*	424	CLPS5	protein_coding	CODING	AT5G39930.1	3
5	15986734	7282	stop_gained	HIGH	NONSENSE	Caa/Taa	Gln	97	*	424	CLPS5	protein_coding	CODING	AT5G39930.1	3
5	15986734	7287	stop_gained	HIGH	NONSENSE	Caa/Taa	Gln	97	*	424	CLPS5	protein_coding	CODING	AT5G39930.1	3
5	15986734	7296	stop_gained	HIGH	NONSENSE	Caa/Taa	Gln	97	*	424	CLPS5	protein_coding	CODING	AT5G39930.1	3
5	15986734	7305	stop_gained	HIGH	NONSENSE	Caa/Taa	Gln	97	*	424	CLPS5	protein_coding	CODING	AT5G39930.1	3
5	15986734	7320	stop_gained	HIGH	NONSENSE	Caa/Taa	Gln	97	*	424	CLPS5	protein_coding	CODING	AT5G39930.1	3
5	15986734	7322	stop_gained	HIGH	NONSENSE	Caa/Taa	Gln	97	*	424	CLPS5	protein_coding	CODING	AT5G39930.1	3
5	15986734	7323	stop_gained	HIGH	NONSENSE	Caa/Taa	Gln	97	*	424	CLPS5	protein_coding	CODING	AT5G39930.1	3
5	15986734	7327	stop_gained	HIGH	NONSENSE	Caa/Taa	Gln	97	*	424	CLPS5	protein_coding	CODING	AT5G39930.1	3
5	15986734	7328	stop_gained	HIGH	NONSENSE	Caa/Taa	Gln	97	*	424	CLPS5	protein_coding	CODING	AT5G39930.1	3
5	15986734	7332	stop_gained	HIGH	NONSENSE	Caa/Taa	Gln	97	*	424	CLPS5	protein_coding	CODING	AT5G39930.1	3
5	15986734	7337	stop_gained	HIGH	NONSENSE	Caa/Taa	Gln	97	*	424	CLPS5	protein_coding	CODING	AT5G39930.1	3
5	15986734	7343	stop_gained	HIGH	NONSENSE	Caa/Taa	Gln	97	*	424	CLPS5	protein_coding	CODING	AT5G39930.1	3
5	15986734	7344	stop_gained	HIGH	NONSENSE	Caa/Taa	Gln	97	*	424	CLPS5	protein_coding	CODING	AT5G39930.1	3
5	15986734	7349	stop_gained	HIGH	NONSENSE	Caa/Taa	Gln	97	*	424	CLPS5	protein_coding	CODING	AT5G39930.1	3
5	15986734	7350	stop_gained	HIGH	NONSENSE	Caa/Taa	Gln	97	*	424	CLPS5	protein_coding	CODING	AT5G39930.1	3
5	15986734	7354	stop_gained	HIGH	NONSENSE	Caa/Taa	Gln	97	*	424	CLPS5	protein_coding	CODING	AT5G39930.1	3
5	15986734	7356	stop_gained	HIGH	NONSENSE	Caa/Taa	Gln	97	*	424	CLPS5	protein_coding	CODING	AT5G39930.1	3
5	15986734	7358	stop_gained	HIGH	NONSENSE	Caa/Taa	Gln	97	*	424	CLPS5	protein_coding	CODING	AT5G39930.1	3
5	15986734	7359	stop_gained	HIGH	NONSENSE	Caa/Taa	Gln	97	*	424	CLPS5	protein_coding	CODING	AT5G39930.1	3
5	15986734	7372	stop_gained	HIGH	NONSENSE	Caa/Taa	Gln	97	*	424	CLPS5	protein_coding	CODING	AT5G39930.1	3
5	15986734	7373	stop_gained	HIGH	NONSENSE	Caa/Taa	Gln	97	*	424	CLPS5	protein_coding	CODING	AT5G39930.1	3
5	15986734	7377	stop_gained	HIGH	NONSENSE	Caa/Taa	Gln	97	*	424	CLPS5	protein_coding	CODING	AT5G39930.1	3
5	15986734	7378	stop_gained	HIGH	NONSENSE	Caa/Taa	Gln	97	*	424	CLPS5	protein_coding	CODING	AT5G39930.1	3
5	15986734	7382	stop_gained	HIGH	NONSENSE	Caa/Taa	Gln	97	*	424	CLPS5	protein_coding	CODING	AT5G39930.1	3
5	15986734	7383	stop_gained	HIGH	NONSENSE	Caa/Taa	Gln	97	*	424	CLPS5	protein_coding	CODING	AT5G39930.1	3
5	15986734	7394	stop_gained	HIGH	NONSENSE	Caa/Taa	Gln	97	*	424	CLPS5	protein_coding	CODING	AT5G39930.1	3
5	15986734	7404	stop_gained	HIGH	NONSENSE	Caa/Taa	Gln	97	*	424	CLPS5	protein_coding	CODING	AT5G39930.1	3
5	15986734	7413	stop_gained	HIGH	NONSENSE	Caa/Taa	Gln	97	*	424	CLPS5	protein_coding	CODING	AT5G39930.1	3
5	15986734	7415	stop_gained	HIGH	NONSENSE	Caa/Taa	Gln	97	*	424	CLPS5	protein_coding	CODING	AT5G39930.1	3
5	15986734	7417	stop_gained	HIGH	NONSENSE	Caa/Taa	Gln	97	*	424	CLPS5	protein_coding	CODING	AT5G39930.1	3
5	15986734	7418	stop_gained	HIGH	NONSENSE	Caa/Taa	Gln	97	*	424	CLPS5	protein_coding	CODING	AT5G39930.1	3
5	15986734	7419	stop_gained	HIGH	NONSENSE	Caa/Taa	Gln	97	*	424	CLPS5	protein_coding	CODING	AT5G39930.1	3
5	15986734	7424	stop_gained	HIGH	NONSENSE	Caa/Taa	Gln	97	*	424	CLPS5	protein_coding	CODING	AT5G39930.1	3
5	15986734	7427	stop_gained	HIGH	NONSENSE	Caa/Taa	Gln	97	*	424	CLPS5	protein_coding	CODING	AT5G39930.1	3
5	15986734	7430	stop_gained	HIGH	NONSENSE	Caa/Taa	Gln	97	*	424	CLPS5	protein_coding	CODING	AT5G39930.1	3
5	15986734	7460	stop_gained	HIGH	NONSENSE	Caa/Taa	Gln	97	*	424	CLPS5	protein_coding	CODING	AT5G39930.1	3
5	15986734	7471	stop_gained	HIGH	NONSENSE	Caa/Taa	Gln	97	*	424	CLPS5	protein_coding	CODING	AT5G39930.1	3
5	15986734	7475	stop_gained	HIGH	NONSENSE	Caa/Taa	Gln	97	*	424	CLPS5	protein_coding	CODING	AT5G39930.1	3
5	15986734	7515	stop_gained	HIGH	NONSENSE	Caa/Taa	Gln	97	*	424	CLPS5	protein_coding	CODING	AT5G39930.1	3
5	15986734	7520	stop_gained	HIGH	NONSENSE	Caa/Taa	Gln	97	*	424	CLPS5	protein_coding	CODING	AT5G39930.1	3
5	15986734	7523	stop_gained	HIGH	NONSENSE	Caa/Taa	Gln	97	*	424	CLPS5	protein_coding	CODING	AT5G39930.1	3
5	15986734	7529	stop_gained	HIGH	NONSENSE	Caa/Taa	Gln	97	*	424	CLPS5	protein_coding	CODING	AT5G39930.1	3
5	15986734	7530	stop_gained	HIGH	NONSENSE	Caa/Taa	Gln	97	*	424	CLPS5	protein_coding	CODING	AT5G39930.1	3
5	15986734	7566	stop_gained	HIGH	NONSENSE	Caa/Taa	Gln	97	*	424	CLPS5	protein_coding	CODING	AT5G39930.1	3
5	15986734	7568	stop_gained	HIGH	NONSENSE	Caa/Taa	Gln	97	*	424	CLPS5	protein_coding	CODING	AT5G39930.1	3
5	15986734	7757	stop_gained	HIGH	NONSENSE	Caa/Taa	Gln	97	*	424	CLPS5	protein_coding	CODING	AT5G39930.1	3
5	15986734	7767	stop_gained	HIGH	NONSENSE	Caa/Taa	Gln	97	*	424	CLPS5	protein_coding	CODING	AT5G39930.1	3
5	15986734	8037	stop_gained	HIGH	NONSENSE	Caa/Taa	Gln	97	*	424	CLPS5	protein_coding	CODING	AT5G39930.1	3
5	15986734	8057	stop_gained	HIGH	NONSENSE	Caa/Taa	Gln	97	*	424	CLPS5	protein_coding	CODING	AT5G39930.1	3
5	15986734	8171	stop_gained	HIGH	NONSENSE	Caa/Taa	Gln	97	*	424	CLPS5	protein_coding	CODING	AT5G39930.1	3
5	15986734	8222	stop_gained	HIGH	NONSENSE	Caa/Taa	Gln	97	*	424	CLPS5	protein_coding	CODING	AT5G39930.1	3
5	15986734	8230	stop_gained	HIGH	NONSENSE	Caa/Taa	Gln	97	*	424	CLPS5	protein_coding	CODING	AT5G39930.1	3
5	15986734	8231	stop_gained	HIGH	NONSENSE	Caa/Taa	Gln	97	*	424	CLPS5	protein_coding	CODING	AT5G39930.1	3
5	15986734	8233	stop_gained	HIGH	NONSENSE	Caa/Taa	Gln	97	*	424	CLPS5	protein_coding	CODING	AT5G39930.1	3
5	15986734	8234	stop_gained	HIGH	NONSENSE	Caa/Taa	Gln	97	*	424	CLPS5	protein_coding	CODING	AT5G39930.1	3
5	15986734	8236	stop_gained	HIGH	NONSENSE	Caa/Taa	Gln	97	*	424	CLPS5	protein_coding	CODING	AT5G39930.1	3
5	15986734	8237	stop_gained	HIGH	NONSENSE	Caa/Taa	Gln	97	*	424	CLPS5	protein_coding	CODING	AT5G39930.1	3
5	15986734	8238	stop_gained	HIGH	NONSENSE	Caa/Taa	Gln	97	*	424	CLPS5	protein_coding	CODING	AT5G39930.1	3
5	15986734	8240	stop_gained	HIGH	NONSENSE	Caa/Taa	Gln	97	*	424	CLPS5	protein_coding	CODING	AT5G39930.1	3
5	15986734	8241	stop_gained	HIGH	NONSENSE	Caa/Taa	Gln	97	*	424	CLPS5	protein_coding	CODING	AT5G39930.1	3
5	15986734	8242	stop_gained	HIGH	NONSENSE	Caa/Taa	Gln	97	*	424	CLPS5	protein_coding	CODING	AT5G39930.1	3
5	15986734	8243	stop_gained	HIGH	NONSENSE	Caa/Taa	Gln	97	*	424	CLPS5	protein_coding	CODING	AT5G39930.1	3
5	15986734	8244	stop_gained	HIGH	NONSENSE	Caa/Taa	Gln	97	*	424	CLPS5	protein_coding	CODING	AT5G39930.1	3
5	15986734	8258	stop_gained	HIGH	NONSENSE	Caa/Taa	Gln	97	*	424	CLPS5	protein_coding	CODING	AT5G39930.1	3
5	15986734	8259	stop_gained	HIGH	NONSENSE	Caa/Taa	Gln	97	*	424	CLPS5	protein_coding	CODING	AT5G39930.1	3
5	15986734	8264	stop_gained	HIGH	NONSENSE	Caa/Taa	Gln	97	*	424	CLPS5	protein_coding	CODING	AT5G39930.1	3
5	15986734	8283	stop_gained	HIGH	NONSENSE	Caa/Taa	Gln	97	*	424	CLPS5	protein_coding	CODING	AT5G39930.1	3
5	15986734	8284	stop_gained	HIGH	NONSENSE	Caa/Taa	Gln	97	*	424	CLPS5	protein_coding	CODING	AT5G39930.1	3
5	15986734	8290	stop_gained	HIGH	NONSENSE	Caa/Taa	Gln	97	*	424	CLPS5	protein_coding	CODING	AT5G39930.1	3
5	15986734	8297	stop_gained	HIGH	NONSENSE	Caa/Taa	Gln	97	*	424	CLPS5	protein_coding	CODING	AT5G39930.1	3
5	15986734	8306	stop_gained	HIGH	NONSENSE	Caa/Taa	Gln	97	*	424	CLPS5	protein_coding	CODING	AT5G39930.1	3
5	15986734	8311	stop_gained	HIGH	NONSENSE	Caa/Taa	Gln	97	*	424	CLPS5	protein_coding	CODING	AT5G39930.1	3
5	15986734	8312	stop_gained	HIGH	NONSENSE	Caa/Taa	Gln	97	*	424	CLPS5	protein_coding	CODING	AT5G39930.1	3
5	15986734	8386	stop_gained	HIGH	NONSENSE	Caa/Taa	Gln	97	*	424	CLPS5	protein_coding	CODING	AT5G39930.1	3
5	15986734	8420	stop_gained	HIGH	NONSENSE	Caa/Taa	Gln	97	*	424	CLPS5	protein_coding	CODING	AT5G39930.1	3
5	15986734	8464	stop_gained	HIGH	NONSENSE	Caa/Taa	Gln	97	*	424	CLPS5	protein_coding	CODING	AT5G39930.1	3
5	15986734	8483	stop_gained	HIGH	NONSENSE	Caa/Taa	Gln	97	*	424	CLPS5	protein_coding	CODING	AT5G39930.1	3
5	15986734	8699	stop_gained	HIGH	NONSENSE	Caa/Taa	Gln	97	*	424	CLPS5	protein_coding	CODING	AT5G39930.1	3
5	15986734	8723	stop_gained	HIGH	NONSENSE	Caa/Taa	Gln	97	*	424	CLPS5	protein_coding	CODING	AT5G39930.1	3
5	15986734	9027	stop_gained	HIGH	NONSENSE	Caa/Taa	Gln	97	*	424	CLPS5	protein_coding	CODING	AT5G39930.1	3
5	15986734	9067	stop_gained	HIGH	NONSENSE	Caa/Taa	Gln	97	*	424	CLPS5	protein_coding	CODING	AT5G39930.1	3
5	15986734	9079	stop_gained	HIGH	NONSENSE	Caa/Taa	Gln	97	*	424	CLPS5	protein_coding	CODING	AT5G39930.1	3
5	15986734	9084	stop_gained	HIGH	NONSENSE	Caa/Taa	Gln	97	*	424	CLPS5	protein_coding	CODING	AT5G39930.1	3
5	15986734	9085	stop_gained	HIGH	NONSENSE	Caa/Taa	Gln	97	*	424	CLPS5	protein_coding	CODING	AT5G39930.1	3
5	15986734	9091	stop_gained	HIGH	NONSENSE	Caa/Taa	Gln	97	*	424	CLPS5	protein_coding	CODING	AT5G39930.1	3
5	15986734	9095	stop_gained	HIGH	NONSENSE	Caa/Taa	Gln	97	*	424	CLPS5	protein_coding	CODING	AT5G39930.1	3
5	15986734	9099	stop_gained	HIGH	NONSENSE	Caa/Taa	Gln	97	*	424	CLPS5	protein_coding	CODING	AT5G39930.1	3
5	15986734	9102	stop_gained	HIGH	NONSENSE	Caa/Taa	Gln	97	*	424	CLPS5	protein_coding	CODING	AT5G39930.1	3
5	15986734	9103	stop_gained	HIGH	NONSENSE	Caa/Taa	Gln	97	*	424	CLPS5	protein_coding	CODING	AT5G39930.1	3
5	15986734	9106	stop_gained	HIGH	NONSENSE	Caa/Taa	Gln	97	*	424	CLPS5	protein_coding	CODING	AT5G39930.1	3
5	15986734	9111	stop_gained	HIGH	NONSENSE	Caa/Taa	Gln	97	*	424	CLPS5	protein_coding	CODING	AT5G39930.1	3
5	15986734	9113	stop_gained	HIGH	NONSENSE	Caa/Taa	Gln	97	*	424	CLPS5	protein_coding	CODING	AT5G39930.1	3
5	15986734	9114	stop_gained	HIGH	NONSENSE	Caa/Taa	Gln	97	*	424	CLPS5	protein_coding	CODING	AT5G39930.1	3
5	15986734	9115	stop_gained	HIGH	NONSENSE	Caa/Taa	Gln	97	*	424	CLPS5	protein_coding	CODING	AT5G39930.1	3
5	15986734	9314	stop_gained	HIGH	NONSENSE	Caa/Taa	Gln	97	*	424	CLPS5	protein_coding	CODING	AT5G39930.1	3
5	15986734	9321	stop_gained	HIGH	NONSENSE	Caa/Taa	Gln	97	*	424	CLPS5	protein_coding	CODING	AT5G39930.1	3
5	15986734	9323	stop_gained	HIGH	NONSENSE	Caa/Taa	Gln	97	*	424	CLPS5	protein_coding	CODING	AT5G39930.1	3
5	15986734	9332	stop_gained	HIGH	NONSENSE	Caa/Taa	Gln	97	*	424	CLPS5	protein_coding	CODING	AT5G39930.1	3
5	15986734	9369	stop_gained	HIGH	NONSENSE	Caa/Taa	Gln	97	*	424	CLPS5	protein_coding	CODING	AT5G39930.1	3
5	15986734	9371	stop_gained	HIGH	NONSENSE	Caa/Taa	Gln	97	*	424	CLPS5	protein_coding	CODING	AT5G39930.1	3
5	15986734	9381	stop_gained	HIGH	NONSENSE	Caa/Taa	Gln	97	*	424	CLPS5	protein_coding	CODING	AT5G39930.1	3
5	15986734	9383	stop_gained	HIGH	NONSENSE	Caa/Taa	Gln	97	*	424	CLPS5	protein_coding	CODING	AT5G39930.1	3
5	15986734	9386	stop_gained	HIGH	NONSENSE	Caa/Taa	Gln	97	*	424	CLPS5	protein_coding	CODING	AT5G39930.1	3
5	15986734	9402	stop_gained	HIGH	NONSENSE	Caa/Taa	Gln	97	*	424	CLPS5	protein_coding	CODING	AT5G39930.1	3
5	15986734	9404	stop_gained	HIGH	NONSENSE	Caa/Taa	Gln	97	*	424	CLPS5	protein_coding	CODING	AT5G39930.1	3
5	15986734	9407	stop_gained	HIGH	NONSENSE	Caa/Taa	Gln	97	*	424	CLPS5	protein_coding	CODING	AT5G39930.1	3
5	15986734	9409	stop_gained	HIGH	NONSENSE	Caa/Taa	Gln	97	*	424	CLPS5	protein_coding	CODING	AT5G39930.1	3
5	15986734	9421	stop_gained	HIGH	NONSENSE	Caa/Taa	Gln	97	*	424	CLPS5	protein_coding	CODING	AT5G39930.1	3
5	15986734	9427	stop_gained	HIGH	NONSENSE	Caa/Taa	Gln	97	*	424	CLPS5	protein_coding	CODING	AT5G39930.1	3
5	15986734	9437	stop_gained	HIGH	NONSENSE	Caa/Taa	Gln	97	*	424	CLPS5	protein_coding	CODING	AT5G39930.1	3
5	15986734	9453	stop_gained	HIGH	NONSENSE	Caa/Taa	Gln	97	*	424	CLPS5	protein_coding	CODING	AT5G39930.1	3
5	15986734	9454	stop_gained	HIGH	NONSENSE	Caa/Taa	Gln	97	*	424	CLPS5	protein_coding	CODING	AT5G39930.1	3
5	15986734	9503	stop_gained	HIGH	NONSENSE	Caa/Taa	Gln	97	*	424	CLPS5	protein_coding	CODING	AT5G39930.1	3
5	15986734	9506	stop_gained	HIGH	NONSENSE	Caa/Taa	Gln	97	*	424	CLPS5	protein_coding	CODING	AT5G39930.1	3
5	15986734	9509	stop_gained	HIGH	NONSENSE	Caa/Taa	Gln	97	*	424	CLPS5	protein_coding	CODING	AT5G39930.1	3
5	15986734	9510	stop_gained	HIGH	NONSENSE	Caa/Taa	Gln	97	*	424	CLPS5	protein_coding	CODING	AT5G39930.1	3
5	15986734	9512	stop_gained	HIGH	NONSENSE	Caa/Taa	Gln	97	*	424	CLPS5	protein_coding	CODING	AT5G39930.1	3
5	15986734	9515	stop_gained	HIGH	NONSENSE	Caa/Taa	Gln	97	*	424	CLPS5	protein_coding	CODING	AT5G39930.1	3
5	15986734	9517	stop_gained	HIGH	NONSENSE	Caa/Taa	Gln	97	*	424	CLPS5	protein_coding	CODING	AT5G39930.1	3
5	15986734	9520	stop_gained	HIGH	NONSENSE	Caa/Taa	Gln	97	*	424	CLPS5	protein_coding	CODING	AT5G39930.1	3
5	15986734	9522	stop_gained	HIGH	NONSENSE	Caa/Taa	Gln	97	*	424	CLPS5	protein_coding	CODING	AT5G39930.1	3
5	15986734	9523	stop_gained	HIGH	NONSENSE	Caa/Taa	Gln	97	*	424	CLPS5	protein_coding	CODING	AT5G39930.1	3
5	15986734	9526	stop_gained	HIGH	NONSENSE	Caa/Taa	Gln	97	*	424	CLPS5	protein_coding	CODING	AT5G39930.1	3
5	15986734	9529	stop_gained	HIGH	NONSENSE	Caa/Taa	Gln	97	*	424	CLPS5	protein_coding	CODING	AT5G39930.1	3
5	15986734	9532	stop_gained	HIGH	NONSENSE	Caa/Taa	Gln	97	*	424	CLPS5	protein_coding	CODING	AT5G39930.1	3
5	15986734	9534	stop_gained	HIGH	NONSENSE	Caa/Taa	Gln	97	*	424	CLPS5	protein_coding	CODING	AT5G39930.1	3
5	15986734	9539	stop_gained	HIGH	NONSENSE	Caa/Taa	Gln	97	*	424	CLPS5	protein_coding	CODING	AT5G39930.1	3
5	15986734	9542	stop_gained	HIGH	NONSENSE	Caa/Taa	Gln	97	*	424	CLPS5	protein_coding	CODING	AT5G39930.1	3
5	15986734	9545	stop_gained	HIGH	NONSENSE	Caa/Taa	Gln	97	*	424	CLPS5	protein_coding	CODING	AT5G39930.1	3
5	15986734	9548	stop_gained	HIGH	NONSENSE	Caa/Taa	Gln	97	*	424	CLPS5	protein_coding	CODING	AT5G39930.1	3
5	15986734	9549	stop_gained	HIGH	NONSENSE	Caa/Taa	Gln	97	*	424	CLPS5	protein_coding	CODING	AT5G39930.1	3
5	15986734	9551	stop_gained	HIGH	NONSENSE	Caa/Taa	Gln	97	*	424	CLPS5	protein_coding	CODING	AT5G39930.1	3
5	15986734	9555	stop_gained	HIGH	NONSENSE	Caa/Taa	Gln	97	*	424	CLPS5	protein_coding	CODING	AT5G39930.1	3
5	15986734	9556	stop_gained	HIGH	NONSENSE	Caa/Taa	Gln	97	*	424	CLPS5	protein_coding	CODING	AT5G39930.1	3
5	15986734	9557	stop_gained	HIGH	NONSENSE	Caa/Taa	Gln	97	*	424	CLPS5	protein_coding	CODING	AT5G39930.1	3
5	15986734	9558	stop_gained	HIGH	NONSENSE	Caa/Taa	Gln	97	*	424	CLPS5	protein_coding	CODING	AT5G39930.1	3
5	15986734	9561	stop_gained	HIGH	NONSENSE	Caa/Taa	Gln	97	*	424	CLPS5	protein_coding	CODING	AT5G39930.1	3
5	15986734	9568	stop_gained	HIGH	NONSENSE	Caa/Taa	Gln	97	*	424	CLPS5	protein_coding	CODING	AT5G39930.1	3
5	15986734	9569	stop_gained	HIGH	NONSENSE	Caa/Taa	Gln	97	*	424	CLPS5	protein_coding	CODING	AT5G39930.1	3
5	15986734	9573	stop_gained	HIGH	NONSENSE	Caa/Taa	Gln	97	*	424	CLPS5	protein_coding	CODING	AT5G39930.1	3
5	15986734	9576	stop_gained	HIGH	NONSENSE	Caa/Taa	Gln	97	*	424	CLPS5	protein_coding	CODING	AT5G39930.1	3
5	15986734	9578	stop_gained	HIGH	NONSENSE	Caa/Taa	Gln	97	*	424	CLPS5	protein_coding	CODING	AT5G39930.1	3
5	15986734	9579	stop_gained	HIGH	NONSENSE	Caa/Taa	Gln	97	*	424	CLPS5	protein_coding	CODING	AT5G39930.1	3
5	15986734	9581	stop_gained	HIGH	NONSENSE	Caa/Taa	Gln	97	*	424	CLPS5	protein_coding	CODING	AT5G39930.1	3
5	15986734	9583	stop_gained	HIGH	NONSENSE	Caa/Taa	Gln	97	*	424	CLPS5	protein_coding	CODING	AT5G39930.1	3
5	15986734	9586	stop_gained	HIGH	NONSENSE	Caa/Taa	Gln	97	*	424	CLPS5	protein_coding	CODING	AT5G39930.1	3
5	15986734	9590	stop_gained	HIGH	NONSENSE	Caa/Taa	Gln	97	*	424	CLPS5	protein_coding	CODING	AT5G39930.1	3
5	15986734	9592	stop_gained	HIGH	NONSENSE	Caa/Taa	Gln	97	*	424	CLPS5	protein_coding	CODING	AT5G39930.1	3
5	15986734	9593	stop_gained	HIGH	NONSENSE	Caa/Taa	Gln	97	*	424	CLPS5	protein_coding	CODING	AT5G39930.1	3
5	15986734	9595	stop_gained	HIGH	NONSENSE	Caa/Taa	Gln	97	*	424	CLPS5	protein_coding	CODING	AT5G39930.1	3
5	15986734	9596	stop_gained	HIGH	NONSENSE	Caa/Taa	Gln	97	*	424	CLPS5	protein_coding	CODING	AT5G39930.1	3
5	15986734	9597	stop_gained	HIGH	NONSENSE	Caa/Taa	Gln	97	*	424	CLPS5	protein_coding	CODING	AT5G39930.1	3
5	15986734	9599	stop_gained	HIGH	NONSENSE	Caa/Taa	Gln	97	*	424	CLPS5	protein_coding	CODING	AT5G39930.1	3
5	15986734	9619	stop_gained	HIGH	NONSENSE	Caa/Taa	Gln	97	*	424	CLPS5	protein_coding	CODING	AT5G39930.1	3
5	15986734	9626	stop_gained	HIGH	NONSENSE	Caa/Taa	Gln	97	*	424	CLPS5	protein_coding	CODING	AT5G39930.1	3
5	15986734	9628	stop_gained	HIGH	NONSENSE	Caa/Taa	Gln	97	*	424	CLPS5	protein_coding	CODING	AT5G39930.1	3
5	15986734	9649	stop_gained	HIGH	NONSENSE	Caa/Taa	Gln	97	*	424	CLPS5	protein_coding	CODING	AT5G39930.1	3
5	15986734	9661	stop_gained	HIGH	NONSENSE	Caa/Taa	Gln	97	*	424	CLPS5	protein_coding	CODING	AT5G39930.1	3
5	15986734	9666	stop_gained	HIGH	NONSENSE	Caa/Taa	Gln	97	*	424	CLPS5	protein_coding	CODING	AT5G39930.1	3
5	15986734	9669	stop_gained	HIGH	NONSENSE	Caa/Taa	Gln	97	*	424	CLPS5	protein_coding	CODING	AT5G39930.1	3
5	15986734	9670	stop_gained	HIGH	NONSENSE	Caa/Taa	Gln	97	*	424	CLPS5	protein_coding	CODING	AT5G39930.1	3
5	15986734	9671	stop_gained	HIGH	NONSENSE	Caa/Taa	Gln	97	*	424	CLPS5	protein_coding	CODING	AT5G39930.1	3
5	15986734	9672	stop_gained	HIGH	NONSENSE	Caa/Taa	Gln	97	*	424	CLPS5	protein_coding	CODING	AT5G39930.1	3
5	15986734	9673	stop_gained	HIGH	NONSENSE	Caa/Taa	Gln	97	*	424	CLPS5	protein_coding	CODING	AT5G39930.1	3
5	15986734	9677	stop_gained	HIGH	NONSENSE	Caa/Taa	Gln	97	*	424	CLPS5	protein_coding	CODING	AT5G39930.1	3
5	15986734	9678	stop_gained	HIGH	NONSENSE	Caa/Taa	Gln	97	*	424	CLPS5	protein_coding	CODING	AT5G39930.1	3
5	15986734	9684	stop_gained	HIGH	NONSENSE	Caa/Taa	Gln	97	*	424	CLPS5	protein_coding	CODING	AT5G39930.1	3
5	15986734	9685	stop_gained	HIGH	NONSENSE	Caa/Taa	Gln	97	*	424	CLPS5	protein_coding	CODING	AT5G39930.1	3
5	15986734	9687	stop_gained	HIGH	NONSENSE	Caa/Taa	Gln	97	*	424	CLPS5	protein_coding	CODING	AT5G39930.1	3
5	15986734	9699	stop_gained	HIGH	NONSENSE	Caa/Taa	Gln	97	*	424	CLPS5	protein_coding	CODING	AT5G39930.1	3
5	15986734	9704	stop_gained	HIGH	NONSENSE	Caa/Taa	Gln	97	*	424	CLPS5	protein_coding	CODING	AT5G39930.1	3
5	15986734	9706	stop_gained	HIGH	NONSENSE	Caa/Taa	Gln	97	*	424	CLPS5	protein_coding	CODING	AT5G39930.1	3
5	15986734	9708	stop_gained	HIGH	NONSENSE	Caa/Taa	Gln	97	*	424	CLPS5	protein_coding	CODING	AT5G39930.1	3
5	15986734	9709	stop_gained	HIGH	NONSENSE	Caa/Taa	Gln	97	*	424	CLPS5	protein_coding	CODING	AT5G39930.1	3
5	15986734	9710	stop_gained	HIGH	NONSENSE	Caa/Taa	Gln	97	*	424	CLPS5	protein_coding	CODING	AT5G39930.1	3
5	15986734	9711	stop_gained	HIGH	NONSENSE	Caa/Taa	Gln	97	*	424	CLPS5	protein_coding	CODING	AT5G39930.1	3
5	15986734	9716	stop_gained	HIGH	NONSENSE	Caa/Taa	Gln	97	*	424	CLPS5	protein_coding	CODING	AT5G39930.1	3
5	15986734	9719	stop_gained	HIGH	NONSENSE	Caa/Taa	Gln	97	*	424	CLPS5	protein_coding	CODING	AT5G39930.1	3
5	15986734	9720	stop_gained	HIGH	NONSENSE	Caa/Taa	Gln	97	*	424	CLPS5	protein_coding	CODING	AT5G39930.1	3
5	15986734	9722	stop_gained	HIGH	NONSENSE	Caa/Taa	Gln	97	*	424	CLPS5	protein_coding	CODING	AT5G39930.1	3
5	15986734	9725	stop_gained	HIGH	NONSENSE	Caa/Taa	Gln	97	*	424	CLPS5	protein_coding	CODING	AT5G39930.1	3
5	15986734	9728	stop_gained	HIGH	NONSENSE	Caa/Taa	Gln	97	*	424	CLPS5	protein_coding	CODING	AT5G39930.1	3
5	15986734	9729	stop_gained	HIGH	NONSENSE	Caa/Taa	Gln	97	*	424	CLPS5	protein_coding	CODING	AT5G39930.1	3
5	15986734	9730	stop_gained	HIGH	NONSENSE	Caa/Taa	Gln	97	*	424	CLPS5	protein_coding	CODING	AT5G39930.1	3
5	15986734	9731	stop_gained	HIGH	NONSENSE	Caa/Taa	Gln	97	*	424	CLPS5	protein_coding	CODING	AT5G39930.1	3
5	15986734	9732	stop_gained	HIGH	NONSENSE	Caa/Taa	Gln	97	*	424	CLPS5	protein_coding	CODING	AT5G39930.1	3
5	15986734	9733	stop_gained	HIGH	NONSENSE	Caa/Taa	Gln	97	*	424	CLPS5	protein_coding	CODING	AT5G39930.1	3
5	15986734	9735	stop_gained	HIGH	NONSENSE	Caa/Taa	Gln	97	*	424	CLPS5	protein_coding	CODING	AT5G39930.1	3
5	15986734	9738	stop_gained	HIGH	NONSENSE	Caa/Taa	Gln	97	*	424	CLPS5	protein_coding	CODING	AT5G39930.1	3
5	15986734	9743	stop_gained	HIGH	NONSENSE	Caa/Taa	Gln	97	*	424	CLPS5	protein_coding	CODING	AT5G39930.1	3
5	15986734	9747	stop_gained	HIGH	NONSENSE	Caa/Taa	Gln	97	*	424	CLPS5	protein_coding	CODING	AT5G39930.1	3
5	15986734	9756	stop_gained	HIGH	NONSENSE	Caa/Taa	Gln	97	*	424	CLPS5	protein_coding	CODING	AT5G39930.1	3
5	15986734	9757	stop_gained	HIGH	NONSENSE	Caa/Taa	Gln	97	*	424	CLPS5	protein_coding	CODING	AT5G39930.1	3
5	15986734	9758	stop_gained	HIGH	NONSENSE	Caa/Taa	Gln	97	*	424	CLPS5	protein_coding	CODING	AT5G39930.1	3
5	15986734	9762	stop_gained	HIGH	NONSENSE	Caa/Taa	Gln	97	*	424	CLPS5	protein_coding	CODING	AT5G39930.1	3
5	15986734	9769	stop_gained	HIGH	NONSENSE	Caa/Taa	Gln	97	*	424	CLPS5	protein_coding	CODING	AT5G39930.1	3
5	15986734	9778	stop_gained	HIGH	NONSENSE	Caa/Taa	Gln	97	*	424	CLPS5	protein_coding	CODING	AT5G39930.1	3
5	15986734	9780	stop_gained	HIGH	NONSENSE	Caa/Taa	Gln	97	*	424	CLPS5	protein_coding	CODING	AT5G39930.1	3
5	15986734	9781	stop_gained	HIGH	NONSENSE	Caa/Taa	Gln	97	*	424	CLPS5	protein_coding	CODING	AT5G39930.1	3
5	15986734	9782	stop_gained	HIGH	NONSENSE	Caa/Taa	Gln	97	*	424	CLPS5	protein_coding	CODING	AT5G39930.1	3
5	15986734	9787	stop_gained	HIGH	NONSENSE	Caa/Taa	Gln	97	*	424	CLPS5	protein_coding	CODING	AT5G39930.1	3
5	15986734	9789	stop_gained	HIGH	NONSENSE	Caa/Taa	Gln	97	*	424	CLPS5	protein_coding	CODING	AT5G39930.1	3
5	15986734	9792	stop_gained	HIGH	NONSENSE	Caa/Taa	Gln	97	*	424	CLPS5	protein_coding	CODING	AT5G39930.1	3
5	15986734	9793	stop_gained	HIGH	NONSENSE	Caa/Taa	Gln	97	*	424	CLPS5	protein_coding	CODING	AT5G39930.1	3
5	15986734	9794	stop_gained	HIGH	NONSENSE	Caa/Taa	Gln	97	*	424	CLPS5	protein_coding	CODING	AT5G39930.1	3
5	15986734	9795	stop_gained	HIGH	NONSENSE	Caa/Taa	Gln	97	*	424	CLPS5	protein_coding	CODING	AT5G39930.1	3
5	15986734	9798	stop_gained	HIGH	NONSENSE	Caa/Taa	Gln	97	*	424	CLPS5	protein_coding	CODING	AT5G39930.1	3
5	15986734	9800	stop_gained	HIGH	NONSENSE	Caa/Taa	Gln	97	*	424	CLPS5	protein_coding	CODING	AT5G39930.1	3
5	15986734	9801	stop_gained	HIGH	NONSENSE	Caa/Taa	Gln	97	*	424	CLPS5	protein_coding	CODING	AT5G39930.1	3
5	15986734	9803	stop_gained	HIGH	NONSENSE	Caa/Taa	Gln	97	*	424	CLPS5	protein_coding	CODING	AT5G39930.1	3
5	15986734	9804	stop_gained	HIGH	NONSENSE	Caa/Taa	Gln	97	*	424	CLPS5	protein_coding	CODING	AT5G39930.1	3
5	15986734	9806	stop_gained	HIGH	NONSENSE	Caa/Taa	Gln	97	*	424	CLPS5	protein_coding	CODING	AT5G39930.1	3
5	15986734	9808	stop_gained	HIGH	NONSENSE	Caa/Taa	Gln	97	*	424	CLPS5	protein_coding	CODING	AT5G39930.1	3
5	15986734	9811	stop_gained	HIGH	NONSENSE	Caa/Taa	Gln	97	*	424	CLPS5	protein_coding	CODING	AT5G39930.1	3
5	15986734	9816	stop_gained	HIGH	NONSENSE	Caa/Taa	Gln	97	*	424	CLPS5	protein_coding	CODING	AT5G39930.1	3
5	15986734	9817	stop_gained	HIGH	NONSENSE	Caa/Taa	Gln	97	*	424	CLPS5	protein_coding	CODING	AT5G39930.1	3
5	15986734	9819	stop_gained	HIGH	NONSENSE	Caa/Taa	Gln	97	*	424	CLPS5	protein_coding	CODING	AT5G39930.1	3
5	15986734	9820	stop_gained	HIGH	NONSENSE	Caa/Taa	Gln	97	*	424	CLPS5	protein_coding	CODING	AT5G39930.1	3
5	15986734	9821	stop_gained	HIGH	NONSENSE	Caa/Taa	Gln	97	*	424	CLPS5	protein_coding	CODING	AT5G39930.1	3
5	15986734	9822	stop_gained	HIGH	NONSENSE	Caa/Taa	Gln	97	*	424	CLPS5	protein_coding	CODING	AT5G39930.1	3
5	15986734	9824	stop_gained	HIGH	NONSENSE	Caa/Taa	Gln	97	*	424	CLPS5	protein_coding	CODING	AT5G39930.1	3
5	15986734	9825	stop_gained	HIGH	NONSENSE	Caa/Taa	Gln	97	*	424	CLPS5	protein_coding	CODING	AT5G39930.1	3
5	15986734	9826	stop_gained	HIGH	NONSENSE	Caa/Taa	Gln	97	*	424	CLPS5	protein_coding	CODING	AT5G39930.1	3
5	15986734	9828	stop_gained	HIGH	NONSENSE	Caa/Taa	Gln	97	*	424	CLPS5	protein_coding	CODING	AT5G39930.1	3
5	15986734	9830	stop_gained	HIGH	NONSENSE	Caa/Taa	Gln	97	*	424	CLPS5	protein_coding	CODING	AT5G39930.1	3
5	15986734	9832	stop_gained	HIGH	NONSENSE	Caa/Taa	Gln	97	*	424	CLPS5	protein_coding	CODING	AT5G39930.1	3
5	15986734	9833	stop_gained	HIGH	NONSENSE	Caa/Taa	Gln	97	*	424	CLPS5	protein_coding	CODING	AT5G39930.1	3
5	15986734	9834	stop_gained	HIGH	NONSENSE	Caa/Taa	Gln	97	*	424	CLPS5	protein_coding	CODING	AT5G39930.1	3
5	15986734	9835	stop_gained	HIGH	NONSENSE	Caa/Taa	Gln	97	*	424	CLPS5	protein_coding	CODING	AT5G39930.1	3
5	15986734	9838	stop_gained	HIGH	NONSENSE	Caa/Taa	Gln	97	*	424	CLPS5	protein_coding	CODING	AT5G39930.1	3
5	15986734	9841	stop_gained	HIGH	NONSENSE	Caa/Taa	Gln	97	*	424	CLPS5	protein_coding	CODING	AT5G39930.1	3
5	15986734	9843	stop_gained	HIGH	NONSENSE	Caa/Taa	Gln	97	*	424	CLPS5	protein_coding	CODING	AT5G39930.1	3
5	15986734	9844	stop_gained	HIGH	NONSENSE	Caa/Taa	Gln	97	*	424	CLPS5	protein_coding	CODING	AT5G39930.1	3
5	15986734	9845	stop_gained	HIGH	NONSENSE	Caa/Taa	Gln	97	*	424	CLPS5	protein_coding	CODING	AT5G39930.1	3
5	15986734	9846	stop_gained	HIGH	NONSENSE	Caa/Taa	Gln	97	*	424	CLPS5	protein_coding	CODING	AT5G39930.1	3
5	15986734	9848	stop_gained	HIGH	NONSENSE	Caa/Taa	Gln	97	*	424	CLPS5	protein_coding	CODING	AT5G39930.1	3
5	15986734	9849	stop_gained	HIGH	NONSENSE	Caa/Taa	Gln	97	*	424	CLPS5	protein_coding	CODING	AT5G39930.1	3
5	15986734	9851	stop_gained	HIGH	NONSENSE	Caa/Taa	Gln	97	*	424	CLPS5	protein_coding	CODING	AT5G39930.1	3
5	15986734	9852	stop_gained	HIGH	NONSENSE	Caa/Taa	Gln	97	*	424	CLPS5	protein_coding	CODING	AT5G39930.1	3
5	15986734	9854	stop_gained	HIGH	NONSENSE	Caa/Taa	Gln	97	*	424	CLPS5	protein_coding	CODING	AT5G39930.1	3
5	15986734	9855	stop_gained	HIGH	NONSENSE	Caa/Taa	Gln	97	*	424	CLPS5	protein_coding	CODING	AT5G39930.1	3
5	15986734	9857	stop_gained	HIGH	NONSENSE	Caa/Taa	Gln	97	*	424	CLPS5	protein_coding	CODING	AT5G39930.1	3
5	15986734	9859	stop_gained	HIGH	NONSENSE	Caa/Taa	Gln	97	*	424	CLPS5	protein_coding	CODING	AT5G39930.1	3
5	15986734	9860	stop_gained	HIGH	NONSENSE	Caa/Taa	Gln	97	*	424	CLPS5	protein_coding	CODING	AT5G39930.1	3
5	15986734	9864	stop_gained	HIGH	NONSENSE	Caa/Taa	Gln	97	*	424	CLPS5	protein_coding	CODING	AT5G39930.1	3
5	15986734	9866	stop_gained	HIGH	NONSENSE	Caa/Taa	Gln	97	*	424	CLPS5	protein_coding	CODING	AT5G39930.1	3
5	15986734	9868	stop_gained	HIGH	NONSENSE	Caa/Taa	Gln	97	*	424	CLPS5	protein_coding	CODING	AT5G39930.1	3
5	15986734	9877	stop_gained	HIGH	NONSENSE	Caa/Taa	Gln	97	*	424	CLPS5	protein_coding	CODING	AT5G39930.1	3
5	15986734	9878	stop_gained	HIGH	NONSENSE	Caa/Taa	Gln	97	*	424	CLPS5	protein_coding	CODING	AT5G39930.1	3
5	15986734	9879	stop_gained	HIGH	NONSENSE	Caa/Taa	Gln	97	*	424	CLPS5	protein_coding	CODING	AT5G39930.1	3
5	15986734	9880	stop_gained	HIGH	NONSENSE	Caa/Taa	Gln	97	*	424	CLPS5	protein_coding	CODING	AT5G39930.1	3
5	15986734	9881	stop_gained	HIGH	NONSENSE	Caa/Taa	Gln	97	*	424	CLPS5	protein_coding	CODING	AT5G39930.1	3
5	15986734	9885	stop_gained	HIGH	NONSENSE	Caa/Taa	Gln	97	*	424	CLPS5	protein_coding	CODING	AT5G39930.1	3
5	15986734	9887	stop_gained	HIGH	NONSENSE	Caa/Taa	Gln	97	*	424	CLPS5	protein_coding	CODING	AT5G39930.1	3
5	15986734	9888	stop_gained	HIGH	NONSENSE	Caa/Taa	Gln	97	*	424	CLPS5	protein_coding	CODING	AT5G39930.1	3
5	15986734	9890	stop_gained	HIGH	NONSENSE	Caa/Taa	Gln	97	*	424	CLPS5	protein_coding	CODING	AT5G39930.1	3
5	15986734	9892	stop_gained	HIGH	NONSENSE	Caa/Taa	Gln	97	*	424	CLPS5	protein_coding	CODING	AT5G39930.1	3
5	15986734	9894	stop_gained	HIGH	NONSENSE	Caa/Taa	Gln	97	*	424	CLPS5	protein_coding	CODING	AT5G39930.1	3
5	15986734	9895	stop_gained	HIGH	NONSENSE	Caa/Taa	Gln	97	*	424	CLPS5	protein_coding	CODING	AT5G39930.1	3
5	15986734	9901	stop_gained	HIGH	NONSENSE	Caa/Taa	Gln	97	*	424	CLPS5	protein_coding	CODING	AT5G39930.1	3
5	15986734	9905	stop_gained	HIGH	NONSENSE	Caa/Taa	Gln	97	*	424	CLPS5	protein_coding	CODING	AT5G39930.1	3
5	15986734	9906	stop_gained	HIGH	NONSENSE	Caa/Taa	Gln	97	*	424	CLPS5	protein_coding	CODING	AT5G39930.1	3
5	15986734	9908	stop_gained	HIGH	NONSENSE	Caa/Taa	Gln	97	*	424	CLPS5	protein_coding	CODING	AT5G39930.1	3
5	15986734	9910	stop_gained	HIGH	NONSENSE	Caa/Taa	Gln	97	*	424	CLPS5	protein_coding	CODING	AT5G39930.1	3
5	15986734	9911	stop_gained	HIGH	NONSENSE	Caa/Taa	Gln	97	*	424	CLPS5	protein_coding	CODING	AT5G39930.1	3
5	15986734	9912	stop_gained	HIGH	NONSENSE	Caa/Taa	Gln	97	*	424	CLPS5	protein_coding	CODING	AT5G39930.1	3
5	15986734	9914	stop_gained	HIGH	NONSENSE	Caa/Taa	Gln	97	*	424	CLPS5	protein_coding	CODING	AT5G39930.1	3
5	15986734	9918	stop_gained	HIGH	NONSENSE	Caa/Taa	Gln	97	*	424	CLPS5	protein_coding	CODING	AT5G39930.1	3
5	15986734	9920	stop_gained	HIGH	NONSENSE	Caa/Taa	Gln	97	*	424	CLPS5	protein_coding	CODING	AT5G39930.1	3
5	15986734	9925	stop_gained	HIGH	NONSENSE	Caa/Taa	Gln	97	*	424	CLPS5	protein_coding	CODING	AT5G39930.1	3
5	15986734	9926	stop_gained	HIGH	NONSENSE	Caa/Taa	Gln	97	*	424	CLPS5	protein_coding	CODING	AT5G39930.1	3
5	15986734	9929	stop_gained	HIGH	NONSENSE	Caa/Taa	Gln	97	*	424	CLPS5	protein_coding	CODING	AT5G39930.1	3
5	15986734	9930	stop_gained	HIGH	NONSENSE	Caa/Taa	Gln	97	*	424	CLPS5	protein_coding	CODING	AT5G39930.1	3
5	15986734	9932	stop_gained	HIGH	NONSENSE	Caa/Taa	Gln	97	*	424	CLPS5	protein_coding	CODING	AT5G39930.1	3
5	15986734	9935	stop_gained	HIGH	NONSENSE	Caa/Taa	Gln	97	*	424	CLPS5	protein_coding	CODING	AT5G39930.1	3
5	15986734	9946	stop_gained	HIGH	NONSENSE	Caa/Taa	Gln	97	*	424	CLPS5	protein_coding	CODING	AT5G39930.1	3
5	15986734	9948	stop_gained	HIGH	NONSENSE	Caa/Taa	Gln	97	*	424	CLPS5	protein_coding	CODING	AT5G39930.1	3
5	15986734	9949	stop_gained	HIGH	NONSENSE	Caa/Taa	Gln	97	*	424	CLPS5	protein_coding	CODING	AT5G39930.1	3
5	15986734	9950	stop_gained	HIGH	NONSENSE	Caa/Taa	Gln	97	*	424	CLPS5	protein_coding	CODING	AT5G39930.1	3
5	15986734	9951	stop_gained	HIGH	NONSENSE	Caa/Taa	Gln	97	*	424	CLPS5	protein_coding	CODING	AT5G39930.1	3
5	15986734	9964	stop_gained	HIGH	NONSENSE	Caa/Taa	Gln	97	*	424	CLPS5	protein_coding	CODING	AT5G39930.1	3
5	15986734	9965	stop_gained	HIGH	NONSENSE	Caa/Taa	Gln	97	*	424	CLPS5	protein_coding	CODING	AT5G39930.1	3
5	15986734	9968	stop_gained	HIGH	NONSENSE	Caa/Taa	Gln	97	*	424	CLPS5	protein_coding	CODING	AT5G39930.1	3
5	15986734	9969	stop_gained	HIGH	NONSENSE	Caa/Taa	Gln	97	*	424	CLPS5	protein_coding	CODING	AT5G39930.1	3
5	15986734	9976	stop_gained	HIGH	NONSENSE	Caa/Taa	Gln	97	*	424	CLPS5	protein_coding	CODING	AT5G39930.1	3
5	15986734	9978	stop_gained	HIGH	NONSENSE	Caa/Taa	Gln	97	*	424	CLPS5	protein_coding	CODING	AT5G39930.1	3
5	15986734	9979	stop_gained	HIGH	NONSENSE	Caa/Taa	Gln	97	*	424	CLPS5	protein_coding	CODING	AT5G39930.1	3
5	15986734	9985	stop_gained	HIGH	NONSENSE	Caa/Taa	Gln	97	*	424	CLPS5	protein_coding	CODING	AT5G39930.1	3
5	15986734	9990	stop_gained	HIGH	NONSENSE	Caa/Taa	Gln	97	*	424	CLPS5	protein_coding	CODING	AT5G39930.1	3
5	15986734	9991	stop_gained	HIGH	NONSENSE	Caa/Taa	Gln	97	*	424	CLPS5	protein_coding	CODING	AT5G39930.1	3
5	15986734	9995	stop_gained	HIGH	NONSENSE	Caa/Taa	Gln	97	*	424	CLPS5	protein_coding	CODING	AT5G39930.1	3
5	15986734	9996	stop_gained	HIGH	NONSENSE	Caa/Taa	Gln	97	*	424	CLPS5	protein_coding	CODING	AT5G39930.1	3
5	15986734	9998	stop_gained	HIGH	NONSENSE	Caa/Taa	Gln	97	*	424	CLPS5	protein_coding	CODING	AT5G39930.1	3
5	15986734	10002	stop_gained	HIGH	NONSENSE	Caa/Taa	Gln	97	*	424	CLPS5	protein_coding	CODING	AT5G39930.1	3
5	15986734	10005	stop_gained	HIGH	NONSENSE	Caa/Taa	Gln	97	*	424	CLPS5	protein_coding	CODING	AT5G39930.1	3
5	15986734	10006	stop_gained	HIGH	NONSENSE	Caa/Taa	Gln	97	*	424	CLPS5	protein_coding	CODING	AT5G39930.1	3
5	15986734	10014	stop_gained	HIGH	NONSENSE	Caa/Taa	Gln	97	*	424	CLPS5	protein_coding	CODING	AT5G39930.1	3
5	15986734	10022	stop_gained	HIGH	NONSENSE	Caa/Taa	Gln	97	*	424	CLPS5	protein_coding	CODING	AT5G39930.1	3
5	15986734	14312	stop_gained	HIGH	NONSENSE	Caa/Taa	Gln	97	*	424	CLPS5	protein_coding	CODING	AT5G39930.1	3
5	15986734	14313	stop_gained	HIGH	NONSENSE	Caa/Taa	Gln	97	*	424	CLPS5	protein_coding	CODING	AT5G39930.1	3
5	15986734	14315	stop_gained	HIGH	NONSENSE	Caa/Taa	Gln	97	*	424	CLPS5	protein_coding	CODING	AT5G39930.1	3
5	15986734	15560	stop_gained	HIGH	NONSENSE	Caa/Taa	Gln	97	*	424	CLPS5	protein_coding	CODING	AT5G39930.1	3
5	15986734	15591	stop_gained	HIGH	NONSENSE	Caa/Taa	Gln	97	*	424	CLPS5	protein_coding	CODING	AT5G39930.1	3
5	15986734	15592	stop_gained	HIGH	NONSENSE	Caa/Taa	Gln	97	*	424	CLPS5	protein_coding	CODING	AT5G39930.1	3
5	15986734	18694	stop_gained	HIGH	NONSENSE	Caa/Taa	Gln	97	*	424	CLPS5	protein_coding	CODING	AT5G39930.1	3
5	15986740	9647	stop_gained	HIGH	NONSENSE	Caa/Taa	Gln	95	*	424	CLPS5	protein_coding	CODING	AT5G39930.1	3
5	15987189	403	stop_gained	HIGH	NONSENSE	Aga/Tga	Arg	18	*	424	CLPS5	protein_coding	CODING	AT5G39930.1	1
5	15987189	5984	stop_gained	HIGH	NONSENSE	Aga/Tga	Arg	18	*	424	CLPS5	protein_coding	CODING	AT5G39930.1	1
5	15987189	6076	stop_gained	HIGH	NONSENSE	Aga/Tga	Arg	18	*	424	CLPS5	protein_coding	CODING	AT5G39930.1	1
5	15987189	6085	stop_gained	HIGH	NONSENSE	Aga/Tga	Arg	18	*	424	CLPS5	protein_coding	CODING	AT5G39930.1	1
5	15987189	6087	stop_gained	HIGH	NONSENSE	Aga/Tga	Arg	18	*	424	CLPS5	protein_coding	CODING	AT5G39930.1	1
5	15987189	6104	stop_gained	HIGH	NONSENSE	Aga/Tga	Arg	18	*	424	CLPS5	protein_coding	CODING	AT5G39930.1	1
5	15987189	6109	stop_gained	HIGH	NONSENSE	Aga/Tga	Arg	18	*	424	CLPS5	protein_coding	CODING	AT5G39930.1	1
5	15987189	6123	stop_gained	HIGH	NONSENSE	Aga/Tga	Arg	18	*	424	CLPS5	protein_coding	CODING	AT5G39930.1	1
5	15987189	6126	stop_gained	HIGH	NONSENSE	Aga/Tga	Arg	18	*	424	CLPS5	protein_coding	CODING	AT5G39930.1	1
5	15987189	6128	stop_gained	HIGH	NONSENSE	Aga/Tga	Arg	18	*	424	CLPS5	protein_coding	CODING	AT5G39930.1	1
5	15987189	6131	stop_gained	HIGH	NONSENSE	Aga/Tga	Arg	18	*	424	CLPS5	protein_coding	CODING	AT5G39930.1	1
5	15987189	6413	stop_gained	HIGH	NONSENSE	Aga/Tga	Arg	18	*	424	CLPS5	protein_coding	CODING	AT5G39930.1	1
5	15987189	7521	stop_gained	HIGH	NONSENSE	Aga/Tga	Arg	18	*	424	CLPS5	protein_coding	CODING	AT5G39930.1	1
5	15987189	8285	stop_gained	HIGH	NONSENSE	Aga/Tga	Arg	18	*	424	CLPS5	protein_coding	CODING	AT5G39930.1	1
5	15987189	9744	stop_gained	HIGH	NONSENSE	Aga/Tga	Arg	18	*	424	CLPS5	protein_coding	CODING	AT5G39930.1	1
5	15987189	9779	stop_gained	HIGH	NONSENSE	Aga/Tga	Arg	18	*	424	CLPS5	protein_coding	CODING	AT5G39930.1	1
5	15987189	9785	stop_gained	HIGH	NONSENSE	Aga/Tga	Arg	18	*	424	CLPS5	protein_coding	CODING	AT5G39930.1	1
5	15987189	9861	stop_gained	HIGH	NONSENSE	Aga/Tga	Arg	18	*	424	CLPS5	protein_coding	CODING	AT5G39930.1	1
5	17522901	4900	stop_gained	HIGH	NONSENSE	taT/taG	Tyr	83	*	410	PCFS5	protein_coding	CODING	AT5G43620.1	1
5	17522901	4939	stop_gained	HIGH	NONSENSE	taT/taG	Tyr	83	*	410	PCFS5	protein_coding	CODING	AT5G43620.1	1
5	17522901	4958	stop_gained	HIGH	NONSENSE	taT/taG	Tyr	83	*	410	PCFS5	protein_coding	CODING	AT5G43620.1	1
5	17522901	5023	stop_gained	HIGH	NONSENSE	taT/taG	Tyr	83	*	410	PCFS5	protein_coding	CODING	AT5G43620.1	1
5	17522901	5236	stop_gained	HIGH	NONSENSE	taT/taG	Tyr	83	*	410	PCFS5	protein_coding	CODING	AT5G43620.1	1
5	17522901	5798	stop_gained	HIGH	NONSENSE	taT/taG	Tyr	83	*	410	PCFS5	protein_coding	CODING	AT5G43620.1	1
5	17522901	6986	stop_gained	HIGH	NONSENSE	taT/taG	Tyr	83	*	410	PCFS5	protein_coding	CODING	AT5G43620.1	1
5	17522901	7109	stop_gained	HIGH	NONSENSE	taT/taG	Tyr	83	*	410	PCFS5	protein_coding	CODING	AT5G43620.1	1
5	17522901	9298	stop_gained	HIGH	NONSENSE	taT/taG	Tyr	83	*	410	PCFS5	protein_coding	CODING	AT5G43620.1	1
5	17522936	9883	stop_gained	HIGH	NONSENSE	tCa/tGa	Ser	95	*	410	PCFS5	protein_coding	CODING	AT5G43620.1	1
5	17522948	6424	stop_gained	HIGH	NONSENSE	tTa/tAa	Leu	99	*	410	PCFS5	protein_coding	CODING	AT5G43620.1	1
5	17523493	6987	stop_gained	HIGH	NONSENSE	Aga/Tga	Arg	281	*	410	PCFS5	protein_coding	CODING	AT5G43620.1	1
5	17523502	9582	stop_gained	HIGH	NONSENSE	Cag/Tag	Gln	284	*	410	PCFS5	protein_coding	CODING	AT5G43620.1	1
5	17523502	9587	stop_gained	HIGH	NONSENSE	Cag/Tag	Gln	284	*	410	PCFS5	protein_coding	CODING	AT5G43620.1	1
5	17523502	9840	stop_gained	HIGH	NONSENSE	Cag/Tag	Gln	284	*	410	PCFS5	protein_coding	CODING	AT5G43620.1	1
5	23493965	410	stop_gained	HIGH	NONSENSE	Cga/Tga	Arg	1186	*	1196	FIPS5	protein_coding	CODING	AT5G58040.1	9
5	23493965	766	stop_gained	HIGH	NONSENSE	Cga/Tga	Arg	1186	*	1196	FIPS5	protein_coding	CODING	AT5G58040.1	9
5	23493965	772	stop_gained	HIGH	NONSENSE	Cga/Tga	Arg	1186	*	1196	FIPS5	protein_coding	CODING	AT5G58040.1	9
5	23493965	6929	stop_gained	HIGH	NONSENSE	Cga/Tga	Arg	1186	*	1196	FIPS5	protein_coding	CODING	AT5G58040.1	9
5	23493965	7183	stop_gained	HIGH	NONSENSE	Cga/Tga	Arg	1186	*	1196	FIPS5	protein_coding	CODING	AT5G58040.1	9
5	23493965	7223	stop_gained	HIGH	NONSENSE	Cga/Tga	Arg	1186	*	1196	FIPS5	protein_coding	CODING	AT5G58040.1	9
5	23493965	8424	stop_gained	HIGH	NONSENSE	Cga/Tga	Arg	1186	*	1196	FIPS5	protein_coding	CODING	AT5G58040.1	9
5	23493965	9609	stop_gained	HIGH	NONSENSE	Cga/Tga	Arg	1186	*	1196	FIPS5	protein_coding	CODING	AT5G58040.1	9
5	23493965	9617	stop_gained	HIGH	NONSENSE	Cga/Tga	Arg	1186	*	1196	FIPS5	protein_coding	CODING	AT5G58040.1	9
5	23493965	9619	stop_gained	HIGH	NONSENSE	Cga/Tga	Arg	1186	*	1196	FIPS5	protein_coding	CODING	AT5G58040.1	9
5	23493965	9622	stop_gained	HIGH	NONSENSE	Cga/Tga	Arg	1186	*	1196	FIPS5	protein_coding	CODING	AT5G58040.1	9
5	23493965	9628	stop_gained	HIGH	NONSENSE	Cga/Tga	Arg	1186	*	1196	FIPS5	protein_coding	CODING	AT5G58040.1	9
5	23493965	9629	stop_gained	HIGH	NONSENSE	Cga/Tga	Arg	1186	*	1196	FIPS5	protein_coding	CODING	AT5G58040.1	9
5	23493965	9630	stop_gained	HIGH	NONSENSE	Cga/Tga	Arg	1186	*	1196	FIPS5	protein_coding	CODING	AT5G58040.1	9
5	23493965	9634	stop_gained	HIGH	NONSENSE	Cga/Tga	Arg	1186	*	1196	FIPS5	protein_coding	CODING	AT5G58040.1	9
5	23493965	9643	stop_gained	HIGH	NONSENSE	Cga/Tga	Arg	1186	*	1196	FIPS5	protein_coding	CODING	AT5G58040.1	9
5	23493965	9699	stop_gained	HIGH	NONSENSE	Cga/Tga	Arg	1186	*	1196	FIPS5	protein_coding	CODING	AT5G58040.1	9
5	23493965	9737	stop_gained	HIGH	NONSENSE	Cga/Tga	Arg	1186	*	1196	FIPS5	protein_coding	CODING	AT5G58040.1	9
5	23493965	9745	stop_gained	HIGH	NONSENSE	Cga/Tga	Arg	1186	*	1196	FIPS5	protein_coding	CODING	AT5G58040.1	9
5	23493965	9748	stop_gained	HIGH	NONSENSE	Cga/Tga	Arg	1186	*	1196	FIPS5	protein_coding	CODING	AT5G58040.1	9
5	23493965	9758	stop_gained	HIGH	NONSENSE	Cga/Tga	Arg	1186	*	1196	FIPS5	protein_coding	CODING	AT5G58040.1	9
5	23493965	9827	stop_gained	HIGH	NONSENSE	Cga/Tga	Arg	1186	*	1196	FIPS5	protein_coding	CODING	AT5G58040.1	9
5	23493965	9953	stop_gained	HIGH	NONSENSE	Cga/Tga	Arg	1186	*	1196	FIPS5	protein_coding	CODING	AT5G58040.1	9
5	23493965	10005	stop_gained	HIGH	NONSENSE	Cga/Tga	Arg	1186	*	1196	FIPS5	protein_coding	CODING	AT5G58040.1	9
5	23493965	10008	stop_gained	HIGH	NONSENSE	Cga/Tga	Arg	1186	*	1196	FIPS5	protein_coding	CODING	AT5G58040.1	9
5	23493965	10009	stop_gained	HIGH	NONSENSE	Cga/Tga	Arg	1186	*	1196	FIPS5	protein_coding	CODING	AT5G58040.1	9
5	23493965	10010	stop_gained	HIGH	NONSENSE	Cga/Tga	Arg	1186	*	1196	FIPS5	protein_coding	CODING	AT5G58040.1	9
5	23493965	10015	stop_gained	HIGH	NONSENSE	Cga/Tga	Arg	1186	*	1196	FIPS5	protein_coding	CODING	AT5G58040.1	9
5	24524516	9812	stop_gained	HIGH	NONSENSE	Cga/Tga	Arg	212	*	429	CSTF50	protein_coding	CODING	AT5G60940.1	8
4	9719029	9530	stop_gained	HIGH	NONSENSE	Cag/Tag	Gln	453	*	826	PQT3	protein_coding	CODING	AT4G17410.1	10

## Sheet: indels
chr	pos	strain	type	effect_impact	functional_class	codon_change	amino_acid_change	amino_acid_length	gene_name	transcript_biotype	gene_coding	transcript_id	exon_rank
1	4500571	6166	inframe_insertion	MODERATE		aac/AAC	p.Asn315_Asn316insAsnAsn/c.943_9	573	CFIm68-1	protein_coding	CODING	AT1G13190.1	2
1	4500571	6997	inframe_insertion	MODERATE		aac/AAC	p.Asn315_Asn316insAsnAsn/c.943_9	573	CFIm68-1	protein_coding	CODING	AT1G13190.1	2
1	4500571	7320	inframe_insertion	MODERATE		aac/AAC	p.Asn315_Asn316insAsnAsn/c.943_9	573	CFIm68-1	protein_coding	CODING	AT1G13190.1	2
1	4500571	7343	inframe_insertion	MODERATE		aac/AAC	p.Asn315_Asn316insAsnAsn/c.943_9	573	CFIm68-1	protein_coding	CODING	AT1G13190.1	2
1	4500571	9684	inframe_insertion	MODERATE		aac/AAC	p.Asn315_Asn316insAsnAsn/c.943_9	573	CFIm68-1	protein_coding	CODING	AT1G13190.1	2
1	4500571	9811	inframe_deletion	MODERATE		aac/	p.Asn314del/c.940_942delAAC	573	CFIm68-1	protein_coding	CODING	AT1G13190.1	2
1	4500571	9925	inframe_insertion	MODERATE		aac/AAC	p.Asn315_Asn316insAsnAsn/c.943_9	573	CFIm68-1	protein_coding	CODING	AT1G13190.1	2
1	9596865	9657	inframe_deletion	MODERATE		tctccga	p.Ser131_Thr133del/c.392_397delC	961	Symplekin C	protein_coding	CODING	AT1G27595.1	1
1	9597065	1890	inframe_deletion	MODERATE		cgcatg/	p.Arg173_Met174del/c.517_522delC	961	Symplekin C	protein_coding	CODING	AT1G27595.1	2
1	10771744	9583	inframe_deletion	MODERATE		ggacgag	p.Gly538_Gly540del/c.1612_1620de	631	CPSF30	protein_coding	CODING	AT1G30460.1	7
1	10772028	6012	inframe_deletion	MODERATE		ggaata/	p.Gly445_Ile446del/c.1334_1336de	631	CPSF30	protein_coding	CODING	AT1G30460.1	7
1	10772028	6046	inframe_deletion	MODERATE		ggaata/	p.Gly445_Ile446del/c.1334_1336de	631	CPSF30	protein_coding	CODING	AT1G30460.1	7
1	10772028	6242	inframe_deletion	MODERATE		ggaata/	p.Gly445_Ile446del/c.1334_1336de	631	CPSF30	protein_coding	CODING	AT1G30460.1	7
1	10772028	7013	inframe_deletion	MODERATE		ggaata/	p.Gly445_Ile446del/c.1334_1336de	631	CPSF30	protein_coding	CODING	AT1G30460.1	7
1	10772028	7067	inframe_deletion	MODERATE		ggaata/	p.Gly445_Ile446del/c.1334_1336de	631	CPSF30	protein_coding	CODING	AT1G30460.1	7
1	10772028	7288	inframe_deletion	MODERATE		ggaata/	p.Gly445_Ile446del/c.1334_1336de	631	CPSF30	protein_coding	CODING	AT1G30460.1	7
1	10772028	7347	inframe_deletion	MODERATE		ggaata/	p.Gly445_Ile446del/c.1334_1336de	631	CPSF30	protein_coding	CODING	AT1G30460.1	7
1	10772028	7382	inframe_deletion	MODERATE		ggaata/	p.Gly445_Ile446del/c.1334_1336de	631	CPSF30	protein_coding	CODING	AT1G30460.1	7
1	10772028	8227	inframe_deletion	MODERATE		ggaata/	p.Gly445_Ile446del/c.1334_1336de	631	CPSF30	protein_coding	CODING	AT1G30460.1	7
1	10772028	8258	inframe_deletion	MODERATE		ggaata/	p.Gly445_Ile446del/c.1334_1336de	631	CPSF30	protein_coding	CODING	AT1G30460.1	7
1	10772028	8290	inframe_deletion	MODERATE		ggaata/	p.Gly445_Ile446del/c.1334_1336de	631	CPSF30	protein_coding	CODING	AT1G30460.1	7
1	24811868	915	inframe_deletion	MODERATE		aagaaa/	p.Lys214_Lys215del/c.642_644delG	416	PCFS1	protein_coding	CODING	AT1G66500.1	1
1	24811868	1890	inframe_deletion	MODERATE		aagaaa/	p.Lys214_Lys215del/c.642_644delG	416	PCFS1	protein_coding	CODING	AT1G66500.1	1
1	24811868	2159	inframe_deletion	MODERATE		aagaaa/	p.Lys214_Lys215del/c.642_644delG	416	PCFS1	protein_coding	CODING	AT1G66500.1	1
1	24811868	8246	inframe_deletion	MODERATE		aagaaa/	p.Lys214_Lys215del/c.642_644delG	416	PCFS1	protein_coding	CODING	AT1G66500.1	1
1	24811868	8699	inframe_deletion	MODERATE		aagaaa/	p.Lys214_Lys215del/c.642_644delG	416	PCFS1	protein_coding	CODING	AT1G66500.1	1
1	24811868	9609	inframe_deletion	MODERATE		aagaaa/	p.Lys214_Lys215del/c.642_644delG	416	PCFS1	protein_coding	CODING	AT1G66500.1	1
1	24811868	9619	inframe_deletion	MODERATE		aagaaa/	p.Lys214_Lys215del/c.642_644delG	416	PCFS1	protein_coding	CODING	AT1G66500.1	1
1	24811868	9632	inframe_deletion	MODERATE		aagaaa/	p.Lys214_Lys215del/c.642_644delG	416	PCFS1	protein_coding	CODING	AT1G66500.1	1
1	24811868	9634	inframe_deletion	MODERATE		aagaaa/	p.Lys214_Lys215del/c.642_644delG	416	PCFS1	protein_coding	CODING	AT1G66500.1	1
1	24812007	4958	frameshift_variant	HIGH		actcct/	p.Thr168fs/c.504_505delTC	416	PCFS1	protein_coding	CODING	AT1G66500.1	1
1	24812088	6023	frameshift_variant	HIGH		tcg/	p.Ser142fs/c.424delT	416	PCFS1	protein_coding	CODING	AT1G66500.1	1
1	24812088	6040	frameshift_variant	HIGH		tcg/	p.Ser142fs/c.424delT	416	PCFS1	protein_coding	CODING	AT1G66500.1	1
1	24812088	6104	frameshift_variant	HIGH		tcg/	p.Ser142fs/c.424delT	416	PCFS1	protein_coding	CODING	AT1G66500.1	1
1	24812088	6133	frameshift_variant	HIGH		tcg/	p.Ser142fs/c.424delT	416	PCFS1	protein_coding	CODING	AT1G66500.1	1
1	24812088	6136	frameshift_variant	HIGH		tcg/	p.Ser142fs/c.424delT	416	PCFS1	protein_coding	CODING	AT1G66500.1	1
1	24812088	9380	frameshift_variant	HIGH		tcg/	p.Ser142fs/c.424delT	416	PCFS1	protein_coding	CODING	AT1G66500.1	1
1	24812088	9405	frameshift_variant	HIGH		tcg/	p.Ser142fs/c.424delT	416	PCFS1	protein_coding	CODING	AT1G66500.1	1
1	24812088	9407	frameshift_variant	HIGH		tcg/	p.Ser142fs/c.424delT	416	PCFS1	protein_coding	CODING	AT1G66500.1	1
1	24812088	9783	frameshift_variant	HIGH		tcg/	p.Ser142fs/c.424delT	416	PCFS1	protein_coding	CODING	AT1G66500.1	1
1	24812160	9527	frameshift_variant	HIGH		gga/gAg	p.Gly118_Asn119fs/c.352_353insA	416	PCFS1	protein_coding	CODING	AT1G66500.1	1
1	24812160	9554	frameshift_variant	HIGH		gga/gAg	p.Gly118_Asn119fs/c.352_353insA	416	PCFS1	protein_coding	CODING	AT1G66500.1	1
1	24812271	9641	frameshift_variant	HIGH		tctcaa/	p.Ser80fs/c.240_241delTC	416	PCFS1	protein_coding	CODING	AT1G66500.1	1
1	24812308	6142	inframe_deletion	MODERATE		cat/	p.His68del/c.202_204delCAT	416	PCFS1	protein_coding	CODING	AT1G66500.1	1
1	24812308	6276	inframe_deletion	MODERATE		cat/	p.His68del/c.202_204delCAT	416	PCFS1	protein_coding	CODING	AT1G66500.1	1
1	24812308	6974	inframe_deletion	MODERATE		cat/	p.His68del/c.202_204delCAT	416	PCFS1	protein_coding	CODING	AT1G66500.1	1
1	24812308	6992	inframe_deletion	MODERATE		cat/	p.His68del/c.202_204delCAT	416	PCFS1	protein_coding	CODING	AT1G66500.1	1
1	24812308	8235	inframe_deletion	MODERATE		cat/	p.His68del/c.202_204delCAT	416	PCFS1	protein_coding	CODING	AT1G66500.1	1
1	24812308	8283	inframe_deletion	MODERATE		cat/	p.His68del/c.202_204delCAT	416	PCFS1	protein_coding	CODING	AT1G66500.1	1
1	24812308	8343	inframe_deletion	MODERATE		cat/	p.His68del/c.202_204delCAT	416	PCFS1	protein_coding	CODING	AT1G66500.1	1
1	24812308	8424	inframe_deletion	MODERATE		cat/	p.His68del/c.202_204delCAT	416	PCFS1	protein_coding	CODING	AT1G66500.1	1
1	24812308	9476	inframe_deletion	MODERATE		cat/	p.His68del/c.202_204delCAT	416	PCFS1	protein_coding	CODING	AT1G66500.1	1
1	24812308	9587	inframe_deletion	MODERATE		cat/	p.His68del/c.202_204delCAT	416	PCFS1	protein_coding	CODING	AT1G66500.1	1
1	24812344	6961	inframe_insertion	MODERATE		caa/caa	p.Gln56_Phe57insGlnGlnGln/c.168_	416	PCFS1	protein_coding	CODING	AT1G66500.1	1
1	24812344	6992	inframe_insertion	MODERATE		caa/caa	p.Gln56_Phe57insGlnGlnGln/c.168_	416	PCFS1	protein_coding	CODING	AT1G66500.1	1
1	24812344	7062	inframe_insertion	MODERATE		caa/caa	p.Gln56_Phe57insGlnGlnGln/c.168_	416	PCFS1	protein_coding	CODING	AT1G66500.1	1
1	24812344	7130	inframe_insertion	MODERATE		caa/caa	p.Gln56_Phe57insGlnGlnGln/c.168_	416	PCFS1	protein_coding	CODING	AT1G66500.1	1
1	24812344	7404	inframe_insertion	MODERATE		caa/caa	p.Gln56_Phe57insGlnGlnGln/c.168_	416	PCFS1	protein_coding	CODING	AT1G66500.1	1
1	24812344	9568	inframe_insertion	MODERATE		caa/caa	p.Gln56_Phe57insGlnGlnGln/c.168_	416	PCFS1	protein_coding	CODING	AT1G66500.1	1
1	24812344	9762	inframe_insertion	MODERATE		caa/caa	p.Gln56_Phe57insGlnGlnGln/c.168_	416	PCFS1	protein_coding	CODING	AT1G66500.1	1
1	24812344	9838	inframe_insertion	MODERATE		caa/caa	p.Gln56_Phe57insGlnGlnGln/c.168_	416	PCFS1	protein_coding	CODING	AT1G66500.1	1
2	11026895	6967	frameshift_variant	HIGH		aat/aaA	p.Asn697_Glu698fs/c.2090_2091ins	787	PAPS2	protein_coding	CODING	AT2G25850.1	10
2	11026895	6973	frameshift_variant	HIGH		aat/aaA	p.Asn697_Glu698fs/c.2090_2091ins	787	PAPS2	protein_coding	CODING	AT2G25850.1	10
2	11026895	6990	frameshift_variant	HIGH		aat/aaA	p.Asn697_Glu698fs/c.2090_2091ins	787	PAPS2	protein_coding	CODING	AT2G25850.1	10
2	11026895	7280	frameshift_variant	HIGH		aat/aaA	p.Asn697_Glu698fs/c.2090_2091ins	787	PAPS2	protein_coding	CODING	AT2G25850.1	10
2	11026895	9578	frameshift_variant	HIGH		aat/aaA	p.Asn697_Glu698fs/c.2090_2091ins	787	PAPS2	protein_coding	CODING	AT2G25850.1	10
2	11026895	9935	frameshift_variant	HIGH		aat/aaA	p.Asn697_Glu698fs/c.2090_2091ins	787	PAPS2	protein_coding	CODING	AT2G25850.1	10
2	11030375	6010	inframe_deletion	MODERATE		cttaaga	p.Leu20_Ser22del/c.60_65delTAAGA	787	PAPS2	protein_coding	CODING	AT2G25850.1	1
2	11030375	9894	inframe_deletion	MODERATE		cttaaga	p.Leu20_Ser22del/c.60_65delTAAGA	787	PAPS2	protein_coding	CODING	AT2G25850.1	1
2	15302601	9600	frameshift_variant	HIGH		aca/	p.Thr876fs/c.2626delA	886	PCFS2	protein_coding	CODING	AT2G36480.3	8
2	15302807	5784	frameshift_variant	HIGH		cac/	p.His866fs/c.2597delA	886	PCFS2	protein_coding	CODING	AT2G36480.3	7
2	15302807	9067	frameshift_variant	HIGH		cac/	p.His866fs/c.2597delA	886	PCFS2	protein_coding	CODING	AT2G36480.3	7
2	15302807	9078	frameshift_variant	HIGH		cac/	p.His866fs/c.2597delA	886	PCFS2	protein_coding	CODING	AT2G36480.3	7
2	15302807	9081	frameshift_variant	HIGH		cac/	p.His866fs/c.2597delA	886	PCFS2	protein_coding	CODING	AT2G36480.3	7
2	15302807	9095	frameshift_variant	HIGH		cac/	p.His866fs/c.2597delA	886	PCFS2	protein_coding	CODING	AT2G36480.3	7
2	15302807	9103	frameshift_variant	HIGH		cac/	p.His866fs/c.2597delA	886	PCFS2	protein_coding	CODING	AT2G36480.3	7
2	15302807	9113	frameshift_variant	HIGH		cac/	p.His866fs/c.2597delA	886	PCFS2	protein_coding	CODING	AT2G36480.3	7
2	15302807	10013	frameshift_variant	HIGH		cac/	p.His866fs/c.2597delA	886	PCFS2	protein_coding	CODING	AT2G36480.3	7
2	15302807	10014	frameshift_variant	HIGH		cac/	p.His866fs/c.2597delA	886	PCFS2	protein_coding	CODING	AT2G36480.3	7
2	15305185	9601	inframe_deletion	MODERATE		gatgac/	p.Asp212_Asp213del/c.636_638delT	886	PCFS2	protein_coding	CODING	AT2G36480.3	4
2	15307114	9714	frameshift_variant	HIGH		tca/tTc	p.Ser141_Cys142fs/c.421_422insT	158	PCFS2	protein_coding	CODING	AT2G36485.1	1
3	2044810	6903	frameshift_variant	HIGH		gat/	p.Asp36fs/c.108delT	507	PAPS3	protein_coding	CODING	AT3G06560.1	3
3	2044810	6956	frameshift_variant	HIGH		gat/	p.Asp36fs/c.108delT	507	PAPS3	protein_coding	CODING	AT3G06560.1	3
3	2045001	5907	frameshift_variant	HIGH		att/Aat	p.Ile76_Leu77fs/c.226_227insA	507	PAPS3	protein_coding	CODING	AT3G06560.1	4
3	2045001	6903	frameshift_variant	HIGH		att/Aat	p.Ile76_Leu77fs/c.226_227insA	507	PAPS3	protein_coding	CODING	AT3G06560.1	4
3	2045001	6956	frameshift_variant	HIGH		att/Aat	p.Ile76_Leu77fs/c.226_227insA	507	PAPS3	protein_coding	CODING	AT3G06560.1	4
3	2045303	9669	frameshift_variant	HIGH		gat/gaT	p.Asp108_Phe109fs/c.324_325insT	507	PAPS3	protein_coding	CODING	AT3G06560.1	6
3	2045303	9670	frameshift_variant	HIGH		gat/gaT	p.Asp108_Phe109fs/c.324_325insT	507	PAPS3	protein_coding	CODING	AT3G06560.1	6
3	2045882	5720	frameshift_variant	HIGH		aat/Aaa	p.Asn221_Gly222fs/c.661_662insA	507	PAPS3	protein_coding	CODING	AT3G06560.1	9
3	2045882	7058	frameshift_variant	HIGH		aat/Aaa	p.Asn221_Gly222fs/c.661_662insA	507	PAPS3	protein_coding	CODING	AT3G06560.1	9
3	2045882	7061	frameshift_variant	HIGH		aat/Aaa	p.Asn221_Gly222fs/c.661_662insA	507	PAPS3	protein_coding	CODING	AT3G06560.1	9
3	2046424	9617	inframe_deletion	MODERATE		tcggctg	p.Ser349_Asn352del/c.1046_1054de	507	PAPS3	protein_coding	CODING	AT3G06560.1	10
3	2046799	9641	frameshift_variant	HIGH		ttc/	p.Phe430fs/c.1290delC	507	PAPS3	protein_coding	CODING	AT3G06560.1	11
3	2046830	4807	frameshift_variant	HIGH		cttgtc/	p.Leu441fs/c.1321_1325delCTTGT	507	PAPS3	protein_coding	CODING	AT3G06560.1	11
3	2046830	6960	frameshift_variant	HIGH		cttgtc/	p.Leu441fs/c.1321_1325delCTTGT	507	PAPS3	protein_coding	CODING	AT3G06560.1	11
3	2046830	9854	frameshift_variant	HIGH		cttgtc/	p.Leu441fs/c.1321_1325delCTTGT	507	PAPS3	protein_coding	CODING	AT3G06560.1	11
3	2046887	6904	frameshift_variant	HIGH		aag/	p.Lys460fs/c.1378delA	507	PAPS3	protein_coding	CODING	AT3G06560.1	11
3	2046887	6982	frameshift_variant	HIGH		aag/	p.Lys460fs/c.1378delA	507	PAPS3	protein_coding	CODING	AT3G06560.1	11
3	2046887	7337	frameshift_variant	HIGH		aag/	p.Lys460fs/c.1378delA	507	PAPS3	protein_coding	CODING	AT3G06560.1	11
3	2046887	7419	frameshift_variant	HIGH		aag/	p.Lys460fs/c.1378delA	507	PAPS3	protein_coding	CODING	AT3G06560.1	11
3	2046887	7477	frameshift_variant	HIGH		aag/	p.Lys460fs/c.1378delA	507	PAPS3	protein_coding	CODING	AT3G06560.1	11
3	2046887	8424	frameshift_variant	HIGH		aag/	p.Lys460fs/c.1378delA	507	PAPS3	protein_coding	CODING	AT3G06560.1	11
3	2046887	9619	frameshift_variant	HIGH		aag/	p.Lys460fs/c.1378delA	507	PAPS3	protein_coding	CODING	AT3G06560.1	11
3	2046887	9620	frameshift_variant	HIGH		aag/	p.Lys460fs/c.1378delA	507	PAPS3	protein_coding	CODING	AT3G06560.1	11
3	2046887	9624	frameshift_variant	HIGH		aag/	p.Lys460fs/c.1378delA	507	PAPS3	protein_coding	CODING	AT3G06560.1	11
3	2046887	9640	frameshift_variant	HIGH		aag/	p.Lys460fs/c.1378delA	507	PAPS3	protein_coding	CODING	AT3G06560.1	11
3	2046887	9642	frameshift_variant	HIGH		aag/	p.Lys460fs/c.1378delA	507	PAPS3	protein_coding	CODING	AT3G06560.1	11
3	2046887	9697	frameshift_variant	HIGH		aag/	p.Lys460fs/c.1378delA	507	PAPS3	protein_coding	CODING	AT3G06560.1	11
3	2046887	9698	frameshift_variant	HIGH		aag/	p.Lys460fs/c.1378delA	507	PAPS3	protein_coding	CODING	AT3G06560.1	11
3	2046887	9717	frameshift_variant	HIGH		aag/	p.Lys460fs/c.1378delA	507	PAPS3	protein_coding	CODING	AT3G06560.1	11
3	2046887	9722	frameshift_variant	HIGH		aag/	p.Lys460fs/c.1378delA	507	PAPS3	protein_coding	CODING	AT3G06560.1	11
3	2046887	9749	frameshift_variant	HIGH		aag/	p.Lys460fs/c.1378delA	507	PAPS3	protein_coding	CODING	AT3G06560.1	11
3	2046887	9812	frameshift_variant	HIGH		aag/	p.Lys460fs/c.1378delA	507	PAPS3	protein_coding	CODING	AT3G06560.1	11
3	2046887	9883	frameshift_variant	HIGH		aag/	p.Lys460fs/c.1378delA	507	PAPS3	protein_coding	CODING	AT3G06560.1	11
3	2046887	9933	frameshift_variant	HIGH		aag/	p.Lys460fs/c.1378delA	507	PAPS3	protein_coding	CODING	AT3G06560.1	11
3	2046887	18696	frameshift_variant	HIGH		aag/	p.Lys460fs/c.1378delA	507	PAPS3	protein_coding	CODING	AT3G06560.1	11
3	2047028	1819	frameshift_variant+stop_lost	HIGH		tgttag/	p.Cys507fs/c.1519_1528delTGTTAGG	507	PAPS3	protein_coding	CODING	AT3G06560.1	11
3	2047028	6092	frameshift_variant+stop_lost	HIGH		tgttag/	p.Cys507fs/c.1519_1528delTGTTAGG	507	PAPS3	protein_coding	CODING	AT3G06560.1	11
3	2047028	6188	frameshift_variant+stop_lost	HIGH		tgttag/	p.Cys507fs/c.1519_1528delTGTTAGG	507	PAPS3	protein_coding	CODING	AT3G06560.1	11
3	2047028	6926	frameshift_variant+stop_lost	HIGH		tgttag/	p.Cys507fs/c.1519_1528delTGTTAGG	507	PAPS3	protein_coding	CODING	AT3G06560.1	11
3	2047028	7162	frameshift_variant+stop_lost	HIGH		tgttag/	p.Cys507fs/c.1519_1528delTGTTAGG	507	PAPS3	protein_coding	CODING	AT3G06560.1	11
3	2047028	7192	frameshift_variant+stop_lost	HIGH		tgttag/	p.Cys507fs/c.1519_1528delTGTTAGG	507	PAPS3	protein_coding	CODING	AT3G06560.1	11
3	2047028	7255	frameshift_variant+stop_lost	HIGH		tgttag/	p.Cys507fs/c.1519_1528delTGTTAGG	507	PAPS3	protein_coding	CODING	AT3G06560.1	11
3	2047028	7404	frameshift_variant+stop_lost	HIGH		tgttag/	p.Cys507fs/c.1519_1528delTGTTAGG	507	PAPS3	protein_coding	CODING	AT3G06560.1	11
3	2047028	9527	frameshift_variant+stop_lost	HIGH		tgttag/	p.Cys507fs/c.1519_1528delTGTTAGG	507	PAPS3	protein_coding	CODING	AT3G06560.1	11
3	2047028	10022	frameshift_variant+stop_lost	HIGH		tgttag/	p.Cys507fs/c.1519_1528delTGTTAGG	507	PAPS3	protein_coding	CODING	AT3G06560.1	11
3	2084308	6064	inframe_deletion	MODERATE		gac/	p.Asp94del/c.280_282delGAC	997	FIPS3	protein_coding	CODING	AT3G66652.1	2
3	2084308	6217	inframe_deletion	MODERATE		gac/	p.Asp94del/c.280_282delGAC	997	FIPS3	protein_coding	CODING	AT3G66652.1	2
3	2084308	6220	inframe_deletion	MODERATE		gac/	p.Asp94del/c.280_282delGAC	997	FIPS3	protein_coding	CODING	AT3G66652.1	2
3	2084308	6238	inframe_deletion	MODERATE		gac/	p.Asp94del/c.280_282delGAC	997	FIPS3	protein_coding	CODING	AT3G66652.1	2
3	2084308	6241	inframe_deletion	MODERATE		gac/	p.Asp94del/c.280_282delGAC	997	FIPS3	protein_coding	CODING	AT3G66652.1	2
3	2084308	6901	inframe_deletion	MODERATE		gac/	p.Asp94del/c.280_282delGAC	997	FIPS3	protein_coding	CODING	AT3G66652.1	2
3	2084308	8376	inframe_deletion	MODERATE		gac/	p.Asp94del/c.280_282delGAC	997	FIPS3	protein_coding	CODING	AT3G66652.1	2
3	2084308	9470	inframe_deletion	MODERATE		gac/	p.Asp94del/c.280_282delGAC	997	FIPS3	protein_coding	CODING	AT3G66652.1	2
3	2084308	9524	inframe_deletion	MODERATE		gac/	p.Asp94del/c.280_282delGAC	997	FIPS3	protein_coding	CODING	AT3G66652.1	2
3	2084308	9525	inframe_deletion	MODERATE		gac/	p.Asp94del/c.280_282delGAC	997	FIPS3	protein_coding	CODING	AT3G66652.1	2
3	2084308	9528	inframe_deletion	MODERATE		gac/	p.Asp94del/c.280_282delGAC	997	FIPS3	protein_coding	CODING	AT3G66652.1	2
3	2084308	9557	inframe_deletion	MODERATE		gac/	p.Asp94del/c.280_282delGAC	997	FIPS3	protein_coding	CODING	AT3G66652.1	2
3	2084308	9562	inframe_deletion	MODERATE		gac/	p.Asp94del/c.280_282delGAC	997	FIPS3	protein_coding	CODING	AT3G66652.1	2
3	2084308	9567	inframe_deletion	MODERATE		gac/	p.Asp94del/c.280_282delGAC	997	FIPS3	protein_coding	CODING	AT3G66652.1	2
3	2084308	9582	inframe_deletion	MODERATE		gac/	p.Asp94del/c.280_282delGAC	997	FIPS3	protein_coding	CODING	AT3G66652.1	2
3	2084308	9608	inframe_deletion	MODERATE		gac/	p.Asp94del/c.280_282delGAC	997	FIPS3	protein_coding	CODING	AT3G66652.1	2
3	2084308	9703	inframe_deletion	MODERATE		gac/	p.Asp94del/c.280_282delGAC	997	FIPS3	protein_coding	CODING	AT3G66652.1	2
3	2084308	9836	inframe_deletion	MODERATE		gac/	p.Asp94del/c.280_282delGAC	997	FIPS3	protein_coding	CODING	AT3G66652.1	2
3	2084308	9844	inframe_deletion	MODERATE		gac/	p.Asp94del/c.280_282delGAC	997	FIPS3	protein_coding	CODING	AT3G66652.1	2
3	2084308	9850	inframe_deletion	MODERATE		gac/	p.Asp94del/c.280_282delGAC	997	FIPS3	protein_coding	CODING	AT3G66652.1	2
3	2084308	9860	inframe_deletion	MODERATE		gac/	p.Asp94del/c.280_282delGAC	997	FIPS3	protein_coding	CODING	AT3G66652.1	2
3	2084308	9861	inframe_deletion	MODERATE		gac/	p.Asp94del/c.280_282delGAC	997	FIPS3	protein_coding	CODING	AT3G66652.1	2
3	2084308	9870	inframe_deletion	MODERATE		gac/	p.Asp94del/c.280_282delGAC	997	FIPS3	protein_coding	CODING	AT3G66652.1	2
3	2084308	9874	inframe_deletion	MODERATE		gac/	p.Asp94del/c.280_282delGAC	997	FIPS3	protein_coding	CODING	AT3G66652.1	2
3	2084308	9888	inframe_deletion	MODERATE		gac/	p.Asp94del/c.280_282delGAC	997	FIPS3	protein_coding	CODING	AT3G66652.1	2
3	2084308	9902	inframe_deletion	MODERATE		gac/	p.Asp94del/c.280_282delGAC	997	FIPS3	protein_coding	CODING	AT3G66652.1	2
3	2087554	88	frameshift_variant	HIGH		taa/tAa	c.2993_2994insA	997	FIPS3	protein_coding	CODING	AT3G66652.1	6
3	2087554	265	frameshift_variant	HIGH		taa/tAa	c.2993_2994insA	997	FIPS3	protein_coding	CODING	AT3G66652.1	6
3	2087554	350	frameshift_variant	HIGH		taa/tAa	c.2993_2994insA	997	FIPS3	protein_coding	CODING	AT3G66652.1	6
3	2087554	351	frameshift_variant	HIGH		taa/tAa	c.2993_2994insA	997	FIPS3	protein_coding	CODING	AT3G66652.1	6
3	2087554	403	frameshift_variant	HIGH		taa/tAa	c.2993_2994insA	997	FIPS3	protein_coding	CODING	AT3G66652.1	6
3	2087554	428	frameshift_variant	HIGH		taa/tAa	c.2993_2994insA	997	FIPS3	protein_coding	CODING	AT3G66652.1	6
3	2087554	470	frameshift_variant	HIGH		taa/tAa	c.2993_2994insA	997	FIPS3	protein_coding	CODING	AT3G66652.1	6
3	2087554	476	frameshift_variant	HIGH		taa/tAa	c.2993_2994insA	997	FIPS3	protein_coding	CODING	AT3G66652.1	6
3	2087554	484	frameshift_variant	HIGH		taa/tAa	c.2993_2994insA	997	FIPS3	protein_coding	CODING	AT3G66652.1	6
3	2087554	504	frameshift_variant	HIGH		taa/tAa	c.2993_2994insA	997	FIPS3	protein_coding	CODING	AT3G66652.1	6
3	2087554	506	frameshift_variant	HIGH		taa/tAa	c.2993_2994insA	997	FIPS3	protein_coding	CODING	AT3G66652.1	6
3	2087554	531	frameshift_variant	HIGH		taa/tAa	c.2993_2994insA	997	FIPS3	protein_coding	CODING	AT3G66652.1	6
3	2087554	544	frameshift_variant	HIGH		taa/tAa	c.2993_2994insA	997	FIPS3	protein_coding	CODING	AT3G66652.1	6
3	2087554	546	frameshift_variant	HIGH		taa/tAa	c.2993_2994insA	997	FIPS3	protein_coding	CODING	AT3G66652.1	6
3	2087554	628	frameshift_variant	HIGH		taa/tAa	c.2993_2994insA	997	FIPS3	protein_coding	CODING	AT3G66652.1	6
3	2087554	680	frameshift_variant	HIGH		taa/tAa	c.2993_2994insA	997	FIPS3	protein_coding	CODING	AT3G66652.1	6
3	2087554	685	frameshift_variant	HIGH		taa/tAa	c.2993_2994insA	997	FIPS3	protein_coding	CODING	AT3G66652.1	6
3	2087554	687	frameshift_variant	HIGH		taa/tAa	c.2993_2994insA	997	FIPS3	protein_coding	CODING	AT3G66652.1	6
3	2087554	728	frameshift_variant	HIGH		taa/tAa	c.2993_2994insA	997	FIPS3	protein_coding	CODING	AT3G66652.1	6
3	2087554	742	frameshift_variant	HIGH		taa/tAa	c.2993_2994insA	997	FIPS3	protein_coding	CODING	AT3G66652.1	6
3	2087554	763	frameshift_variant	HIGH		taa/tAa	c.2993_2994insA	997	FIPS3	protein_coding	CODING	AT3G66652.1	6
3	2087554	853	frameshift_variant	HIGH		taa/tAa	c.2993_2994insA	997	FIPS3	protein_coding	CODING	AT3G66652.1	6
3	2087554	854	frameshift_variant	HIGH		taa/tAa	c.2993_2994insA	997	FIPS3	protein_coding	CODING	AT3G66652.1	6
3	2087554	868	frameshift_variant	HIGH		taa/tAa	c.2993_2994insA	997	FIPS3	protein_coding	CODING	AT3G66652.1	6
3	2087554	870	frameshift_variant	HIGH		taa/tAa	c.2993_2994insA	997	FIPS3	protein_coding	CODING	AT3G66652.1	6
3	2087554	932	frameshift_variant	HIGH		taa/tAa	c.2993_2994insA	997	FIPS3	protein_coding	CODING	AT3G66652.1	6
3	2087554	991	frameshift_variant	HIGH		taa/tAa	c.2993_2994insA	997	FIPS3	protein_coding	CODING	AT3G66652.1	6
3	2087554	997	frameshift_variant	HIGH		taa/tAa	c.2993_2994insA	997	FIPS3	protein_coding	CODING	AT3G66652.1	6
3	2087554	1002	frameshift_variant	HIGH		taa/tAa	c.2993_2994insA	997	FIPS3	protein_coding	CODING	AT3G66652.1	6
3	2087554	1006	frameshift_variant	HIGH		taa/tAa	c.2993_2994insA	997	FIPS3	protein_coding	CODING	AT3G66652.1	6
3	2087554	1062	frameshift_variant	HIGH		taa/tAa	c.2993_2994insA	997	FIPS3	protein_coding	CODING	AT3G66652.1	6
3	2087554	1063	frameshift_variant	HIGH		taa/tAa	c.2993_2994insA	997	FIPS3	protein_coding	CODING	AT3G66652.1	6
3	2087554	1070	frameshift_variant	HIGH		taa/tAa	c.2993_2994insA	997	FIPS3	protein_coding	CODING	AT3G66652.1	6
3	2087554	1158	frameshift_variant	HIGH		taa/tAa	c.2993_2994insA	997	FIPS3	protein_coding	CODING	AT3G66652.1	6
3	2087554	1166	frameshift_variant	HIGH		taa/tAa	c.2993_2994insA	997	FIPS3	protein_coding	CODING	AT3G66652.1	6
3	2087554	1254	frameshift_variant	HIGH		taa/tAa	c.2993_2994insA	997	FIPS3	protein_coding	CODING	AT3G66652.1	6
3	2087554	1313	frameshift_variant	HIGH		taa/tAa	c.2993_2994insA	997	FIPS3	protein_coding	CODING	AT3G66652.1	6
3	2087554	1317	frameshift_variant	HIGH		taa/tAa	c.2993_2994insA	997	FIPS3	protein_coding	CODING	AT3G66652.1	6
3	2087554	1612	frameshift_variant	HIGH		taa/tAa	c.2993_2994insA	997	FIPS3	protein_coding	CODING	AT3G66652.1	6
3	2087554	1622	frameshift_variant	HIGH		taa/tAa	c.2993_2994insA	997	FIPS3	protein_coding	CODING	AT3G66652.1	6
3	2087554	1651	frameshift_variant	HIGH		taa/tAa	c.2993_2994insA	997	FIPS3	protein_coding	CODING	AT3G66652.1	6
3	2087554	1652	frameshift_variant	HIGH		taa/tAa	c.2993_2994insA	997	FIPS3	protein_coding	CODING	AT3G66652.1	6
3	2087554	1676	frameshift_variant	HIGH		taa/tAa	c.2993_2994insA	997	FIPS3	protein_coding	CODING	AT3G66652.1	6
3	2087554	1684	frameshift_variant	HIGH		taa/tAa	c.2993_2994insA	997	FIPS3	protein_coding	CODING	AT3G66652.1	6
3	2087554	1739	frameshift_variant	HIGH		taa/tAa	c.2993_2994insA	997	FIPS3	protein_coding	CODING	AT3G66652.1	6
3	2087554	1756	frameshift_variant	HIGH		taa/tAa	c.2993_2994insA	997	FIPS3	protein_coding	CODING	AT3G66652.1	6
3	2087554	1757	frameshift_variant	HIGH		taa/tAa	c.2993_2994insA	997	FIPS3	protein_coding	CODING	AT3G66652.1	6
3	2087554	1793	frameshift_variant	HIGH		taa/tAa	c.2993_2994insA	997	FIPS3	protein_coding	CODING	AT3G66652.1	6
3	2087554	1820	frameshift_variant	HIGH		taa/tAa	c.2993_2994insA	997	FIPS3	protein_coding	CODING	AT3G66652.1	6
3	2087554	1829	frameshift_variant	HIGH		taa/tAa	c.2993_2994insA	997	FIPS3	protein_coding	CODING	AT3G66652.1	6
3	2087554	1835	frameshift_variant	HIGH		taa/tAa	c.2993_2994insA	997	FIPS3	protein_coding	CODING	AT3G66652.1	6
3	2087554	1851	frameshift_variant	HIGH		taa/tAa	c.2993_2994insA	997	FIPS3	protein_coding	CODING	AT3G66652.1	6
3	2087554	1852	frameshift_variant	HIGH		taa/tAa	c.2993_2994insA	997	FIPS3	protein_coding	CODING	AT3G66652.1	6
3	2087554	1853	frameshift_variant	HIGH		taa/tAa	c.2993_2994insA	997	FIPS3	protein_coding	CODING	AT3G66652.1	6
3	2087554	1872	frameshift_variant	HIGH		taa/tAa	c.2993_2994insA	997	FIPS3	protein_coding	CODING	AT3G66652.1	6
3	2087554	1925	frameshift_variant	HIGH		taa/tAa	c.2993_2994insA	997	FIPS3	protein_coding	CODING	AT3G66652.1	6
3	2087554	1943	frameshift_variant	HIGH		taa/tAa	c.2993_2994insA	997	FIPS3	protein_coding	CODING	AT3G66652.1	6
3	2087554	1954	frameshift_variant	HIGH		taa/tAa	c.2993_2994insA	997	FIPS3	protein_coding	CODING	AT3G66652.1	6
3	2087554	2016	frameshift_variant	HIGH		taa/tAa	c.2993_2994insA	997	FIPS3	protein_coding	CODING	AT3G66652.1	6
3	2087554	2031	frameshift_variant	HIGH		taa/tAa	c.2993_2994insA	997	FIPS3	protein_coding	CODING	AT3G66652.1	6
3	2087554	2053	frameshift_variant	HIGH		taa/tAa	c.2993_2994insA	997	FIPS3	protein_coding	CODING	AT3G66652.1	6
3	2087554	2057	frameshift_variant	HIGH		taa/tAa	c.2993_2994insA	997	FIPS3	protein_coding	CODING	AT3G66652.1	6
3	2087554	2081	frameshift_variant	HIGH		taa/tAa	c.2993_2994insA	997	FIPS3	protein_coding	CODING	AT3G66652.1	6
3	2087554	2091	frameshift_variant	HIGH		taa/tAa	c.2993_2994insA	997	FIPS3	protein_coding	CODING	AT3G66652.1	6
3	2087554	2106	frameshift_variant	HIGH		taa/tAa	c.2993_2994insA	997	FIPS3	protein_coding	CODING	AT3G66652.1	6
3	2087554	2108	frameshift_variant	HIGH		taa/tAa	c.2993_2994insA	997	FIPS3	protein_coding	CODING	AT3G66652.1	6
3	2087554	2141	frameshift_variant	HIGH		taa/tAa	c.2993_2994insA	997	FIPS3	protein_coding	CODING	AT3G66652.1	6
3	2087554	2166	frameshift_variant	HIGH		taa/tAa	c.2993_2994insA	997	FIPS3	protein_coding	CODING	AT3G66652.1	6
3	2087554	2171	frameshift_variant	HIGH		taa/tAa	c.2993_2994insA	997	FIPS3	protein_coding	CODING	AT3G66652.1	6
3	2087554	2191	frameshift_variant	HIGH		taa/tAa	c.2993_2994insA	997	FIPS3	protein_coding	CODING	AT3G66652.1	6
3	2087554	2202	frameshift_variant	HIGH		taa/tAa	c.2993_2994insA	997	FIPS3	protein_coding	CODING	AT3G66652.1	6
3	2087554	2212	frameshift_variant	HIGH		taa/tAa	c.2993_2994insA	997	FIPS3	protein_coding	CODING	AT3G66652.1	6
3	2087554	2239	frameshift_variant	HIGH		taa/tAa	c.2993_2994insA	997	FIPS3	protein_coding	CODING	AT3G66652.1	6
3	2087554	2240	frameshift_variant	HIGH		taa/tAa	c.2993_2994insA	997	FIPS3	protein_coding	CODING	AT3G66652.1	6
3	2087554	2276	frameshift_variant	HIGH		taa/tAa	c.2993_2994insA	997	FIPS3	protein_coding	CODING	AT3G66652.1	6
3	2087554	2278	frameshift_variant	HIGH		taa/tAa	c.2993_2994insA	997	FIPS3	protein_coding	CODING	AT3G66652.1	6
3	2087554	2285	frameshift_variant	HIGH		taa/tAa	c.2993_2994insA	997	FIPS3	protein_coding	CODING	AT3G66652.1	6
3	2087554	2286	frameshift_variant	HIGH		taa/tAa	c.2993_2994insA	997	FIPS3	protein_coding	CODING	AT3G66652.1	6
3	2087554	2317	frameshift_variant	HIGH		taa/tAa	c.2993_2994insA	997	FIPS3	protein_coding	CODING	AT3G66652.1	6
3	2087554	2370	frameshift_variant	HIGH		taa/tAa	c.2993_2994insA	997	FIPS3	protein_coding	CODING	AT3G66652.1	6
3	2087554	2412	frameshift_variant	HIGH		taa/tAa	c.2993_2994insA	997	FIPS3	protein_coding	CODING	AT3G66652.1	6
3	2087554	4779	frameshift_variant	HIGH		taa/tAa	c.2993_2994insA	997	FIPS3	protein_coding	CODING	AT3G66652.1	6
3	2087554	4807	frameshift_variant	HIGH		taa/tAa	c.2993_2994insA	997	FIPS3	protein_coding	CODING	AT3G66652.1	6
3	2087554	4826	frameshift_variant	HIGH		taa/tAa	c.2993_2994insA	997	FIPS3	protein_coding	CODING	AT3G66652.1	6
3	2087554	4840	frameshift_variant	HIGH		taa/tAa	c.2993_2994insA	997	FIPS3	protein_coding	CODING	AT3G66652.1	6
3	2087554	4857	frameshift_variant	HIGH		taa/tAa	c.2993_2994insA	997	FIPS3	protein_coding	CODING	AT3G66652.1	6
3	2087554	4884	frameshift_variant	HIGH		taa/tAa	c.2993_2994insA	997	FIPS3	protein_coding	CODING	AT3G66652.1	6
3	2087554	4900	frameshift_variant	HIGH		taa/tAa	c.2993_2994insA	997	FIPS3	protein_coding	CODING	AT3G66652.1	6
3	2087554	4939	frameshift_variant	HIGH		taa/tAa	c.2993_2994insA	997	FIPS3	protein_coding	CODING	AT3G66652.1	6
3	2087554	4958	frameshift_variant	HIGH		taa/tAa	c.2993_2994insA	997	FIPS3	protein_coding	CODING	AT3G66652.1	6
3	2087554	5023	frameshift_variant	HIGH		taa/tAa	c.2993_2994insA	997	FIPS3	protein_coding	CODING	AT3G66652.1	6
3	2087554	5104	frameshift_variant	HIGH		taa/tAa	c.2993_2994insA	997	FIPS3	protein_coding	CODING	AT3G66652.1	6
3	2087554	5151	frameshift_variant	HIGH		taa/tAa	c.2993_2994insA	997	FIPS3	protein_coding	CODING	AT3G66652.1	6
3	2087554	5165	frameshift_variant	HIGH		taa/tAa	c.2993_2994insA	997	FIPS3	protein_coding	CODING	AT3G66652.1	6
3	2087554	5210	frameshift_variant	HIGH		taa/tAa	c.2993_2994insA	997	FIPS3	protein_coding	CODING	AT3G66652.1	6
3	2087554	5236	frameshift_variant	HIGH		taa/tAa	c.2993_2994insA	997	FIPS3	protein_coding	CODING	AT3G66652.1	6
3	2087554	5249	frameshift_variant	HIGH		taa/tAa	c.2993_2994insA	997	FIPS3	protein_coding	CODING	AT3G66652.1	6
3	2087554	5253	frameshift_variant	HIGH		taa/tAa	c.2993_2994insA	997	FIPS3	protein_coding	CODING	AT3G66652.1	6
3	2087554	5276	frameshift_variant	HIGH		taa/tAa	c.2993_2994insA	997	FIPS3	protein_coding	CODING	AT3G66652.1	6
3	2087554	5279	frameshift_variant	HIGH		taa/tAa	c.2993_2994insA	997	FIPS3	protein_coding	CODING	AT3G66652.1	6
3	2087554	5349	frameshift_variant	HIGH		taa/tAa	c.2993_2994insA	997	FIPS3	protein_coding	CODING	AT3G66652.1	6
3	2087554	5353	frameshift_variant	HIGH		taa/tAa	c.2993_2994insA	997	FIPS3	protein_coding	CODING	AT3G66652.1	6
3	2087554	5395	frameshift_variant	HIGH		taa/tAa	c.2993_2994insA	997	FIPS3	protein_coding	CODING	AT3G66652.1	6
3	2087554	5486	frameshift_variant	HIGH		taa/tAa	c.2993_2994insA	997	FIPS3	protein_coding	CODING	AT3G66652.1	6
3	2087554	5577	frameshift_variant	HIGH		taa/tAa	c.2993_2994insA	997	FIPS3	protein_coding	CODING	AT3G66652.1	6
3	2087554	5644	frameshift_variant	HIGH		taa/tAa	c.2993_2994insA	997	FIPS3	protein_coding	CODING	AT3G66652.1	6
3	2087554	5651	frameshift_variant	HIGH		taa/tAa	c.2993_2994insA	997	FIPS3	protein_coding	CODING	AT3G66652.1	6
3	2087554	5717	frameshift_variant	HIGH		taa/tAa	c.2993_2994insA	997	FIPS3	protein_coding	CODING	AT3G66652.1	6
3	2087554	5718	frameshift_variant	HIGH		taa/tAa	c.2993_2994insA	997	FIPS3	protein_coding	CODING	AT3G66652.1	6
3	2087554	5741	frameshift_variant	HIGH		taa/tAa	c.2993_2994insA	997	FIPS3	protein_coding	CODING	AT3G66652.1	6
3	2087554	5757	frameshift_variant	HIGH		taa/tAa	c.2993_2994insA	997	FIPS3	protein_coding	CODING	AT3G66652.1	6
3	2087554	5768	frameshift_variant	HIGH		taa/tAa	c.2993_2994insA	997	FIPS3	protein_coding	CODING	AT3G66652.1	6
3	2087554	5776	frameshift_variant	HIGH		taa/tAa	c.2993_2994insA	997	FIPS3	protein_coding	CODING	AT3G66652.1	6
3	2087554	5779	frameshift_variant	HIGH		taa/tAa	c.2993_2994insA	997	FIPS3	protein_coding	CODING	AT3G66652.1	6
3	2087554	5784	frameshift_variant	HIGH		taa/tAa	c.2993_2994insA	997	FIPS3	protein_coding	CODING	AT3G66652.1	6
3	2087554	5798	frameshift_variant	HIGH		taa/tAa	c.2993_2994insA	997	FIPS3	protein_coding	CODING	AT3G66652.1	6
3	2087554	5800	frameshift_variant	HIGH		taa/tAa	c.2993_2994insA	997	FIPS3	protein_coding	CODING	AT3G66652.1	6
3	2087554	5811	frameshift_variant	HIGH		taa/tAa	c.2993_2994insA	997	FIPS3	protein_coding	CODING	AT3G66652.1	6
3	2087554	5822	frameshift_variant	HIGH		taa/tAa	c.2993_2994insA	997	FIPS3	protein_coding	CODING	AT3G66652.1	6
3	2087554	5830	frameshift_variant	HIGH		taa/tAa	c.2993_2994insA	997	FIPS3	protein_coding	CODING	AT3G66652.1	6
3	2087554	5832	frameshift_variant	HIGH		taa/tAa	c.2993_2994insA	997	FIPS3	protein_coding	CODING	AT3G66652.1	6
3	2087554	5836	frameshift_variant	HIGH		taa/tAa	c.2993_2994insA	997	FIPS3	protein_coding	CODING	AT3G66652.1	6
3	2087554	5837	frameshift_variant	HIGH		taa/tAa	c.2993_2994insA	997	FIPS3	protein_coding	CODING	AT3G66652.1	6
3	2087554	5856	frameshift_variant	HIGH		taa/tAa	c.2993_2994insA	997	FIPS3	protein_coding	CODING	AT3G66652.1	6
3	2087554	5860	frameshift_variant	HIGH		taa/tAa	c.2993_2994insA	997	FIPS3	protein_coding	CODING	AT3G66652.1	6
3	2087554	5865	frameshift_variant	HIGH		taa/tAa	c.2993_2994insA	997	FIPS3	protein_coding	CODING	AT3G66652.1	6
3	2087554	5867	frameshift_variant	HIGH		taa/tAa	c.2993_2994insA	997	FIPS3	protein_coding	CODING	AT3G66652.1	6
3	2087554	5874	frameshift_variant	HIGH		taa/tAa	c.2993_2994insA	997	FIPS3	protein_coding	CODING	AT3G66652.1	6
3	2087554	5893	frameshift_variant	HIGH		taa/tAa	c.2993_2994insA	997	FIPS3	protein_coding	CODING	AT3G66652.1	6
3	2087554	5907	frameshift_variant	HIGH		taa/tAa	c.2993_2994insA	997	FIPS3	protein_coding	CODING	AT3G66652.1	6
3	2087554	5921	frameshift_variant	HIGH		taa/tAa	c.2993_2994insA	997	FIPS3	protein_coding	CODING	AT3G66652.1	6
3	2087554	5984	frameshift_variant	HIGH		taa/tAa	c.2993_2994insA	997	FIPS3	protein_coding	CODING	AT3G66652.1	6
3	2087554	5993	frameshift_variant	HIGH		taa/tAa	c.2993_2994insA	997	FIPS3	protein_coding	CODING	AT3G66652.1	6
3	2087554	6009	frameshift_variant	HIGH		taa/tAa	c.2993_2994insA	997	FIPS3	protein_coding	CODING	AT3G66652.1	6
3	2087554	6010	frameshift_variant	HIGH		taa/tAa	c.2993_2994insA	997	FIPS3	protein_coding	CODING	AT3G66652.1	6
3	2087554	6012	frameshift_variant	HIGH		taa/tAa	c.2993_2994insA	997	FIPS3	protein_coding	CODING	AT3G66652.1	6
3	2087554	6013	frameshift_variant	HIGH		taa/tAa	c.2993_2994insA	997	FIPS3	protein_coding	CODING	AT3G66652.1	6
3	2087554	6016	frameshift_variant	HIGH		taa/tAa	c.2993_2994insA	997	FIPS3	protein_coding	CODING	AT3G66652.1	6
3	2087554	6017	frameshift_variant	HIGH		taa/tAa	c.2993_2994insA	997	FIPS3	protein_coding	CODING	AT3G66652.1	6
3	2087554	6021	frameshift_variant	HIGH		taa/tAa	c.2993_2994insA	997	FIPS3	protein_coding	CODING	AT3G66652.1	6
3	2087554	6024	frameshift_variant	HIGH		taa/tAa	c.2993_2994insA	997	FIPS3	protein_coding	CODING	AT3G66652.1	6
3	2087554	6034	frameshift_variant	HIGH		taa/tAa	c.2993_2994insA	997	FIPS3	protein_coding	CODING	AT3G66652.1	6
3	2087554	6036	frameshift_variant	HIGH		taa/tAa	c.2993_2994insA	997	FIPS3	protein_coding	CODING	AT3G66652.1	6
3	2087554	6039	frameshift_variant	HIGH		taa/tAa	c.2993_2994insA	997	FIPS3	protein_coding	CODING	AT3G66652.1	6
3	2087554	6040	frameshift_variant	HIGH		taa/tAa	c.2993_2994insA	997	FIPS3	protein_coding	CODING	AT3G66652.1	6
3	2087554	6041	frameshift_variant	HIGH		taa/tAa	c.2993_2994insA	997	FIPS3	protein_coding	CODING	AT3G66652.1	6
3	2087554	6042	frameshift_variant	HIGH		taa/tAa	c.2993_2994insA	997	FIPS3	protein_coding	CODING	AT3G66652.1	6
3	2087554	6043	frameshift_variant	HIGH		taa/tAa	c.2993_2994insA	997	FIPS3	protein_coding	CODING	AT3G66652.1	6
3	2087554	6046	frameshift_variant	HIGH		taa/tAa	c.2993_2994insA	997	FIPS3	protein_coding	CODING	AT3G66652.1	6
3	2087554	6070	frameshift_variant	HIGH		taa/tAa	c.2993_2994insA	997	FIPS3	protein_coding	CODING	AT3G66652.1	6
3	2087554	6073	frameshift_variant	HIGH		taa/tAa	c.2993_2994insA	997	FIPS3	protein_coding	CODING	AT3G66652.1	6
3	2087554	6074	frameshift_variant	HIGH		taa/tAa	c.2993_2994insA	997	FIPS3	protein_coding	CODING	AT3G66652.1	6
3	2087554	6077	frameshift_variant	HIGH		taa/tAa	c.2993_2994insA	997	FIPS3	protein_coding	CODING	AT3G66652.1	6
3	2087554	6085	frameshift_variant	HIGH		taa/tAa	c.2993_2994insA	997	FIPS3	protein_coding	CODING	AT3G66652.1	6
3	2087554	6086	frameshift_variant	HIGH		taa/tAa	c.2993_2994insA	997	FIPS3	protein_coding	CODING	AT3G66652.1	6
3	2087554	6087	frameshift_variant	HIGH		taa/tAa	c.2993_2994insA	997	FIPS3	protein_coding	CODING	AT3G66652.1	6
3	2087554	6088	frameshift_variant	HIGH		taa/tAa	c.2993_2994insA	997	FIPS3	protein_coding	CODING	AT3G66652.1	6
3	2087554	6090	frameshift_variant	HIGH		taa/tAa	c.2993_2994insA	997	FIPS3	protein_coding	CODING	AT3G66652.1	6
3	2087554	6091	frameshift_variant	HIGH		taa/tAa	c.2993_2994insA	997	FIPS3	protein_coding	CODING	AT3G66652.1	6
3	2087554	6094	frameshift_variant	HIGH		taa/tAa	c.2993_2994insA	997	FIPS3	protein_coding	CODING	AT3G66652.1	6
3	2087554	6095	frameshift_variant	HIGH		taa/tAa	c.2993_2994insA	997	FIPS3	protein_coding	CODING	AT3G66652.1	6
3	2087554	6096	frameshift_variant	HIGH		taa/tAa	c.2993_2994insA	997	FIPS3	protein_coding	CODING	AT3G66652.1	6
3	2087554	6097	frameshift_variant	HIGH		taa/tAa	c.2993_2994insA	997	FIPS3	protein_coding	CODING	AT3G66652.1	6
3	2087554	6099	frameshift_variant	HIGH		taa/tAa	c.2993_2994insA	997	FIPS3	protein_coding	CODING	AT3G66652.1	6
3	2087554	6100	frameshift_variant	HIGH		taa/tAa	c.2993_2994insA	997	FIPS3	protein_coding	CODING	AT3G66652.1	6
3	2087554	6101	frameshift_variant	HIGH		taa/tAa	c.2993_2994insA	997	FIPS3	protein_coding	CODING	AT3G66652.1	6
3	2087554	6102	frameshift_variant	HIGH		taa/tAa	c.2993_2994insA	997	FIPS3	protein_coding	CODING	AT3G66652.1	6
3	2087554	6104	frameshift_variant	HIGH		taa/tAa	c.2993_2994insA	997	FIPS3	protein_coding	CODING	AT3G66652.1	6
3	2087554	6106	frameshift_variant	HIGH		taa/tAa	c.2993_2994insA	997	FIPS3	protein_coding	CODING	AT3G66652.1	6
3	2087554	6108	frameshift_variant	HIGH		taa/tAa	c.2993_2994insA	997	FIPS3	protein_coding	CODING	AT3G66652.1	6
3	2087554	6111	frameshift_variant	HIGH		taa/tAa	c.2993_2994insA	997	FIPS3	protein_coding	CODING	AT3G66652.1	6
3	2087554	6112	frameshift_variant	HIGH		taa/tAa	c.2993_2994insA	997	FIPS3	protein_coding	CODING	AT3G66652.1	6
3	2087554	6113	frameshift_variant	HIGH		taa/tAa	c.2993_2994insA	997	FIPS3	protein_coding	CODING	AT3G66652.1	6
3	2087554	6115	frameshift_variant	HIGH		taa/tAa	c.2993_2994insA	997	FIPS3	protein_coding	CODING	AT3G66652.1	6
3	2087554	6119	frameshift_variant	HIGH		taa/tAa	c.2993_2994insA	997	FIPS3	protein_coding	CODING	AT3G66652.1	6
3	2087554	6122	frameshift_variant	HIGH		taa/tAa	c.2993_2994insA	997	FIPS3	protein_coding	CODING	AT3G66652.1	6
3	2087554	6123	frameshift_variant	HIGH		taa/tAa	c.2993_2994insA	997	FIPS3	protein_coding	CODING	AT3G66652.1	6
3	2087554	6125	frameshift_variant	HIGH		taa/tAa	c.2993_2994insA	997	FIPS3	protein_coding	CODING	AT3G66652.1	6
3	2087554	6126	frameshift_variant	HIGH		taa/tAa	c.2993_2994insA	997	FIPS3	protein_coding	CODING	AT3G66652.1	6
3	2087554	6132	frameshift_variant	HIGH		taa/tAa	c.2993_2994insA	997	FIPS3	protein_coding	CODING	AT3G66652.1	6
3	2087554	6134	frameshift_variant	HIGH		taa/tAa	c.2993_2994insA	997	FIPS3	protein_coding	CODING	AT3G66652.1	6
3	2087554	6136	frameshift_variant	HIGH		taa/tAa	c.2993_2994insA	997	FIPS3	protein_coding	CODING	AT3G66652.1	6
3	2087554	6137	frameshift_variant	HIGH		taa/tAa	c.2993_2994insA	997	FIPS3	protein_coding	CODING	AT3G66652.1	6
3	2087554	6140	frameshift_variant	HIGH		taa/tAa	c.2993_2994insA	997	FIPS3	protein_coding	CODING	AT3G66652.1	6
3	2087554	6142	frameshift_variant	HIGH		taa/tAa	c.2993_2994insA	997	FIPS3	protein_coding	CODING	AT3G66652.1	6
3	2087554	6149	frameshift_variant	HIGH		taa/tAa	c.2993_2994insA	997	FIPS3	protein_coding	CODING	AT3G66652.1	6
3	2087554	6150	frameshift_variant	HIGH		taa/tAa	c.2993_2994insA	997	FIPS3	protein_coding	CODING	AT3G66652.1	6
3	2087554	6154	frameshift_variant	HIGH		taa/tAa	c.2993_2994insA	997	FIPS3	protein_coding	CODING	AT3G66652.1	6
3	2087554	6166	frameshift_variant	HIGH		taa/tAa	c.2993_2994insA	997	FIPS3	protein_coding	CODING	AT3G66652.1	6
3	2087554	6169	frameshift_variant	HIGH		taa/tAa	c.2993_2994insA	997	FIPS3	protein_coding	CODING	AT3G66652.1	6
3	2087554	6173	frameshift_variant	HIGH		taa/tAa	c.2993_2994insA	997	FIPS3	protein_coding	CODING	AT3G66652.1	6
3	2087554	6174	frameshift_variant	HIGH		taa/tAa	c.2993_2994insA	997	FIPS3	protein_coding	CODING	AT3G66652.1	6
3	2087554	6184	frameshift_variant	HIGH		taa/tAa	c.2993_2994insA	997	FIPS3	protein_coding	CODING	AT3G66652.1	6
3	2087554	6191	frameshift_variant	HIGH		taa/tAa	c.2993_2994insA	997	FIPS3	protein_coding	CODING	AT3G66652.1	6
3	2087554	6192	frameshift_variant	HIGH		taa/tAa	c.2993_2994insA	997	FIPS3	protein_coding	CODING	AT3G66652.1	6
3	2087554	6194	frameshift_variant	HIGH		taa/tAa	c.2993_2994insA	997	FIPS3	protein_coding	CODING	AT3G66652.1	6
3	2087554	6195	frameshift_variant	HIGH		taa/tAa	c.2993_2994insA	997	FIPS3	protein_coding	CODING	AT3G66652.1	6
3	2087554	6198	frameshift_variant	HIGH		taa/tAa	c.2993_2994insA	997	FIPS3	protein_coding	CODING	AT3G66652.1	6
3	2087554	6201	frameshift_variant	HIGH		taa/tAa	c.2993_2994insA	997	FIPS3	protein_coding	CODING	AT3G66652.1	6
3	2087554	6202	frameshift_variant	HIGH		taa/tAa	c.2993_2994insA	997	FIPS3	protein_coding	CODING	AT3G66652.1	6
3	2087554	6203	frameshift_variant	HIGH		taa/tAa	c.2993_2994insA	997	FIPS3	protein_coding	CODING	AT3G66652.1	6
3	2087554	6209	frameshift_variant	HIGH		taa/tAa	c.2993_2994insA	997	FIPS3	protein_coding	CODING	AT3G66652.1	6
3	2087554	6210	frameshift_variant	HIGH		taa/tAa	c.2993_2994insA	997	FIPS3	protein_coding	CODING	AT3G66652.1	6
3	2087554	6216	frameshift_variant	HIGH		taa/tAa	c.2993_2994insA	997	FIPS3	protein_coding	CODING	AT3G66652.1	6
3	2087554	6220	frameshift_variant	HIGH		taa/tAa	c.2993_2994insA	997	FIPS3	protein_coding	CODING	AT3G66652.1	6
3	2087554	6221	frameshift_variant	HIGH		taa/tAa	c.2993_2994insA	997	FIPS3	protein_coding	CODING	AT3G66652.1	6
3	2087554	6235	frameshift_variant	HIGH		taa/tAa	c.2993_2994insA	997	FIPS3	protein_coding	CODING	AT3G66652.1	6
3	2087554	6237	frameshift_variant	HIGH		taa/tAa	c.2993_2994insA	997	FIPS3	protein_coding	CODING	AT3G66652.1	6
3	2087554	6240	frameshift_variant	HIGH		taa/tAa	c.2993_2994insA	997	FIPS3	protein_coding	CODING	AT3G66652.1	6
3	2087554	6241	frameshift_variant	HIGH		taa/tAa	c.2993_2994insA	997	FIPS3	protein_coding	CODING	AT3G66652.1	6
3	2087554	6242	frameshift_variant	HIGH		taa/tAa	c.2993_2994insA	997	FIPS3	protein_coding	CODING	AT3G66652.1	6
3	2087554	6252	frameshift_variant	HIGH		taa/tAa	c.2993_2994insA	997	FIPS3	protein_coding	CODING	AT3G66652.1	6
3	2087554	6258	frameshift_variant	HIGH		taa/tAa	c.2993_2994insA	997	FIPS3	protein_coding	CODING	AT3G66652.1	6
3	2087554	6268	frameshift_variant	HIGH		taa/tAa	c.2993_2994insA	997	FIPS3	protein_coding	CODING	AT3G66652.1	6
3	2087554	6276	frameshift_variant	HIGH		taa/tAa	c.2993_2994insA	997	FIPS3	protein_coding	CODING	AT3G66652.1	6
3	2087554	6284	frameshift_variant	HIGH		taa/tAa	c.2993_2994insA	997	FIPS3	protein_coding	CODING	AT3G66652.1	6
3	2087554	6296	frameshift_variant	HIGH		taa/tAa	c.2993_2994insA	997	FIPS3	protein_coding	CODING	AT3G66652.1	6
3	2087554	6390	frameshift_variant	HIGH		taa/tAa	c.2993_2994insA	997	FIPS3	protein_coding	CODING	AT3G66652.1	6
3	2087554	6424	frameshift_variant	HIGH		taa/tAa	c.2993_2994insA	997	FIPS3	protein_coding	CODING	AT3G66652.1	6
3	2087554	6434	frameshift_variant	HIGH		taa/tAa	c.2993_2994insA	997	FIPS3	protein_coding	CODING	AT3G66652.1	6
3	2087554	6445	frameshift_variant	HIGH		taa/tAa	c.2993_2994insA	997	FIPS3	protein_coding	CODING	AT3G66652.1	6
3	2087554	6680	frameshift_variant	HIGH		taa/tAa	c.2993_2994insA	997	FIPS3	protein_coding	CODING	AT3G66652.1	6
3	2087554	6739	frameshift_variant	HIGH		taa/tAa	c.2993_2994insA	997	FIPS3	protein_coding	CODING	AT3G66652.1	6
3	2087554	6740	frameshift_variant	HIGH		taa/tAa	c.2993_2994insA	997	FIPS3	protein_coding	CODING	AT3G66652.1	6
3	2087554	6744	frameshift_variant	HIGH		taa/tAa	c.2993_2994insA	997	FIPS3	protein_coding	CODING	AT3G66652.1	6
3	2087554	6749	frameshift_variant	HIGH		taa/tAa	c.2993_2994insA	997	FIPS3	protein_coding	CODING	AT3G66652.1	6
3	2087554	6750	frameshift_variant	HIGH		taa/tAa	c.2993_2994insA	997	FIPS3	protein_coding	CODING	AT3G66652.1	6
3	2087554	6805	frameshift_variant	HIGH		taa/tAa	c.2993_2994insA	997	FIPS3	protein_coding	CODING	AT3G66652.1	6
3	2087554	6806	frameshift_variant	HIGH		taa/tAa	c.2993_2994insA	997	FIPS3	protein_coding	CODING	AT3G66652.1	6
3	2087554	6814	frameshift_variant	HIGH		taa/tAa	c.2993_2994insA	997	FIPS3	protein_coding	CODING	AT3G66652.1	6
3	2087554	6830	frameshift_variant	HIGH		taa/tAa	c.2993_2994insA	997	FIPS3	protein_coding	CODING	AT3G66652.1	6
3	2087554	6901	frameshift_variant	HIGH		taa/tAa	c.2993_2994insA	997	FIPS3	protein_coding	CODING	AT3G66652.1	6
3	2087554	6903	frameshift_variant	HIGH		taa/tAa	c.2993_2994insA	997	FIPS3	protein_coding	CODING	AT3G66652.1	6
3	2087554	6904	frameshift_variant	HIGH		taa/tAa	c.2993_2994insA	997	FIPS3	protein_coding	CODING	AT3G66652.1	6
3	2087554	6907	frameshift_variant	HIGH		taa/tAa	c.2993_2994insA	997	FIPS3	protein_coding	CODING	AT3G66652.1	6
3	2087554	6908	frameshift_variant	HIGH		taa/tAa	c.2993_2994insA	997	FIPS3	protein_coding	CODING	AT3G66652.1	6
3	2087554	6911	frameshift_variant	HIGH		taa/tAa	c.2993_2994insA	997	FIPS3	protein_coding	CODING	AT3G66652.1	6
3	2087554	6917	frameshift_variant	HIGH		taa/tAa	c.2993_2994insA	997	FIPS3	protein_coding	CODING	AT3G66652.1	6
3	2087554	6919	frameshift_variant	HIGH		taa/tAa	c.2993_2994insA	997	FIPS3	protein_coding	CODING	AT3G66652.1	6
3	2087554	6922	frameshift_variant	HIGH		taa/tAa	c.2993_2994insA	997	FIPS3	protein_coding	CODING	AT3G66652.1	6
3	2087554	6926	frameshift_variant	HIGH		taa/tAa	c.2993_2994insA	997	FIPS3	protein_coding	CODING	AT3G66652.1	6
3	2087554	6927	frameshift_variant	HIGH		taa/tAa	c.2993_2994insA	997	FIPS3	protein_coding	CODING	AT3G66652.1	6
3	2087554	6931	frameshift_variant	HIGH		taa/tAa	c.2993_2994insA	997	FIPS3	protein_coding	CODING	AT3G66652.1	6
3	2087554	6932	frameshift_variant	HIGH		taa/tAa	c.2993_2994insA	997	FIPS3	protein_coding	CODING	AT3G66652.1	6
3	2087554	6938	frameshift_variant	HIGH		taa/tAa	c.2993_2994insA	997	FIPS3	protein_coding	CODING	AT3G66652.1	6
3	2087554	6940	frameshift_variant	HIGH		taa/tAa	c.2993_2994insA	997	FIPS3	protein_coding	CODING	AT3G66652.1	6
3	2087554	6943	frameshift_variant	HIGH		taa/tAa	c.2993_2994insA	997	FIPS3	protein_coding	CODING	AT3G66652.1	6
3	2087554	6944	frameshift_variant	HIGH		taa/tAa	c.2993_2994insA	997	FIPS3	protein_coding	CODING	AT3G66652.1	6
3	2087554	6958	frameshift_variant	HIGH		taa/tAa	c.2993_2994insA	997	FIPS3	protein_coding	CODING	AT3G66652.1	6
3	2087554	6959	frameshift_variant	HIGH		taa/tAa	c.2993_2994insA	997	FIPS3	protein_coding	CODING	AT3G66652.1	6
3	2087554	6960	frameshift_variant	HIGH		taa/tAa	c.2993_2994insA	997	FIPS3	protein_coding	CODING	AT3G66652.1	6
3	2087554	6963	frameshift_variant	HIGH		taa/tAa	c.2993_2994insA	997	FIPS3	protein_coding	CODING	AT3G66652.1	6
3	2087554	6966	frameshift_variant	HIGH		taa/tAa	c.2993_2994insA	997	FIPS3	protein_coding	CODING	AT3G66652.1	6
3	2087554	6967	frameshift_variant	HIGH		taa/tAa	c.2993_2994insA	997	FIPS3	protein_coding	CODING	AT3G66652.1	6
3	2087554	6970	frameshift_variant	HIGH		taa/tAa	c.2993_2994insA	997	FIPS3	protein_coding	CODING	AT3G66652.1	6
3	2087554	6973	frameshift_variant	HIGH		taa/tAa	c.2993_2994insA	997	FIPS3	protein_coding	CODING	AT3G66652.1	6
3	2087554	6975	frameshift_variant	HIGH		taa/tAa	c.2993_2994insA	997	FIPS3	protein_coding	CODING	AT3G66652.1	6
3	2087554	6979	frameshift_variant	HIGH		taa/tAa	c.2993_2994insA	997	FIPS3	protein_coding	CODING	AT3G66652.1	6
3	2087554	6982	frameshift_variant	HIGH		taa/tAa	c.2993_2994insA	997	FIPS3	protein_coding	CODING	AT3G66652.1	6
3	2087554	6984	frameshift_variant	HIGH		taa/tAa	c.2993_2994insA	997	FIPS3	protein_coding	CODING	AT3G66652.1	6
3	2087554	6986	frameshift_variant	HIGH		taa/tAa	c.2993_2994insA	997	FIPS3	protein_coding	CODING	AT3G66652.1	6
3	2087554	6989	frameshift_variant	HIGH		taa/tAa	c.2993_2994insA	997	FIPS3	protein_coding	CODING	AT3G66652.1	6
3	2087554	6990	frameshift_variant	HIGH		taa/tAa	c.2993_2994insA	997	FIPS3	protein_coding	CODING	AT3G66652.1	6
3	2087554	6992	frameshift_variant	HIGH		taa/tAa	c.2993_2994insA	997	FIPS3	protein_coding	CODING	AT3G66652.1	6
3	2087554	7000	frameshift_variant	HIGH		taa/tAa	c.2993_2994insA	997	FIPS3	protein_coding	CODING	AT3G66652.1	6
3	2087554	7002	frameshift_variant	HIGH		taa/tAa	c.2993_2994insA	997	FIPS3	protein_coding	CODING	AT3G66652.1	6
3	2087554	7003	frameshift_variant	HIGH		taa/tAa	c.2993_2994insA	997	FIPS3	protein_coding	CODING	AT3G66652.1	6
3	2087554	7014	frameshift_variant	HIGH		taa/tAa	c.2993_2994insA	997	FIPS3	protein_coding	CODING	AT3G66652.1	6
3	2087554	7025	frameshift_variant	HIGH		taa/tAa	c.2993_2994insA	997	FIPS3	protein_coding	CODING	AT3G66652.1	6
3	2087554	7028	frameshift_variant	HIGH		taa/tAa	c.2993_2994insA	997	FIPS3	protein_coding	CODING	AT3G66652.1	6
3	2087554	7033	frameshift_variant	HIGH		taa/tAa	c.2993_2994insA	997	FIPS3	protein_coding	CODING	AT3G66652.1	6
3	2087554	7036	frameshift_variant	HIGH		taa/tAa	c.2993_2994insA	997	FIPS3	protein_coding	CODING	AT3G66652.1	6
3	2087554	7058	frameshift_variant	HIGH		taa/tAa	c.2993_2994insA	997	FIPS3	protein_coding	CODING	AT3G66652.1	6
3	2087554	7061	frameshift_variant	HIGH		taa/tAa	c.2993_2994insA	997	FIPS3	protein_coding	CODING	AT3G66652.1	6
3	2087554	7062	frameshift_variant	HIGH		taa/tAa	c.2993_2994insA	997	FIPS3	protein_coding	CODING	AT3G66652.1	6
3	2087554	7067	frameshift_variant	HIGH		taa/tAa	c.2993_2994insA	997	FIPS3	protein_coding	CODING	AT3G66652.1	6
3	2087554	7071	frameshift_variant	HIGH		taa/tAa	c.2993_2994insA	997	FIPS3	protein_coding	CODING	AT3G66652.1	6
3	2087554	7092	frameshift_variant	HIGH		taa/tAa	c.2993_2994insA	997	FIPS3	protein_coding	CODING	AT3G66652.1	6
3	2087554	7096	frameshift_variant	HIGH		taa/tAa	c.2993_2994insA	997	FIPS3	protein_coding	CODING	AT3G66652.1	6
3	2087554	7102	frameshift_variant	HIGH		taa/tAa	c.2993_2994insA	997	FIPS3	protein_coding	CODING	AT3G66652.1	6
3	2087554	7103	frameshift_variant	HIGH		taa/tAa	c.2993_2994insA	997	FIPS3	protein_coding	CODING	AT3G66652.1	6
3	2087554	7106	frameshift_variant	HIGH		taa/tAa	c.2993_2994insA	997	FIPS3	protein_coding	CODING	AT3G66652.1	6
3	2087554	7107	frameshift_variant	HIGH		taa/tAa	c.2993_2994insA	997	FIPS3	protein_coding	CODING	AT3G66652.1	6
3	2087554	7109	frameshift_variant	HIGH		taa/tAa	c.2993_2994insA	997	FIPS3	protein_coding	CODING	AT3G66652.1	6
3	2087554	7117	frameshift_variant	HIGH		taa/tAa	c.2993_2994insA	997	FIPS3	protein_coding	CODING	AT3G66652.1	6
3	2087554	7125	frameshift_variant	HIGH		taa/tAa	c.2993_2994insA	997	FIPS3	protein_coding	CODING	AT3G66652.1	6
3	2087554	7127	frameshift_variant	HIGH		taa/tAa	c.2993_2994insA	997	FIPS3	protein_coding	CODING	AT3G66652.1	6
3	2087554	7130	frameshift_variant	HIGH		taa/tAa	c.2993_2994insA	997	FIPS3	protein_coding	CODING	AT3G66652.1	6
3	2087554	7133	frameshift_variant	HIGH		taa/tAa	c.2993_2994insA	997	FIPS3	protein_coding	CODING	AT3G66652.1	6
3	2087554	7138	frameshift_variant	HIGH		taa/tAa	c.2993_2994insA	997	FIPS3	protein_coding	CODING	AT3G66652.1	6
3	2087554	7143	frameshift_variant	HIGH		taa/tAa	c.2993_2994insA	997	FIPS3	protein_coding	CODING	AT3G66652.1	6
3	2087554	7158	frameshift_variant	HIGH		taa/tAa	c.2993_2994insA	997	FIPS3	protein_coding	CODING	AT3G66652.1	6
3	2087554	7160	frameshift_variant	HIGH		taa/tAa	c.2993_2994insA	997	FIPS3	protein_coding	CODING	AT3G66652.1	6
3	2087554	7162	frameshift_variant	HIGH		taa/tAa	c.2993_2994insA	997	FIPS3	protein_coding	CODING	AT3G66652.1	6
3	2087554	7163	frameshift_variant	HIGH		taa/tAa	c.2993_2994insA	997	FIPS3	protein_coding	CODING	AT3G66652.1	6
3	2087554	7164	frameshift_variant	HIGH		taa/tAa	c.2993_2994insA	997	FIPS3	protein_coding	CODING	AT3G66652.1	6
3	2087554	7165	frameshift_variant	HIGH		taa/tAa	c.2993_2994insA	997	FIPS3	protein_coding	CODING	AT3G66652.1	6
3	2087554	7181	frameshift_variant	HIGH		taa/tAa	c.2993_2994insA	997	FIPS3	protein_coding	CODING	AT3G66652.1	6
3	2087554	7183	frameshift_variant	HIGH		taa/tAa	c.2993_2994insA	997	FIPS3	protein_coding	CODING	AT3G66652.1	6
3	2087554	7186	frameshift_variant	HIGH		taa/tAa	c.2993_2994insA	997	FIPS3	protein_coding	CODING	AT3G66652.1	6
3	2087554	7192	frameshift_variant	HIGH		taa/tAa	c.2993_2994insA	997	FIPS3	protein_coding	CODING	AT3G66652.1	6
3	2087554	7199	frameshift_variant	HIGH		taa/tAa	c.2993_2994insA	997	FIPS3	protein_coding	CODING	AT3G66652.1	6
3	2087554	7202	frameshift_variant	HIGH		taa/tAa	c.2993_2994insA	997	FIPS3	protein_coding	CODING	AT3G66652.1	6
3	2087554	7203	frameshift_variant	HIGH		taa/tAa	c.2993_2994insA	997	FIPS3	protein_coding	CODING	AT3G66652.1	6
3	2087554	7207	frameshift_variant	HIGH		taa/tAa	c.2993_2994insA	997	FIPS3	protein_coding	CODING	AT3G66652.1	6
3	2087554	7209	frameshift_variant	HIGH		taa/tAa	c.2993_2994insA	997	FIPS3	protein_coding	CODING	AT3G66652.1	6
3	2087554	7217	frameshift_variant	HIGH		taa/tAa	c.2993_2994insA	997	FIPS3	protein_coding	CODING	AT3G66652.1	6
3	2087554	7218	frameshift_variant	HIGH		taa/tAa	c.2993_2994insA	997	FIPS3	protein_coding	CODING	AT3G66652.1	6
3	2087554	7223	frameshift_variant	HIGH		taa/tAa	c.2993_2994insA	997	FIPS3	protein_coding	CODING	AT3G66652.1	6
3	2087554	7231	frameshift_variant	HIGH		taa/tAa	c.2993_2994insA	997	FIPS3	protein_coding	CODING	AT3G66652.1	6
3	2087554	7236	frameshift_variant	HIGH		taa/tAa	c.2993_2994insA	997	FIPS3	protein_coding	CODING	AT3G66652.1	6
3	2087554	7255	frameshift_variant	HIGH		taa/tAa	c.2993_2994insA	997	FIPS3	protein_coding	CODING	AT3G66652.1	6
3	2087554	7268	frameshift_variant	HIGH		taa/tAa	c.2993_2994insA	997	FIPS3	protein_coding	CODING	AT3G66652.1	6
3	2087554	7273	frameshift_variant	HIGH		taa/tAa	c.2993_2994insA	997	FIPS3	protein_coding	CODING	AT3G66652.1	6
3	2087554	7280	frameshift_variant	HIGH		taa/tAa	c.2993_2994insA	997	FIPS3	protein_coding	CODING	AT3G66652.1	6
3	2087554	7282	frameshift_variant	HIGH		taa/tAa	c.2993_2994insA	997	FIPS3	protein_coding	CODING	AT3G66652.1	6
3	2087554	7287	frameshift_variant	HIGH		taa/tAa	c.2993_2994insA	997	FIPS3	protein_coding	CODING	AT3G66652.1	6
3	2087554	7296	frameshift_variant	HIGH		taa/tAa	c.2993_2994insA	997	FIPS3	protein_coding	CODING	AT3G66652.1	6
3	2087554	7298	frameshift_variant	HIGH		taa/tAa	c.2993_2994insA	997	FIPS3	protein_coding	CODING	AT3G66652.1	6
3	2087554	7305	frameshift_variant	HIGH		taa/tAa	c.2993_2994insA	997	FIPS3	protein_coding	CODING	AT3G66652.1	6
3	2087554	7306	frameshift_variant	HIGH		taa/tAa	c.2993_2994insA	997	FIPS3	protein_coding	CODING	AT3G66652.1	6
3	2087554	7307	frameshift_variant	HIGH		taa/tAa	c.2993_2994insA	997	FIPS3	protein_coding	CODING	AT3G66652.1	6
3	2087554	7314	frameshift_variant	HIGH		taa/tAa	c.2993_2994insA	997	FIPS3	protein_coding	CODING	AT3G66652.1	6
3	2087554	7316	frameshift_variant	HIGH		taa/tAa	c.2993_2994insA	997	FIPS3	protein_coding	CODING	AT3G66652.1	6
3	2087554	7319	frameshift_variant	HIGH		taa/tAa	c.2993_2994insA	997	FIPS3	protein_coding	CODING	AT3G66652.1	6
3	2087554	7320	frameshift_variant	HIGH		taa/tAa	c.2993_2994insA	997	FIPS3	protein_coding	CODING	AT3G66652.1	6
3	2087554	7328	frameshift_variant	HIGH		taa/tAa	c.2993_2994insA	997	FIPS3	protein_coding	CODING	AT3G66652.1	6
3	2087554	7332	frameshift_variant	HIGH		taa/tAa	c.2993_2994insA	997	FIPS3	protein_coding	CODING	AT3G66652.1	6
3	2087554	7337	frameshift_variant	HIGH		taa/tAa	c.2993_2994insA	997	FIPS3	protein_coding	CODING	AT3G66652.1	6
3	2087554	7343	frameshift_variant	HIGH		taa/tAa	c.2993_2994insA	997	FIPS3	protein_coding	CODING	AT3G66652.1	6
3	2087554	7344	frameshift_variant	HIGH		taa/tAa	c.2993_2994insA	997	FIPS3	protein_coding	CODING	AT3G66652.1	6
3	2087554	7346	frameshift_variant	HIGH		taa/tAa	c.2993_2994insA	997	FIPS3	protein_coding	CODING	AT3G66652.1	6
3	2087554	7349	frameshift_variant	HIGH		taa/tAa	c.2993_2994insA	997	FIPS3	protein_coding	CODING	AT3G66652.1	6
3	2087554	7350	frameshift_variant	HIGH		taa/tAa	c.2993_2994insA	997	FIPS3	protein_coding	CODING	AT3G66652.1	6
3	2087554	7358	frameshift_variant	HIGH		taa/tAa	c.2993_2994insA	997	FIPS3	protein_coding	CODING	AT3G66652.1	6
3	2087554	7359	frameshift_variant	HIGH		taa/tAa	c.2993_2994insA	997	FIPS3	protein_coding	CODING	AT3G66652.1	6
3	2087554	7372	frameshift_variant	HIGH		taa/tAa	c.2993_2994insA	997	FIPS3	protein_coding	CODING	AT3G66652.1	6
3	2087554	7377	frameshift_variant	HIGH		taa/tAa	c.2993_2994insA	997	FIPS3	protein_coding	CODING	AT3G66652.1	6
3	2087554	7378	frameshift_variant	HIGH		taa/tAa	c.2993_2994insA	997	FIPS3	protein_coding	CODING	AT3G66652.1	6
3	2087554	7382	frameshift_variant	HIGH		taa/tAa	c.2993_2994insA	997	FIPS3	protein_coding	CODING	AT3G66652.1	6
3	2087554	7383	frameshift_variant	HIGH		taa/tAa	c.2993_2994insA	997	FIPS3	protein_coding	CODING	AT3G66652.1	6
3	2087554	7384	frameshift_variant	HIGH		taa/tAa	c.2993_2994insA	997	FIPS3	protein_coding	CODING	AT3G66652.1	6
3	2087554	7387	frameshift_variant	HIGH		taa/tAa	c.2993_2994insA	997	FIPS3	protein_coding	CODING	AT3G66652.1	6
3	2087554	7404	frameshift_variant	HIGH		taa/tAa	c.2993_2994insA	997	FIPS3	protein_coding	CODING	AT3G66652.1	6
3	2087554	7413	frameshift_variant	HIGH		taa/tAa	c.2993_2994insA	997	FIPS3	protein_coding	CODING	AT3G66652.1	6
3	2087554	7415	frameshift_variant	HIGH		taa/tAa	c.2993_2994insA	997	FIPS3	protein_coding	CODING	AT3G66652.1	6
3	2087554	7416	frameshift_variant	HIGH		taa/tAa	c.2993_2994insA	997	FIPS3	protein_coding	CODING	AT3G66652.1	6
3	2087554	7417	frameshift_variant	HIGH		taa/tAa	c.2993_2994insA	997	FIPS3	protein_coding	CODING	AT3G66652.1	6
3	2087554	7418	frameshift_variant	HIGH		taa/tAa	c.2993_2994insA	997	FIPS3	protein_coding	CODING	AT3G66652.1	6
3	2087554	7419	frameshift_variant	HIGH		taa/tAa	c.2993_2994insA	997	FIPS3	protein_coding	CODING	AT3G66652.1	6
3	2087554	7424	frameshift_variant	HIGH		taa/tAa	c.2993_2994insA	997	FIPS3	protein_coding	CODING	AT3G66652.1	6
3	2087554	7427	frameshift_variant	HIGH		taa/tAa	c.2993_2994insA	997	FIPS3	protein_coding	CODING	AT3G66652.1	6
3	2087554	7430	frameshift_variant	HIGH		taa/tAa	c.2993_2994insA	997	FIPS3	protein_coding	CODING	AT3G66652.1	6
3	2087554	7475	frameshift_variant	HIGH		taa/tAa	c.2993_2994insA	997	FIPS3	protein_coding	CODING	AT3G66652.1	6
3	2087554	7477	frameshift_variant	HIGH		taa/tAa	c.2993_2994insA	997	FIPS3	protein_coding	CODING	AT3G66652.1	6
3	2087554	7514	frameshift_variant	HIGH		taa/tAa	c.2993_2994insA	997	FIPS3	protein_coding	CODING	AT3G66652.1	6
3	2087554	7515	frameshift_variant	HIGH		taa/tAa	c.2993_2994insA	997	FIPS3	protein_coding	CODING	AT3G66652.1	6
3	2087554	7517	frameshift_variant	HIGH		taa/tAa	c.2993_2994insA	997	FIPS3	protein_coding	CODING	AT3G66652.1	6
3	2087554	7520	frameshift_variant	HIGH		taa/tAa	c.2993_2994insA	997	FIPS3	protein_coding	CODING	AT3G66652.1	6
3	2087554	7521	frameshift_variant	HIGH		taa/tAa	c.2993_2994insA	997	FIPS3	protein_coding	CODING	AT3G66652.1	6
3	2087554	7523	frameshift_variant	HIGH		taa/tAa	c.2993_2994insA	997	FIPS3	protein_coding	CODING	AT3G66652.1	6
3	2087554	7525	frameshift_variant	HIGH		taa/tAa	c.2993_2994insA	997	FIPS3	protein_coding	CODING	AT3G66652.1	6
3	2087554	7529	frameshift_variant	HIGH		taa/tAa	c.2993_2994insA	997	FIPS3	protein_coding	CODING	AT3G66652.1	6
3	2087554	7530	frameshift_variant	HIGH		taa/tAa	c.2993_2994insA	997	FIPS3	protein_coding	CODING	AT3G66652.1	6
3	2087554	7566	frameshift_variant	HIGH		taa/tAa	c.2993_2994insA	997	FIPS3	protein_coding	CODING	AT3G66652.1	6
3	2087554	7568	frameshift_variant	HIGH		taa/tAa	c.2993_2994insA	997	FIPS3	protein_coding	CODING	AT3G66652.1	6
3	2087554	7717	frameshift_variant	HIGH		taa/tAa	c.2993_2994insA	997	FIPS3	protein_coding	CODING	AT3G66652.1	6
3	2087554	7767	frameshift_variant	HIGH		taa/tAa	c.2993_2994insA	997	FIPS3	protein_coding	CODING	AT3G66652.1	6
3	2087554	7917	frameshift_variant	HIGH		taa/tAa	c.2993_2994insA	997	FIPS3	protein_coding	CODING	AT3G66652.1	6
3	2087554	8037	frameshift_variant	HIGH		taa/tAa	c.2993_2994insA	997	FIPS3	protein_coding	CODING	AT3G66652.1	6
3	2087554	8057	frameshift_variant	HIGH		taa/tAa	c.2993_2994insA	997	FIPS3	protein_coding	CODING	AT3G66652.1	6
3	2087554	8132	frameshift_variant	HIGH		taa/tAa	c.2993_2994insA	997	FIPS3	protein_coding	CODING	AT3G66652.1	6
3	2087554	8214	frameshift_variant	HIGH		taa/tAa	c.2993_2994insA	997	FIPS3	protein_coding	CODING	AT3G66652.1	6
3	2087554	8231	frameshift_variant	HIGH		taa/tAa	c.2993_2994insA	997	FIPS3	protein_coding	CODING	AT3G66652.1	6
3	2087554	8233	frameshift_variant	HIGH		taa/tAa	c.2993_2994insA	997	FIPS3	protein_coding	CODING	AT3G66652.1	6
3	2087554	8237	frameshift_variant	HIGH		taa/tAa	c.2993_2994insA	997	FIPS3	protein_coding	CODING	AT3G66652.1	6
3	2087554	8238	frameshift_variant	HIGH		taa/tAa	c.2993_2994insA	997	FIPS3	protein_coding	CODING	AT3G66652.1	6
3	2087554	8239	frameshift_variant	HIGH		taa/tAa	c.2993_2994insA	997	FIPS3	protein_coding	CODING	AT3G66652.1	6
3	2087554	8240	frameshift_variant	HIGH		taa/tAa	c.2993_2994insA	997	FIPS3	protein_coding	CODING	AT3G66652.1	6
3	2087554	8241	frameshift_variant	HIGH		taa/tAa	c.2993_2994insA	997	FIPS3	protein_coding	CODING	AT3G66652.1	6
3	2087554	8242	frameshift_variant	HIGH		taa/tAa	c.2993_2994insA	997	FIPS3	protein_coding	CODING	AT3G66652.1	6
3	2087554	8243	frameshift_variant	HIGH		taa/tAa	c.2993_2994insA	997	FIPS3	protein_coding	CODING	AT3G66652.1	6
3	2087554	8249	frameshift_variant	HIGH		taa/tAa	c.2993_2994insA	997	FIPS3	protein_coding	CODING	AT3G66652.1	6
3	2087554	8258	frameshift_variant	HIGH		taa/tAa	c.2993_2994insA	997	FIPS3	protein_coding	CODING	AT3G66652.1	6
3	2087554	8259	frameshift_variant	HIGH		taa/tAa	c.2993_2994insA	997	FIPS3	protein_coding	CODING	AT3G66652.1	6
3	2087554	8283	frameshift_variant	HIGH		taa/tAa	c.2993_2994insA	997	FIPS3	protein_coding	CODING	AT3G66652.1	6
3	2087554	8290	frameshift_variant	HIGH		taa/tAa	c.2993_2994insA	997	FIPS3	protein_coding	CODING	AT3G66652.1	6
3	2087554	8297	frameshift_variant	HIGH		taa/tAa	c.2993_2994insA	997	FIPS3	protein_coding	CODING	AT3G66652.1	6
3	2087554	8306	frameshift_variant	HIGH		taa/tAa	c.2993_2994insA	997	FIPS3	protein_coding	CODING	AT3G66652.1	6
3	2087554	8307	frameshift_variant	HIGH		taa/tAa	c.2993_2994insA	997	FIPS3	protein_coding	CODING	AT3G66652.1	6
3	2087554	8311	frameshift_variant	HIGH		taa/tAa	c.2993_2994insA	997	FIPS3	protein_coding	CODING	AT3G66652.1	6
3	2087554	8326	frameshift_variant	HIGH		taa/tAa	c.2993_2994insA	997	FIPS3	protein_coding	CODING	AT3G66652.1	6
3	2087554	8334	frameshift_variant	HIGH		taa/tAa	c.2993_2994insA	997	FIPS3	protein_coding	CODING	AT3G66652.1	6
3	2087554	8337	frameshift_variant	HIGH		taa/tAa	c.2993_2994insA	997	FIPS3	protein_coding	CODING	AT3G66652.1	6
3	2087554	8343	frameshift_variant	HIGH		taa/tAa	c.2993_2994insA	997	FIPS3	protein_coding	CODING	AT3G66652.1	6
3	2087554	8354	frameshift_variant	HIGH		taa/tAa	c.2993_2994insA	997	FIPS3	protein_coding	CODING	AT3G66652.1	6
3	2087554	8357	frameshift_variant	HIGH		taa/tAa	c.2993_2994insA	997	FIPS3	protein_coding	CODING	AT3G66652.1	6
3	2087554	8376	frameshift_variant	HIGH		taa/tAa	c.2993_2994insA	997	FIPS3	protein_coding	CODING	AT3G66652.1	6
3	2087554	8387	frameshift_variant	HIGH		taa/tAa	c.2993_2994insA	997	FIPS3	protein_coding	CODING	AT3G66652.1	6
3	2087554	8420	frameshift_variant	HIGH		taa/tAa	c.2993_2994insA	997	FIPS3	protein_coding	CODING	AT3G66652.1	6
3	2087554	8422	frameshift_variant	HIGH		taa/tAa	c.2993_2994insA	997	FIPS3	protein_coding	CODING	AT3G66652.1	6
3	2087554	8424	frameshift_variant	HIGH		taa/tAa	c.2993_2994insA	997	FIPS3	protein_coding	CODING	AT3G66652.1	6
3	2087554	8426	frameshift_variant	HIGH		taa/tAa	c.2993_2994insA	997	FIPS3	protein_coding	CODING	AT3G66652.1	6
3	2087554	8427	frameshift_variant	HIGH		taa/tAa	c.2993_2994insA	997	FIPS3	protein_coding	CODING	AT3G66652.1	6
3	2087554	8464	frameshift_variant	HIGH		taa/tAa	c.2993_2994insA	997	FIPS3	protein_coding	CODING	AT3G66652.1	6
3	2087554	8483	frameshift_variant	HIGH		taa/tAa	c.2993_2994insA	997	FIPS3	protein_coding	CODING	AT3G66652.1	6
3	2087554	8699	frameshift_variant	HIGH		taa/tAa	c.2993_2994insA	997	FIPS3	protein_coding	CODING	AT3G66652.1	6
3	2087554	8723	frameshift_variant	HIGH		taa/tAa	c.2993_2994insA	997	FIPS3	protein_coding	CODING	AT3G66652.1	6
3	2087554	9027	frameshift_variant	HIGH		taa/tAa	c.2993_2994insA	997	FIPS3	protein_coding	CODING	AT3G66652.1	6
3	2087554	9057	frameshift_variant	HIGH		taa/tAa	c.2993_2994insA	997	FIPS3	protein_coding	CODING	AT3G66652.1	6
3	2087554	9058	frameshift_variant	HIGH		taa/tAa	c.2993_2994insA	997	FIPS3	protein_coding	CODING	AT3G66652.1	6
3	2087554	9067	frameshift_variant	HIGH		taa/tAa	c.2993_2994insA	997	FIPS3	protein_coding	CODING	AT3G66652.1	6
3	2087554	9069	frameshift_variant	HIGH		taa/tAa	c.2993_2994insA	997	FIPS3	protein_coding	CODING	AT3G66652.1	6
3	2087554	9070	frameshift_variant	HIGH		taa/tAa	c.2993_2994insA	997	FIPS3	protein_coding	CODING	AT3G66652.1	6
3	2087554	9075	frameshift_variant	HIGH		taa/tAa	c.2993_2994insA	997	FIPS3	protein_coding	CODING	AT3G66652.1	6
3	2087554	9078	frameshift_variant	HIGH		taa/tAa	c.2993_2994insA	997	FIPS3	protein_coding	CODING	AT3G66652.1	6
3	2087554	9079	frameshift_variant	HIGH		taa/tAa	c.2993_2994insA	997	FIPS3	protein_coding	CODING	AT3G66652.1	6
3	2087554	9081	frameshift_variant	HIGH		taa/tAa	c.2993_2994insA	997	FIPS3	protein_coding	CODING	AT3G66652.1	6
3	2087554	9084	frameshift_variant	HIGH		taa/tAa	c.2993_2994insA	997	FIPS3	protein_coding	CODING	AT3G66652.1	6
3	2087554	9085	frameshift_variant	HIGH		taa/tAa	c.2993_2994insA	997	FIPS3	protein_coding	CODING	AT3G66652.1	6
3	2087554	9089	frameshift_variant	HIGH		taa/tAa	c.2993_2994insA	997	FIPS3	protein_coding	CODING	AT3G66652.1	6
3	2087554	9091	frameshift_variant	HIGH		taa/tAa	c.2993_2994insA	997	FIPS3	protein_coding	CODING	AT3G66652.1	6
3	2087554	9095	frameshift_variant	HIGH		taa/tAa	c.2993_2994insA	997	FIPS3	protein_coding	CODING	AT3G66652.1	6
3	2087554	9100	frameshift_variant	HIGH		taa/tAa	c.2993_2994insA	997	FIPS3	protein_coding	CODING	AT3G66652.1	6
3	2087554	9102	frameshift_variant	HIGH		taa/tAa	c.2993_2994insA	997	FIPS3	protein_coding	CODING	AT3G66652.1	6
3	2087554	9103	frameshift_variant	HIGH		taa/tAa	c.2993_2994insA	997	FIPS3	protein_coding	CODING	AT3G66652.1	6
3	2087554	9104	frameshift_variant	HIGH		taa/tAa	c.2993_2994insA	997	FIPS3	protein_coding	CODING	AT3G66652.1	6
3	2087554	9105	frameshift_variant	HIGH		taa/tAa	c.2993_2994insA	997	FIPS3	protein_coding	CODING	AT3G66652.1	6
3	2087554	9106	frameshift_variant	HIGH		taa/tAa	c.2993_2994insA	997	FIPS3	protein_coding	CODING	AT3G66652.1	6
3	2087554	9111	frameshift_variant	HIGH		taa/tAa	c.2993_2994insA	997	FIPS3	protein_coding	CODING	AT3G66652.1	6
3	2087554	9113	frameshift_variant	HIGH		taa/tAa	c.2993_2994insA	997	FIPS3	protein_coding	CODING	AT3G66652.1	6
3	2087554	9114	frameshift_variant	HIGH		taa/tAa	c.2993_2994insA	997	FIPS3	protein_coding	CODING	AT3G66652.1	6
3	2087554	9115	frameshift_variant	HIGH		taa/tAa	c.2993_2994insA	997	FIPS3	protein_coding	CODING	AT3G66652.1	6
3	2087554	9121	frameshift_variant	HIGH		taa/tAa	c.2993_2994insA	997	FIPS3	protein_coding	CODING	AT3G66652.1	6
3	2087554	9125	frameshift_variant	HIGH		taa/tAa	c.2993_2994insA	997	FIPS3	protein_coding	CODING	AT3G66652.1	6
3	2087554	9128	frameshift_variant	HIGH		taa/tAa	c.2993_2994insA	997	FIPS3	protein_coding	CODING	AT3G66652.1	6
3	2087554	9130	frameshift_variant	HIGH		taa/tAa	c.2993_2994insA	997	FIPS3	protein_coding	CODING	AT3G66652.1	6
3	2087554	9131	frameshift_variant	HIGH		taa/tAa	c.2993_2994insA	997	FIPS3	protein_coding	CODING	AT3G66652.1	6
3	2087554	9133	frameshift_variant	HIGH		taa/tAa	c.2993_2994insA	997	FIPS3	protein_coding	CODING	AT3G66652.1	6
3	2087554	9134	frameshift_variant	HIGH		taa/tAa	c.2993_2994insA	997	FIPS3	protein_coding	CODING	AT3G66652.1	6
3	2087554	9298	frameshift_variant	HIGH		taa/tAa	c.2993_2994insA	997	FIPS3	protein_coding	CODING	AT3G66652.1	6
3	2087554	9312	frameshift_variant	HIGH		taa/tAa	c.2993_2994insA	997	FIPS3	protein_coding	CODING	AT3G66652.1	6
3	2087554	9314	frameshift_variant	HIGH		taa/tAa	c.2993_2994insA	997	FIPS3	protein_coding	CODING	AT3G66652.1	6
3	2087554	9321	frameshift_variant	HIGH		taa/tAa	c.2993_2994insA	997	FIPS3	protein_coding	CODING	AT3G66652.1	6
3	2087554	9323	frameshift_variant	HIGH		taa/tAa	c.2993_2994insA	997	FIPS3	protein_coding	CODING	AT3G66652.1	6
3	2087554	9336	frameshift_variant	HIGH		taa/tAa	c.2993_2994insA	997	FIPS3	protein_coding	CODING	AT3G66652.1	6
3	2087554	9339	frameshift_variant	HIGH		taa/tAa	c.2993_2994insA	997	FIPS3	protein_coding	CODING	AT3G66652.1	6
3	2087554	9343	frameshift_variant	HIGH		taa/tAa	c.2993_2994insA	997	FIPS3	protein_coding	CODING	AT3G66652.1	6
3	2087554	9352	frameshift_variant	HIGH		taa/tAa	c.2993_2994insA	997	FIPS3	protein_coding	CODING	AT3G66652.1	6
3	2087554	9369	frameshift_variant	HIGH		taa/tAa	c.2993_2994insA	997	FIPS3	protein_coding	CODING	AT3G66652.1	6
3	2087554	9370	frameshift_variant	HIGH		taa/tAa	c.2993_2994insA	997	FIPS3	protein_coding	CODING	AT3G66652.1	6
3	2087554	9371	frameshift_variant	HIGH		taa/tAa	c.2993_2994insA	997	FIPS3	protein_coding	CODING	AT3G66652.1	6
3	2087554	9380	frameshift_variant	HIGH		taa/tAa	c.2993_2994insA	997	FIPS3	protein_coding	CODING	AT3G66652.1	6
3	2087554	9381	frameshift_variant	HIGH		taa/tAa	c.2993_2994insA	997	FIPS3	protein_coding	CODING	AT3G66652.1	6
3	2087554	9382	frameshift_variant	HIGH		taa/tAa	c.2993_2994insA	997	FIPS3	protein_coding	CODING	AT3G66652.1	6
3	2087554	9386	frameshift_variant	HIGH		taa/tAa	c.2993_2994insA	997	FIPS3	protein_coding	CODING	AT3G66652.1	6
3	2087554	9388	frameshift_variant	HIGH		taa/tAa	c.2993_2994insA	997	FIPS3	protein_coding	CODING	AT3G66652.1	6
3	2087554	9391	frameshift_variant	HIGH		taa/tAa	c.2993_2994insA	997	FIPS3	protein_coding	CODING	AT3G66652.1	6
3	2087554	9392	frameshift_variant	HIGH		taa/tAa	c.2993_2994insA	997	FIPS3	protein_coding	CODING	AT3G66652.1	6
3	2087554	9394	frameshift_variant	HIGH		taa/tAa	c.2993_2994insA	997	FIPS3	protein_coding	CODING	AT3G66652.1	6
3	2087554	9399	frameshift_variant	HIGH		taa/tAa	c.2993_2994insA	997	FIPS3	protein_coding	CODING	AT3G66652.1	6
3	2087554	9404	frameshift_variant	HIGH		taa/tAa	c.2993_2994insA	997	FIPS3	protein_coding	CODING	AT3G66652.1	6
3	2087554	9407	frameshift_variant	HIGH		taa/tAa	c.2993_2994insA	997	FIPS3	protein_coding	CODING	AT3G66652.1	6
3	2087554	9408	frameshift_variant	HIGH		taa/tAa	c.2993_2994insA	997	FIPS3	protein_coding	CODING	AT3G66652.1	6
3	2087554	9409	frameshift_variant	HIGH		taa/tAa	c.2993_2994insA	997	FIPS3	protein_coding	CODING	AT3G66652.1	6
3	2087554	9413	frameshift_variant	HIGH		taa/tAa	c.2993_2994insA	997	FIPS3	protein_coding	CODING	AT3G66652.1	6
3	2087554	9416	frameshift_variant	HIGH		taa/tAa	c.2993_2994insA	997	FIPS3	protein_coding	CODING	AT3G66652.1	6
3	2087554	9421	frameshift_variant	HIGH		taa/tAa	c.2993_2994insA	997	FIPS3	protein_coding	CODING	AT3G66652.1	6
3	2087554	9433	frameshift_variant	HIGH		taa/tAa	c.2993_2994insA	997	FIPS3	protein_coding	CODING	AT3G66652.1	6
3	2087554	9436	frameshift_variant	HIGH		taa/tAa	c.2993_2994insA	997	FIPS3	protein_coding	CODING	AT3G66652.1	6
3	2087554	9437	frameshift_variant	HIGH		taa/tAa	c.2993_2994insA	997	FIPS3	protein_coding	CODING	AT3G66652.1	6
3	2087554	9442	frameshift_variant	HIGH		taa/tAa	c.2993_2994insA	997	FIPS3	protein_coding	CODING	AT3G66652.1	6
3	2087554	9450	frameshift_variant	HIGH		taa/tAa	c.2993_2994insA	997	FIPS3	protein_coding	CODING	AT3G66652.1	6
3	2087554	9451	frameshift_variant	HIGH		taa/tAa	c.2993_2994insA	997	FIPS3	protein_coding	CODING	AT3G66652.1	6
3	2087554	9453	frameshift_variant	HIGH		taa/tAa	c.2993_2994insA	997	FIPS3	protein_coding	CODING	AT3G66652.1	6
3	2087554	9454	frameshift_variant	HIGH		taa/tAa	c.2993_2994insA	997	FIPS3	protein_coding	CODING	AT3G66652.1	6
3	2087554	9455	frameshift_variant	HIGH		taa/tAa	c.2993_2994insA	997	FIPS3	protein_coding	CODING	AT3G66652.1	6
3	2087554	9470	frameshift_variant	HIGH		taa/tAa	c.2993_2994insA	997	FIPS3	protein_coding	CODING	AT3G66652.1	6
3	2087554	9476	frameshift_variant	HIGH		taa/tAa	c.2993_2994insA	997	FIPS3	protein_coding	CODING	AT3G66652.1	6
3	2087554	9503	frameshift_variant	HIGH		taa/tAa	c.2993_2994insA	997	FIPS3	protein_coding	CODING	AT3G66652.1	6
3	2087554	9506	frameshift_variant	HIGH		taa/tAa	c.2993_2994insA	997	FIPS3	protein_coding	CODING	AT3G66652.1	6
3	2087554	9507	frameshift_variant	HIGH		taa/tAa	c.2993_2994insA	997	FIPS3	protein_coding	CODING	AT3G66652.1	6
3	2087554	9508	frameshift_variant	HIGH		taa/tAa	c.2993_2994insA	997	FIPS3	protein_coding	CODING	AT3G66652.1	6
3	2087554	9509	frameshift_variant	HIGH		taa/tAa	c.2993_2994insA	997	FIPS3	protein_coding	CODING	AT3G66652.1	6
3	2087554	9511	frameshift_variant	HIGH		taa/tAa	c.2993_2994insA	997	FIPS3	protein_coding	CODING	AT3G66652.1	6
3	2087554	9512	frameshift_variant	HIGH		taa/tAa	c.2993_2994insA	997	FIPS3	protein_coding	CODING	AT3G66652.1	6
3	2087554	9513	frameshift_variant	HIGH		taa/tAa	c.2993_2994insA	997	FIPS3	protein_coding	CODING	AT3G66652.1	6
3	2087554	9514	frameshift_variant	HIGH		taa/tAa	c.2993_2994insA	997	FIPS3	protein_coding	CODING	AT3G66652.1	6
3	2087554	9515	frameshift_variant	HIGH		taa/tAa	c.2993_2994insA	997	FIPS3	protein_coding	CODING	AT3G66652.1	6
3	2087554	9518	frameshift_variant	HIGH		taa/tAa	c.2993_2994insA	997	FIPS3	protein_coding	CODING	AT3G66652.1	6
3	2087554	9519	frameshift_variant	HIGH		taa/tAa	c.2993_2994insA	997	FIPS3	protein_coding	CODING	AT3G66652.1	6
3	2087554	9520	frameshift_variant	HIGH		taa/tAa	c.2993_2994insA	997	FIPS3	protein_coding	CODING	AT3G66652.1	6
3	2087554	9521	frameshift_variant	HIGH		taa/tAa	c.2993_2994insA	997	FIPS3	protein_coding	CODING	AT3G66652.1	6
3	2087554	9522	frameshift_variant	HIGH		taa/tAa	c.2993_2994insA	997	FIPS3	protein_coding	CODING	AT3G66652.1	6
3	2087554	9523	frameshift_variant	HIGH		taa/tAa	c.2993_2994insA	997	FIPS3	protein_coding	CODING	AT3G66652.1	6
3	2087554	9524	frameshift_variant	HIGH		taa/tAa	c.2993_2994insA	997	FIPS3	protein_coding	CODING	AT3G66652.1	6
3	2087554	9525	frameshift_variant	HIGH		taa/tAa	c.2993_2994insA	997	FIPS3	protein_coding	CODING	AT3G66652.1	6
3	2087554	9526	frameshift_variant	HIGH		taa/tAa	c.2993_2994insA	997	FIPS3	protein_coding	CODING	AT3G66652.1	6
3	2087554	9527	frameshift_variant	HIGH		taa/tAa	c.2993_2994insA	997	FIPS3	protein_coding	CODING	AT3G66652.1	6
3	2087554	9528	frameshift_variant	HIGH		taa/tAa	c.2993_2994insA	997	FIPS3	protein_coding	CODING	AT3G66652.1	6
3	2087554	9529	frameshift_variant	HIGH		taa/tAa	c.2993_2994insA	997	FIPS3	protein_coding	CODING	AT3G66652.1	6
3	2087554	9530	frameshift_variant	HIGH		taa/tAa	c.2993_2994insA	997	FIPS3	protein_coding	CODING	AT3G66652.1	6
3	2087554	9531	frameshift_variant	HIGH		taa/tAa	c.2993_2994insA	997	FIPS3	protein_coding	CODING	AT3G66652.1	6
3	2087554	9532	frameshift_variant	HIGH		taa/tAa	c.2993_2994insA	997	FIPS3	protein_coding	CODING	AT3G66652.1	6
3	2087554	9533	frameshift_variant	HIGH		taa/tAa	c.2993_2994insA	997	FIPS3	protein_coding	CODING	AT3G66652.1	6
3	2087554	9534	frameshift_variant	HIGH		taa/tAa	c.2993_2994insA	997	FIPS3	protein_coding	CODING	AT3G66652.1	6
3	2087554	9536	frameshift_variant	HIGH		taa/tAa	c.2993_2994insA	997	FIPS3	protein_coding	CODING	AT3G66652.1	6
3	2087554	9537	frameshift_variant	HIGH		taa/tAa	c.2993_2994insA	997	FIPS3	protein_coding	CODING	AT3G66652.1	6
3	2087554	9539	frameshift_variant	HIGH		taa/tAa	c.2993_2994insA	997	FIPS3	protein_coding	CODING	AT3G66652.1	6
3	2087554	9540	frameshift_variant	HIGH		taa/tAa	c.2993_2994insA	997	FIPS3	protein_coding	CODING	AT3G66652.1	6
3	2087554	9541	frameshift_variant	HIGH		taa/tAa	c.2993_2994insA	997	FIPS3	protein_coding	CODING	AT3G66652.1	6
3	2087554	9542	frameshift_variant	HIGH		taa/tAa	c.2993_2994insA	997	FIPS3	protein_coding	CODING	AT3G66652.1	6
3	2087554	9543	frameshift_variant	HIGH		taa/tAa	c.2993_2994insA	997	FIPS3	protein_coding	CODING	AT3G66652.1	6
3	2087554	9544	frameshift_variant	HIGH		taa/tAa	c.2993_2994insA	997	FIPS3	protein_coding	CODING	AT3G66652.1	6
3	2087554	9545	frameshift_variant	HIGH		taa/tAa	c.2993_2994insA	997	FIPS3	protein_coding	CODING	AT3G66652.1	6
3	2087554	9546	frameshift_variant	HIGH		taa/tAa	c.2993_2994insA	997	FIPS3	protein_coding	CODING	AT3G66652.1	6
3	2087554	9547	frameshift_variant	HIGH		taa/tAa	c.2993_2994insA	997	FIPS3	protein_coding	CODING	AT3G66652.1	6
3	2087554	9549	frameshift_variant	HIGH		taa/tAa	c.2993_2994insA	997	FIPS3	protein_coding	CODING	AT3G66652.1	6
3	2087554	9550	frameshift_variant	HIGH		taa/tAa	c.2993_2994insA	997	FIPS3	protein_coding	CODING	AT3G66652.1	6
3	2087554	9551	frameshift_variant	HIGH		taa/tAa	c.2993_2994insA	997	FIPS3	protein_coding	CODING	AT3G66652.1	6
3	2087554	9552	frameshift_variant	HIGH		taa/tAa	c.2993_2994insA	997	FIPS3	protein_coding	CODING	AT3G66652.1	6
3	2087554	9553	frameshift_variant	HIGH		taa/tAa	c.2993_2994insA	997	FIPS3	protein_coding	CODING	AT3G66652.1	6
3	2087554	9554	frameshift_variant	HIGH		taa/tAa	c.2993_2994insA	997	FIPS3	protein_coding	CODING	AT3G66652.1	6
3	2087554	9555	frameshift_variant	HIGH		taa/tAa	c.2993_2994insA	997	FIPS3	protein_coding	CODING	AT3G66652.1	6
3	2087554	9556	frameshift_variant	HIGH		taa/tAa	c.2993_2994insA	997	FIPS3	protein_coding	CODING	AT3G66652.1	6
3	2087554	9557	frameshift_variant	HIGH		taa/tAa	c.2993_2994insA	997	FIPS3	protein_coding	CODING	AT3G66652.1	6
3	2087554	9558	frameshift_variant	HIGH		taa/tAa	c.2993_2994insA	997	FIPS3	protein_coding	CODING	AT3G66652.1	6
3	2087554	9559	frameshift_variant	HIGH		taa/tAa	c.2993_2994insA	997	FIPS3	protein_coding	CODING	AT3G66652.1	6
3	2087554	9560	frameshift_variant	HIGH		taa/tAa	c.2993_2994insA	997	FIPS3	protein_coding	CODING	AT3G66652.1	6
3	2087554	9561	frameshift_variant	HIGH		taa/tAa	c.2993_2994insA	997	FIPS3	protein_coding	CODING	AT3G66652.1	6
3	2087554	9562	frameshift_variant	HIGH		taa/tAa	c.2993_2994insA	997	FIPS3	protein_coding	CODING	AT3G66652.1	6
3	2087554	9564	frameshift_variant	HIGH		taa/tAa	c.2993_2994insA	997	FIPS3	protein_coding	CODING	AT3G66652.1	6
3	2087554	9565	frameshift_variant	HIGH		taa/tAa	c.2993_2994insA	997	FIPS3	protein_coding	CODING	AT3G66652.1	6
3	2087554	9567	frameshift_variant	HIGH		taa/tAa	c.2993_2994insA	997	FIPS3	protein_coding	CODING	AT3G66652.1	6
3	2087554	9568	frameshift_variant	HIGH		taa/tAa	c.2993_2994insA	997	FIPS3	protein_coding	CODING	AT3G66652.1	6
3	2087554	9569	frameshift_variant	HIGH		taa/tAa	c.2993_2994insA	997	FIPS3	protein_coding	CODING	AT3G66652.1	6
3	2087554	9571	frameshift_variant	HIGH		taa/tAa	c.2993_2994insA	997	FIPS3	protein_coding	CODING	AT3G66652.1	6
3	2087554	9573	frameshift_variant	HIGH		taa/tAa	c.2993_2994insA	997	FIPS3	protein_coding	CODING	AT3G66652.1	6
3	2087554	9576	frameshift_variant	HIGH		taa/tAa	c.2993_2994insA	997	FIPS3	protein_coding	CODING	AT3G66652.1	6
3	2087554	9577	frameshift_variant	HIGH		taa/tAa	c.2993_2994insA	997	FIPS3	protein_coding	CODING	AT3G66652.1	6
3	2087554	9578	frameshift_variant	HIGH		taa/tAa	c.2993_2994insA	997	FIPS3	protein_coding	CODING	AT3G66652.1	6
3	2087554	9579	frameshift_variant	HIGH		taa/tAa	c.2993_2994insA	997	FIPS3	protein_coding	CODING	AT3G66652.1	6
3	2087554	9581	frameshift_variant	HIGH		taa/tAa	c.2993_2994insA	997	FIPS3	protein_coding	CODING	AT3G66652.1	6
3	2087554	9582	frameshift_variant	HIGH		taa/tAa	c.2993_2994insA	997	FIPS3	protein_coding	CODING	AT3G66652.1	6
3	2087554	9583	frameshift_variant	HIGH		taa/tAa	c.2993_2994insA	997	FIPS3	protein_coding	CODING	AT3G66652.1	6
3	2087554	9585	frameshift_variant	HIGH		taa/tAa	c.2993_2994insA	997	FIPS3	protein_coding	CODING	AT3G66652.1	6
3	2087554	9586	frameshift_variant	HIGH		taa/tAa	c.2993_2994insA	997	FIPS3	protein_coding	CODING	AT3G66652.1	6
3	2087554	9587	frameshift_variant	HIGH		taa/tAa	c.2993_2994insA	997	FIPS3	protein_coding	CODING	AT3G66652.1	6
3	2087554	9588	frameshift_variant	HIGH		taa/tAa	c.2993_2994insA	997	FIPS3	protein_coding	CODING	AT3G66652.1	6
3	2087554	9589	frameshift_variant	HIGH		taa/tAa	c.2993_2994insA	997	FIPS3	protein_coding	CODING	AT3G66652.1	6
3	2087554	9591	frameshift_variant	HIGH		taa/tAa	c.2993_2994insA	997	FIPS3	protein_coding	CODING	AT3G66652.1	6
3	2087554	9592	frameshift_variant	HIGH		taa/tAa	c.2993_2994insA	997	FIPS3	protein_coding	CODING	AT3G66652.1	6
3	2087554	9595	frameshift_variant	HIGH		taa/tAa	c.2993_2994insA	997	FIPS3	protein_coding	CODING	AT3G66652.1	6
3	2087554	9596	frameshift_variant	HIGH		taa/tAa	c.2993_2994insA	997	FIPS3	protein_coding	CODING	AT3G66652.1	6
3	2087554	9597	frameshift_variant	HIGH		taa/tAa	c.2993_2994insA	997	FIPS3	protein_coding	CODING	AT3G66652.1	6
3	2087554	9599	frameshift_variant	HIGH		taa/tAa	c.2993_2994insA	997	FIPS3	protein_coding	CODING	AT3G66652.1	6
3	2087554	9600	frameshift_variant	HIGH		taa/tAa	c.2993_2994insA	997	FIPS3	protein_coding	CODING	AT3G66652.1	6
3	2087554	9601	frameshift_variant	HIGH		taa/tAa	c.2993_2994insA	997	FIPS3	protein_coding	CODING	AT3G66652.1	6
3	2087554	9602	frameshift_variant	HIGH		taa/tAa	c.2993_2994insA	997	FIPS3	protein_coding	CODING	AT3G66652.1	6
3	2087554	9606	frameshift_variant	HIGH		taa/tAa	c.2993_2994insA	997	FIPS3	protein_coding	CODING	AT3G66652.1	6
3	2087554	9608	frameshift_variant	HIGH		taa/tAa	c.2993_2994insA	997	FIPS3	protein_coding	CODING	AT3G66652.1	6
3	2087554	9613	frameshift_variant	HIGH		taa/tAa	c.2993_2994insA	997	FIPS3	protein_coding	CODING	AT3G66652.1	6
3	2087554	9619	frameshift_variant	HIGH		taa/tAa	c.2993_2994insA	997	FIPS3	protein_coding	CODING	AT3G66652.1	6
3	2087554	9620	frameshift_variant	HIGH		taa/tAa	c.2993_2994insA	997	FIPS3	protein_coding	CODING	AT3G66652.1	6
3	2087554	9621	frameshift_variant	HIGH		taa/tAa	c.2993_2994insA	997	FIPS3	protein_coding	CODING	AT3G66652.1	6
3	2087554	9622	frameshift_variant	HIGH		taa/tAa	c.2993_2994insA	997	FIPS3	protein_coding	CODING	AT3G66652.1	6
3	2087554	9624	frameshift_variant	HIGH		taa/tAa	c.2993_2994insA	997	FIPS3	protein_coding	CODING	AT3G66652.1	6
3	2087554	9627	frameshift_variant	HIGH		taa/tAa	c.2993_2994insA	997	FIPS3	protein_coding	CODING	AT3G66652.1	6
3	2087554	9634	frameshift_variant	HIGH		taa/tAa	c.2993_2994insA	997	FIPS3	protein_coding	CODING	AT3G66652.1	6
3	2087554	9635	frameshift_variant	HIGH		taa/tAa	c.2993_2994insA	997	FIPS3	protein_coding	CODING	AT3G66652.1	6
3	2087554	9638	frameshift_variant	HIGH		taa/tAa	c.2993_2994insA	997	FIPS3	protein_coding	CODING	AT3G66652.1	6
3	2087554	9640	frameshift_variant	HIGH		taa/tAa	c.2993_2994insA	997	FIPS3	protein_coding	CODING	AT3G66652.1	6
3	2087554	9641	frameshift_variant	HIGH		taa/tAa	c.2993_2994insA	997	FIPS3	protein_coding	CODING	AT3G66652.1	6
3	2087554	9642	frameshift_variant	HIGH		taa/tAa	c.2993_2994insA	997	FIPS3	protein_coding	CODING	AT3G66652.1	6
3	2087554	9643	frameshift_variant	HIGH		taa/tAa	c.2993_2994insA	997	FIPS3	protein_coding	CODING	AT3G66652.1	6
3	2087554	9644	frameshift_variant	HIGH		taa/tAa	c.2993_2994insA	997	FIPS3	protein_coding	CODING	AT3G66652.1	6
3	2087554	9645	frameshift_variant	HIGH		taa/tAa	c.2993_2994insA	997	FIPS3	protein_coding	CODING	AT3G66652.1	6
3	2087554	9646	frameshift_variant	HIGH		taa/tAa	c.2993_2994insA	997	FIPS3	protein_coding	CODING	AT3G66652.1	6
3	2087554	9651	frameshift_variant	HIGH		taa/tAa	c.2993_2994insA	997	FIPS3	protein_coding	CODING	AT3G66652.1	6
3	2087554	9653	frameshift_variant	HIGH		taa/tAa	c.2993_2994insA	997	FIPS3	protein_coding	CODING	AT3G66652.1	6
3	2087554	9656	frameshift_variant	HIGH		taa/tAa	c.2993_2994insA	997	FIPS3	protein_coding	CODING	AT3G66652.1	6
3	2087554	9657	frameshift_variant	HIGH		taa/tAa	c.2993_2994insA	997	FIPS3	protein_coding	CODING	AT3G66652.1	6
3	2087554	9659	frameshift_variant	HIGH		taa/tAa	c.2993_2994insA	997	FIPS3	protein_coding	CODING	AT3G66652.1	6
3	2087554	9661	frameshift_variant	HIGH		taa/tAa	c.2993_2994insA	997	FIPS3	protein_coding	CODING	AT3G66652.1	6
3	2087554	9663	frameshift_variant	HIGH		taa/tAa	c.2993_2994insA	997	FIPS3	protein_coding	CODING	AT3G66652.1	6
3	2087554	9664	frameshift_variant	HIGH		taa/tAa	c.2993_2994insA	997	FIPS3	protein_coding	CODING	AT3G66652.1	6
3	2087554	9665	frameshift_variant	HIGH		taa/tAa	c.2993_2994insA	997	FIPS3	protein_coding	CODING	AT3G66652.1	6
3	2087554	9666	frameshift_variant	HIGH		taa/tAa	c.2993_2994insA	997	FIPS3	protein_coding	CODING	AT3G66652.1	6
3	2087554	9669	frameshift_variant	HIGH		taa/tAa	c.2993_2994insA	997	FIPS3	protein_coding	CODING	AT3G66652.1	6
3	2087554	9670	frameshift_variant	HIGH		taa/tAa	c.2993_2994insA	997	FIPS3	protein_coding	CODING	AT3G66652.1	6
3	2087554	9672	frameshift_variant	HIGH		taa/tAa	c.2993_2994insA	997	FIPS3	protein_coding	CODING	AT3G66652.1	6
3	2087554	9673	frameshift_variant	HIGH		taa/tAa	c.2993_2994insA	997	FIPS3	protein_coding	CODING	AT3G66652.1	6
3	2087554	9676	frameshift_variant	HIGH		taa/tAa	c.2993_2994insA	997	FIPS3	protein_coding	CODING	AT3G66652.1	6
3	2087554	9677	frameshift_variant	HIGH		taa/tAa	c.2993_2994insA	997	FIPS3	protein_coding	CODING	AT3G66652.1	6
3	2087554	9678	frameshift_variant	HIGH		taa/tAa	c.2993_2994insA	997	FIPS3	protein_coding	CODING	AT3G66652.1	6
3	2087554	9679	frameshift_variant	HIGH		taa/tAa	c.2993_2994insA	997	FIPS3	protein_coding	CODING	AT3G66652.1	6
3	2087554	9680	frameshift_variant	HIGH		taa/tAa	c.2993_2994insA	997	FIPS3	protein_coding	CODING	AT3G66652.1	6
3	2087554	9681	frameshift_variant	HIGH		taa/tAa	c.2993_2994insA	997	FIPS3	protein_coding	CODING	AT3G66652.1	6
3	2087554	9682	frameshift_variant	HIGH		taa/tAa	c.2993_2994insA	997	FIPS3	protein_coding	CODING	AT3G66652.1	6
3	2087554	9683	frameshift_variant	HIGH		taa/tAa	c.2993_2994insA	997	FIPS3	protein_coding	CODING	AT3G66652.1	6
3	2087554	9684	frameshift_variant	HIGH		taa/tAa	c.2993_2994insA	997	FIPS3	protein_coding	CODING	AT3G66652.1	6
3	2087554	9685	frameshift_variant	HIGH		taa/tAa	c.2993_2994insA	997	FIPS3	protein_coding	CODING	AT3G66652.1	6
3	2087554	9686	frameshift_variant	HIGH		taa/tAa	c.2993_2994insA	997	FIPS3	protein_coding	CODING	AT3G66652.1	6
3	2087554	9689	frameshift_variant	HIGH		taa/tAa	c.2993_2994insA	997	FIPS3	protein_coding	CODING	AT3G66652.1	6
3	2087554	9690	frameshift_variant	HIGH		taa/tAa	c.2993_2994insA	997	FIPS3	protein_coding	CODING	AT3G66652.1	6
3	2087554	9692	frameshift_variant	HIGH		taa/tAa	c.2993_2994insA	997	FIPS3	protein_coding	CODING	AT3G66652.1	6
3	2087554	9693	frameshift_variant	HIGH		taa/tAa	c.2993_2994insA	997	FIPS3	protein_coding	CODING	AT3G66652.1	6
3	2087554	9695	frameshift_variant	HIGH		taa/tAa	c.2993_2994insA	997	FIPS3	protein_coding	CODING	AT3G66652.1	6
3	2087554	9696	frameshift_variant	HIGH		taa/tAa	c.2993_2994insA	997	FIPS3	protein_coding	CODING	AT3G66652.1	6
3	2087554	9697	frameshift_variant	HIGH		taa/tAa	c.2993_2994insA	997	FIPS3	protein_coding	CODING	AT3G66652.1	6
3	2087554	9699	frameshift_variant	HIGH		taa/tAa	c.2993_2994insA	997	FIPS3	protein_coding	CODING	AT3G66652.1	6
3	2087554	9700	frameshift_variant	HIGH		taa/tAa	c.2993_2994insA	997	FIPS3	protein_coding	CODING	AT3G66652.1	6
3	2087554	9701	frameshift_variant	HIGH		taa/tAa	c.2993_2994insA	997	FIPS3	protein_coding	CODING	AT3G66652.1	6
3	2087554	9703	frameshift_variant	HIGH		taa/tAa	c.2993_2994insA	997	FIPS3	protein_coding	CODING	AT3G66652.1	6
3	2087554	9705	frameshift_variant	HIGH		taa/tAa	c.2993_2994insA	997	FIPS3	protein_coding	CODING	AT3G66652.1	6
3	2087554	9706	frameshift_variant	HIGH		taa/tAa	c.2993_2994insA	997	FIPS3	protein_coding	CODING	AT3G66652.1	6
3	2087554	9707	frameshift_variant	HIGH		taa/tAa	c.2993_2994insA	997	FIPS3	protein_coding	CODING	AT3G66652.1	6
3	2087554	9708	frameshift_variant	HIGH		taa/tAa	c.2993_2994insA	997	FIPS3	protein_coding	CODING	AT3G66652.1	6
3	2087554	9709	frameshift_variant	HIGH		taa/tAa	c.2993_2994insA	997	FIPS3	protein_coding	CODING	AT3G66652.1	6
3	2087554	9710	frameshift_variant	HIGH		taa/tAa	c.2993_2994insA	997	FIPS3	protein_coding	CODING	AT3G66652.1	6
3	2087554	9711	frameshift_variant	HIGH		taa/tAa	c.2993_2994insA	997	FIPS3	protein_coding	CODING	AT3G66652.1	6
3	2087554	9712	frameshift_variant	HIGH		taa/tAa	c.2993_2994insA	997	FIPS3	protein_coding	CODING	AT3G66652.1	6
3	2087554	9713	frameshift_variant	HIGH		taa/tAa	c.2993_2994insA	997	FIPS3	protein_coding	CODING	AT3G66652.1	6
3	2087554	9714	frameshift_variant	HIGH		taa/tAa	c.2993_2994insA	997	FIPS3	protein_coding	CODING	AT3G66652.1	6
3	2087554	9716	frameshift_variant	HIGH		taa/tAa	c.2993_2994insA	997	FIPS3	protein_coding	CODING	AT3G66652.1	6
3	2087554	9717	frameshift_variant	HIGH		taa/tAa	c.2993_2994insA	997	FIPS3	protein_coding	CODING	AT3G66652.1	6
3	2087554	9718	frameshift_variant	HIGH		taa/tAa	c.2993_2994insA	997	FIPS3	protein_coding	CODING	AT3G66652.1	6
3	2087554	9719	frameshift_variant	HIGH		taa/tAa	c.2993_2994insA	997	FIPS3	protein_coding	CODING	AT3G66652.1	6
3	2087554	9720	frameshift_variant	HIGH		taa/tAa	c.2993_2994insA	997	FIPS3	protein_coding	CODING	AT3G66652.1	6
3	2087554	9721	frameshift_variant	HIGH		taa/tAa	c.2993_2994insA	997	FIPS3	protein_coding	CODING	AT3G66652.1	6
3	2087554	9722	frameshift_variant	HIGH		taa/tAa	c.2993_2994insA	997	FIPS3	protein_coding	CODING	AT3G66652.1	6
3	2087554	9723	frameshift_variant	HIGH		taa/tAa	c.2993_2994insA	997	FIPS3	protein_coding	CODING	AT3G66652.1	6
3	2087554	9726	frameshift_variant	HIGH		taa/tAa	c.2993_2994insA	997	FIPS3	protein_coding	CODING	AT3G66652.1	6
3	2087554	9727	frameshift_variant	HIGH		taa/tAa	c.2993_2994insA	997	FIPS3	protein_coding	CODING	AT3G66652.1	6
3	2087554	9728	frameshift_variant	HIGH		taa/tAa	c.2993_2994insA	997	FIPS3	protein_coding	CODING	AT3G66652.1	6
3	2087554	9729	frameshift_variant	HIGH		taa/tAa	c.2993_2994insA	997	FIPS3	protein_coding	CODING	AT3G66652.1	6
3	2087554	9730	frameshift_variant	HIGH		taa/tAa	c.2993_2994insA	997	FIPS3	protein_coding	CODING	AT3G66652.1	6
3	2087554	9731	frameshift_variant	HIGH		taa/tAa	c.2993_2994insA	997	FIPS3	protein_coding	CODING	AT3G66652.1	6
3	2087554	9732	frameshift_variant	HIGH		taa/tAa	c.2993_2994insA	997	FIPS3	protein_coding	CODING	AT3G66652.1	6
3	2087554	9733	frameshift_variant	HIGH		taa/tAa	c.2993_2994insA	997	FIPS3	protein_coding	CODING	AT3G66652.1	6
3	2087554	9735	frameshift_variant	HIGH		taa/tAa	c.2993_2994insA	997	FIPS3	protein_coding	CODING	AT3G66652.1	6
3	2087554	9736	frameshift_variant	HIGH		taa/tAa	c.2993_2994insA	997	FIPS3	protein_coding	CODING	AT3G66652.1	6
3	2087554	9738	frameshift_variant	HIGH		taa/tAa	c.2993_2994insA	997	FIPS3	protein_coding	CODING	AT3G66652.1	6
3	2087554	9739	frameshift_variant	HIGH		taa/tAa	c.2993_2994insA	997	FIPS3	protein_coding	CODING	AT3G66652.1	6
3	2087554	9741	frameshift_variant	HIGH		taa/tAa	c.2993_2994insA	997	FIPS3	protein_coding	CODING	AT3G66652.1	6
3	2087554	9743	frameshift_variant	HIGH		taa/tAa	c.2993_2994insA	997	FIPS3	protein_coding	CODING	AT3G66652.1	6
3	2087554	9744	frameshift_variant	HIGH		taa/tAa	c.2993_2994insA	997	FIPS3	protein_coding	CODING	AT3G66652.1	6
3	2087554	9747	frameshift_variant	HIGH		taa/tAa	c.2993_2994insA	997	FIPS3	protein_coding	CODING	AT3G66652.1	6
3	2087554	9748	frameshift_variant	HIGH		taa/tAa	c.2993_2994insA	997	FIPS3	protein_coding	CODING	AT3G66652.1	6
3	2087554	9749	frameshift_variant	HIGH		taa/tAa	c.2993_2994insA	997	FIPS3	protein_coding	CODING	AT3G66652.1	6
3	2087554	9754	frameshift_variant	HIGH		taa/tAa	c.2993_2994insA	997	FIPS3	protein_coding	CODING	AT3G66652.1	6
3	2087554	9755	frameshift_variant	HIGH		taa/tAa	c.2993_2994insA	997	FIPS3	protein_coding	CODING	AT3G66652.1	6
3	2087554	9757	frameshift_variant	HIGH		taa/tAa	c.2993_2994insA	997	FIPS3	protein_coding	CODING	AT3G66652.1	6
3	2087554	9761	frameshift_variant	HIGH		taa/tAa	c.2993_2994insA	997	FIPS3	protein_coding	CODING	AT3G66652.1	6
3	2087554	9764	frameshift_variant	HIGH		taa/tAa	c.2993_2994insA	997	FIPS3	protein_coding	CODING	AT3G66652.1	6
3	2087554	9768	frameshift_variant	HIGH		taa/tAa	c.2993_2994insA	997	FIPS3	protein_coding	CODING	AT3G66652.1	6
3	2087554	9769	frameshift_variant	HIGH		taa/tAa	c.2993_2994insA	997	FIPS3	protein_coding	CODING	AT3G66652.1	6
3	2087554	9770	frameshift_variant	HIGH		taa/tAa	c.2993_2994insA	997	FIPS3	protein_coding	CODING	AT3G66652.1	6
3	2087554	9771	frameshift_variant	HIGH		taa/tAa	c.2993_2994insA	997	FIPS3	protein_coding	CODING	AT3G66652.1	6
3	2087554	9772	frameshift_variant	HIGH		taa/tAa	c.2993_2994insA	997	FIPS3	protein_coding	CODING	AT3G66652.1	6
3	2087554	9774	frameshift_variant	HIGH		taa/tAa	c.2993_2994insA	997	FIPS3	protein_coding	CODING	AT3G66652.1	6
3	2087554	9775	frameshift_variant	HIGH		taa/tAa	c.2993_2994insA	997	FIPS3	protein_coding	CODING	AT3G66652.1	6
3	2087554	9776	frameshift_variant	HIGH		taa/tAa	c.2993_2994insA	997	FIPS3	protein_coding	CODING	AT3G66652.1	6
3	2087554	9777	frameshift_variant	HIGH		taa/tAa	c.2993_2994insA	997	FIPS3	protein_coding	CODING	AT3G66652.1	6
3	2087554	9778	frameshift_variant	HIGH		taa/tAa	c.2993_2994insA	997	FIPS3	protein_coding	CODING	AT3G66652.1	6
3	2087554	9779	frameshift_variant	HIGH		taa/tAa	c.2993_2994insA	997	FIPS3	protein_coding	CODING	AT3G66652.1	6
3	2087554	9780	frameshift_variant	HIGH		taa/tAa	c.2993_2994insA	997	FIPS3	protein_coding	CODING	AT3G66652.1	6
3	2087554	9781	frameshift_variant	HIGH		taa/tAa	c.2993_2994insA	997	FIPS3	protein_coding	CODING	AT3G66652.1	6
3	2087554	9782	frameshift_variant	HIGH		taa/tAa	c.2993_2994insA	997	FIPS3	protein_coding	CODING	AT3G66652.1	6
3	2087554	9783	frameshift_variant	HIGH		taa/tAa	c.2993_2994insA	997	FIPS3	protein_coding	CODING	AT3G66652.1	6
3	2087554	9784	frameshift_variant	HIGH		taa/tAa	c.2993_2994insA	997	FIPS3	protein_coding	CODING	AT3G66652.1	6
3	2087554	9785	frameshift_variant	HIGH		taa/tAa	c.2993_2994insA	997	FIPS3	protein_coding	CODING	AT3G66652.1	6
3	2087554	9786	frameshift_variant	HIGH		taa/tAa	c.2993_2994insA	997	FIPS3	protein_coding	CODING	AT3G66652.1	6
3	2087554	9787	frameshift_variant	HIGH		taa/tAa	c.2993_2994insA	997	FIPS3	protein_coding	CODING	AT3G66652.1	6
3	2087554	9789	frameshift_variant	HIGH		taa/tAa	c.2993_2994insA	997	FIPS3	protein_coding	CODING	AT3G66652.1	6
3	2087554	9790	frameshift_variant	HIGH		taa/tAa	c.2993_2994insA	997	FIPS3	protein_coding	CODING	AT3G66652.1	6
3	2087554	9791	frameshift_variant	HIGH		taa/tAa	c.2993_2994insA	997	FIPS3	protein_coding	CODING	AT3G66652.1	6
3	2087554	9793	frameshift_variant	HIGH		taa/tAa	c.2993_2994insA	997	FIPS3	protein_coding	CODING	AT3G66652.1	6
3	2087554	9794	frameshift_variant	HIGH		taa/tAa	c.2993_2994insA	997	FIPS3	protein_coding	CODING	AT3G66652.1	6
3	2087554	9795	frameshift_variant	HIGH		taa/tAa	c.2993_2994insA	997	FIPS3	protein_coding	CODING	AT3G66652.1	6
3	2087554	9796	frameshift_variant	HIGH		taa/tAa	c.2993_2994insA	997	FIPS3	protein_coding	CODING	AT3G66652.1	6
3	2087554	9797	frameshift_variant	HIGH		taa/tAa	c.2993_2994insA	997	FIPS3	protein_coding	CODING	AT3G66652.1	6
3	2087554	9798	frameshift_variant	HIGH		taa/tAa	c.2993_2994insA	997	FIPS3	protein_coding	CODING	AT3G66652.1	6
3	2087554	9799	frameshift_variant	HIGH		taa/tAa	c.2993_2994insA	997	FIPS3	protein_coding	CODING	AT3G66652.1	6
3	2087554	9800	frameshift_variant	HIGH		taa/tAa	c.2993_2994insA	997	FIPS3	protein_coding	CODING	AT3G66652.1	6
3	2087554	9801	frameshift_variant	HIGH		taa/tAa	c.2993_2994insA	997	FIPS3	protein_coding	CODING	AT3G66652.1	6
3	2087554	9802	frameshift_variant	HIGH		taa/tAa	c.2993_2994insA	997	FIPS3	protein_coding	CODING	AT3G66652.1	6
3	2087554	9803	frameshift_variant	HIGH		taa/tAa	c.2993_2994insA	997	FIPS3	protein_coding	CODING	AT3G66652.1	6
3	2087554	9804	frameshift_variant	HIGH		taa/tAa	c.2993_2994insA	997	FIPS3	protein_coding	CODING	AT3G66652.1	6
3	2087554	9805	frameshift_variant	HIGH		taa/tAa	c.2993_2994insA	997	FIPS3	protein_coding	CODING	AT3G66652.1	6
3	2087554	9806	frameshift_variant	HIGH		taa/tAa	c.2993_2994insA	997	FIPS3	protein_coding	CODING	AT3G66652.1	6
3	2087554	9807	frameshift_variant	HIGH		taa/tAa	c.2993_2994insA	997	FIPS3	protein_coding	CODING	AT3G66652.1	6
3	2087554	9808	frameshift_variant	HIGH		taa/tAa	c.2993_2994insA	997	FIPS3	protein_coding	CODING	AT3G66652.1	6
3	2087554	9809	frameshift_variant	HIGH		taa/tAa	c.2993_2994insA	997	FIPS3	protein_coding	CODING	AT3G66652.1	6
3	2087554	9810	frameshift_variant	HIGH		taa/tAa	c.2993_2994insA	997	FIPS3	protein_coding	CODING	AT3G66652.1	6
3	2087554	9811	frameshift_variant	HIGH		taa/tAa	c.2993_2994insA	997	FIPS3	protein_coding	CODING	AT3G66652.1	6
3	2087554	9812	frameshift_variant	HIGH		taa/tAa	c.2993_2994insA	997	FIPS3	protein_coding	CODING	AT3G66652.1	6
3	2087554	9814	frameshift_variant	HIGH		taa/tAa	c.2993_2994insA	997	FIPS3	protein_coding	CODING	AT3G66652.1	6
3	2087554	9815	frameshift_variant	HIGH		taa/tAa	c.2993_2994insA	997	FIPS3	protein_coding	CODING	AT3G66652.1	6
3	2087554	9817	frameshift_variant	HIGH		taa/tAa	c.2993_2994insA	997	FIPS3	protein_coding	CODING	AT3G66652.1	6
3	2087554	9819	frameshift_variant	HIGH		taa/tAa	c.2993_2994insA	997	FIPS3	protein_coding	CODING	AT3G66652.1	6
3	2087554	9820	frameshift_variant	HIGH		taa/tAa	c.2993_2994insA	997	FIPS3	protein_coding	CODING	AT3G66652.1	6
3	2087554	9822	frameshift_variant	HIGH		taa/tAa	c.2993_2994insA	997	FIPS3	protein_coding	CODING	AT3G66652.1	6
3	2087554	9824	frameshift_variant	HIGH		taa/tAa	c.2993_2994insA	997	FIPS3	protein_coding	CODING	AT3G66652.1	6
3	2087554	9825	frameshift_variant	HIGH		taa/tAa	c.2993_2994insA	997	FIPS3	protein_coding	CODING	AT3G66652.1	6
3	2087554	9826	frameshift_variant	HIGH		taa/tAa	c.2993_2994insA	997	FIPS3	protein_coding	CODING	AT3G66652.1	6
3	2087554	9828	frameshift_variant	HIGH		taa/tAa	c.2993_2994insA	997	FIPS3	protein_coding	CODING	AT3G66652.1	6
3	2087554	9830	frameshift_variant	HIGH		taa/tAa	c.2993_2994insA	997	FIPS3	protein_coding	CODING	AT3G66652.1	6
3	2087554	9831	frameshift_variant	HIGH		taa/tAa	c.2993_2994insA	997	FIPS3	protein_coding	CODING	AT3G66652.1	6
3	2087554	9832	frameshift_variant	HIGH		taa/tAa	c.2993_2994insA	997	FIPS3	protein_coding	CODING	AT3G66652.1	6
3	2087554	9833	frameshift_variant	HIGH		taa/tAa	c.2993_2994insA	997	FIPS3	protein_coding	CODING	AT3G66652.1	6
3	2087554	9834	frameshift_variant	HIGH		taa/tAa	c.2993_2994insA	997	FIPS3	protein_coding	CODING	AT3G66652.1	6
3	2087554	9835	frameshift_variant	HIGH		taa/tAa	c.2993_2994insA	997	FIPS3	protein_coding	CODING	AT3G66652.1	6
[truncated: 1,923 more rows]

## Sheet: missense frequency
	functional_class	wild_type	position	SNP	gene_name	N
[truncated: 1,814 more rows]

## Sheet: Figure 1 data
range	frequency	functional_class
[truncated: 20 more rows]
