# Supplementary material for: Natural variation in the plant polyadenylation complex
Source: Front Plant Sci. 2024 Jan 22;14:1303398. doi: 10.3389/fpls.2023.1303398 (PMC10839035; doi:10.3389/fpls.2023.1303398)
Supplement: Supplementary file 3 [file Table_2.xlsx]

## Sheet: number of variants in strain
strain	total number of variants
9600	106
6012	104
9543	104
9545	101
6010	100
6011	99
6009	98
9533	98
9879	96
9598	96
6901	94
9609	94
6210	93
5832	93
6069	93
9555	93
9617	93
6913	92
6217	92
9554	92
6209	91
9616	91
6216	90
6086	89
763	89
6214	89
6218	89
6231	88
6124	88
9433	88
7183	87
8354	87
9104	87
9537	87
9737	87
6104	87
9837	86
7164	86
1317	86
6064	86
9764	86
9766	86
9825	86
6163	85
9869	85
6911	85
6016	85
6017	85
6918	85
8424	85
9481	85
9900	85
9832	85
6090	84
6931	84
7236	84
9549	84
6013	83
6900	83
7333	83
6142	83
9636	83
9887	83
9905	83
6145	83
9427	83
1313	82
9103	82
9817	82
7372	82
9694	81
6023	81
5741	81
5856	81
18694	81
6202	81
8369	81
9352	81
9534	80
9695	80
9412	80
9583	80
9610	80
9611	80
9944	80
9629	79
6169	79
7347	79
9390	79
9405	79
6140	79
6166	78
8237	78
8231	78
6076	78
6071	78
6974	78
9131	78
9371	78
9631	78
9641	78
9386	78
9476	78
9395	78
6087	78
9848	77
6088	77
8230	77
9413	77
765	77
9392	77
9736	77
9336	76
9067	76
9100	76
6917	76
9634	76
9640	76
9871	76
6177	76
7072	76
6153	75
6195	75
6220	75
6997	75
7181	75
9646	75
9696	75
9831	75
6107	75
5867	75
6194	75
6238	75
6244	75
6963	75
9370	75
9637	75
9638	75
9745	75
6133	75
9442	75
1166	75
9113	74
9102	74
9105	74
15593	74
6134	74
1002	74
6203	74
9380	74
772	74
1890	74
8222	74
9630	74
9639	74
9642	74
9785	74
6973	74
6125	74
6184	74
6268	74
8247	74
8376	74
9874	74
1158	74
9520	74
5860	73
9567	73
9665	73
18696	73
6085	73
9470	73
6235	73
6240	73
8386	73
9943	73
9956	73
14318	73
6276	73
9585	73
9416	72
6193	72
9756	72
6109	72
6141	72
8351	72
6126	72
6070	72
6198	72
6929	72
7354	72
7517	72
9622	72
9947	72
10020	72
6255	72
9407	72
9450	71
9587	71
6191	71
6920	71
7138	71
7280	71
9781	71
6106	71
6113	71
997	71
1254	71
7427	71
6095	71
766	71
768	71
6098	71
7350	71
9512	71
9530	71
9635	71
9729	71
8343	71
14319	71
9557	70
9697	70
9673	70
9627	70
6019	70
7349	70
9564	70
9701	70
9754	70
9762	70
9782	70
9933	70
9653	70
7314	70
19949	70
1070	69
6154	69
9402	69
9540	69
10023	69
6188	69
9664	69
2202	69
6038	69
9408	69
9625	69
7120	69
9134	69
9339	69
9363	69
9556	69
9607	69
9624	69
9633	69
9755	69
9759	69
9768	69
9803	69
10015	69
9582	69
9651	69
6960	69
9686	69
9551	69
9685	69
19951	69
6008	68
6099	68
9525	68
9571	68
9075	68
9727	68
6990	68
8285	68
6241	68
6903	68
6968	68
7346	68
9095	68
9121	68
9130	68
9133	68
9535	68
9542	68
9615	68
9790	68
14315	68
1006	68
6132	68
6252	68
9801	68
9717	68
5830	68
6042	68
9511	68
19950	68
1066	67
6025	67
6967	67
8240	67
7307	67
7063	67
9078	67
9519	67
9667	67
15560	67
6123	67
9894	67
6046	67
6237	67
9058	67
9321	67
9547	67
9561	67
9626	67
9747	67
9787	67
9878	67
14312	67
6138	67
9526	67
9840	67
7103	67
9521	67
9802	67
9111	67
5784	66
9539	66
9749	66
9679	66
9978	66
6932	66
6040	66
8422	66
1552	66
6174	66
7471	66
8290	66
9128	66
9323	66
9388	66
9541	66
9735	66
9833	66
9875	66
9930	66
9958	66
10010	66
9452	66
9852	66
9436	66
7411	66
9726	66
9596	66
7244	66
9888	66
9589	65
9594	65
6128	65
6959	65
9057	65
9683	65
9776	65
9975	65
9783	65
7202	65
5837	65
6150	65
6173	65
7203	65
9125	65
9522	65
9568	65
9643	65
9663	65
9809	65
9861	65
9939	65
6077	65
6136	65
6073	65
9835	65
6151	64
7008	64
7268	64
8326	64
9836	64
9850	64
7158	64
9106	64
9870	64
6112	64
6242	64
7165	64
9404	64
1829	64
6919	64
6938	64
6969	64
7323	64
9621	64
9761	64
9794	64
9804	64
9927	64
7305	64
9353	64
9890	64
9917	64
9599	64
9684	64
9876	63
9716	63
7025	63
9081	63
9114	63
9912	63
9670	63
9689	63
9690	63
9708	63
6035	63
7209	63
7213	63
8306	63
9868	63
6907	63
7013	63
7067	63
7287	63
7356	63
9381	63
9613	63
9632	63
9657	63
9666	63
9710	63
9758	63
9953	63
14313	63
6118	63
8335	63
9757	63
6201	63
9691	63
6908	63
6926	63
7332	63
5831	63
6915	63
9527	63
9841	63
932	62
7342	62
9590	62
6979	62
9800	62
9891	62
6956	62
6115	62
8427	62
9550	62
9619	62
9721	62
9733	62
9866	62
9914	62
6131	62
6904	62
9084	62
9085	62
9718	62
5210	61
630	61
9091	61
9115	61
9523	61
9548	61
9838	61
9892	61
9692	61
2171	61
9536	61
7199	61
7717	61
6092	61
6119	61
7207	61
7319	61
7520	61
8227	61
8283	61
9514	61
9730	61
9732	61
9796	61
9806	61
9845	61
6024	61
6148	61
8337	61
7223	61
9647	61
15591	61
8242	61
7460	61
9828	61
7404	60
9579	60
9906	60
9707	60
9581	60
6102	60
7102	60
9924	60
1925	60
1063	60
7096	60
1257	60
6221	60
6992	60
7298	60
7383	60
7514	60
9597	60
9612	60
9649	60
9698	60
9792	60
9822	60
14314	60
6413	60
9471	60
9529	60
8214	60
6101	60
6971	60
9821	60
9738	60
9409	59
9513	59
9714	59
6192	59
9681	59
8334	59
6043	59
6096	59
8307	59
6111	59
628	59
915	59
6258	59
9509	59
9620	59
9723	59
9775	59
10022	59
9437	59
6149	59
4826	59
8234	59
9079	59
9779	59
9846	59
9770	59
6981	59
7343	58
9899	58
5349	58
9069	58
9343	58
9508	58
9574	58
9799	58
9885	58
9886	58
9935	58
6189	58
9671	58
7062	58
6137	58
6100	58
6108	58
6172	58
6943	58
6987	58
7424	58
7917	58
8241	58
8249	58
8256	58
9382	58
9391	58
9576	58
9676	58
9731	58
9774	58
9853	58
9955	58
7344	58
6091	58
9394	58
9786	58
9798	58
7328	58
6243	58
9573	58
9577	58
9706	58
5165	58
7130	58
4779	57
7416	57
7947	57
9565	57
10014	57
10027	57
5950	57
6020	57
7218	57
8077	57
8419	57
9515	57
9560	57
9661	57
9839	57
8357	57
9826	57
5279	57
8264	57
7418	57
9903	57
9506	57
9532	57
6680	57
9851	57
5151	56
6945	56
7169	56
9524	56
9553	56
9601	56
5874	56
8311	56
9070	56
9588	56
10012	56
9678	56
9693	56
10018	56
6957	56
2057	56
4884	56
7061	56
7162	56
9518	56
9711	56
9877	56
10009	56
8366	56
8426	56
7516	56
7378	56
6986	56
9298	56
9772	56
9807	56
4939	56
9089	56
9862	56
5822	56
9510	56
9687	56
9915	56
9559	55
9882	55
9925	55
9948	55
9709	55
9898	55
9672	55
6097	55
1851	55
7296	55
8284	55
9454	55
9608	55
9700	55
9704	55
9712	55
9791	55
9858	55
9873	55
7147	55
7028	55
6022	55
7109	55
6105	55
6970	55
8387	55
9971	55
7111	54
9421	54
870	54
6030	54
6114	54
7125	54
7002	54
9929	54
1061	54
5865	54
6923	54
6989	54
7094	54
7217	54
9528	54
9810	54
9855	54
9904	54
9928	54
9965	54
10004	54
10011	54
5836	54
9771	54
7000	54
7003	54
4958	54
351	54
5236	54
5798	54
6961	54
7430	54
9455	54
9820	54
6966	54
9881	54
6958	53
9546	53
9895	53
9682	53
9593	53
2016	53
9808	53
6434	53
546	53
680	53
1622	53
1652	53
1684	53
1757	53
1834	53
1835	53
2031	53
2108	53
2286	53
6927	53
6944	53
9369	53
9591	53
9645	53
9669	53
9780	53
9819	53
9834	53
9720	53
9830	53
9932	53
4857	53
5395	53
9921	53
7143	53
7521	53
9569	53
9552	53
9805	53
9843	52
9699	52
9824	52
8297	52
15592	52
403	52
1612	52
1651	52
1793	52
2239	52
6739	52
6984	52
7160	52
7186	52
7419	52
8057	52
8244	52
8464	52
9784	52
9860	52
9966	52
9658	52
9920	52
6951	52
5249	52
5717	52
5718	52
5776	52
6933	52
6922	52
7126	52
9312	52
9558	52
7320	51
6898	51
8243	51
9680	51
9973	51
424	51
681	51
685	51
687	51
728	51
853	51
867	51
1756	51
1820	51
2081	51
2212	51
2278	51
2285	51
6740	51
6805	51
6806	51
6814	51
7058	51
7316	51
7358	51
7377	51
7387	51
7529	51
7530	51
7568	51
7767	51
9544	51
9562	51
9741	51
9864	51
9918	51
9959	51
9960	51
6041	51
10002	51
7288	51
6094	51
4900	51
5651	51
9937	51
6982	51
9778	51
5023	51
9453	51
9795	51
7133	51
9911	51
9849	50
6975	50
9578	50
9668	50
476	50
544	50
854	50
1676	50
1819	50
1852	50
1853	50
2017	50
2053	50
2091	50
2141	50
2166	50
2191	50
2240	50
2412	50
6749	50
6750	50
7248	50
7273	50
7327	50
7359	50
7475	50
7566	50
7757	50
8037	50
8258	50
8483	50
8699	50
9383	50
9744	50
9777	50
9814	50
9883	50
7415	50
1062	50
6034	50
9655	50
6897	50
4840	50
9897	50
9901	50
7337	50
9725	50
9908	50
9660	49
5353	49
7525	49
7014	49
9503	49
470	49
504	49
742	49
1739	49
1741	49
1797	49
1942	49
1954	49
2106	49
5644	49
7092	49
7306	49
7396	49
7477	49
8171	49
8259	49
8723	49
9027	49
9314	49
9606	49
9644	49
9659	49
9813	49
9816	49
9844	49
9902	49
10001	49
7192	49
9531	49
6122	49
9982	49
7064	49
9827	49
6976	49
7255	49
7177	49
9592	49
9990	48
7417	48
7523	48
9677	48
9974	48
9748	48
484	48
506	48
868	48
1943	48
2370	48
4807	48
6445	48
7031	48
7119	48
7353	48
9628	48
9705	48
9999	48
6284	48
8365	48
7107	48
5779	48
7081	48
7117	48
9595	48
7068	48
7077	48
9099	47
9451	47
9399	47
6036	47
265	47
6021	47
6830	47
7515	47
9769	47
9847	47
9938	47
9952	47
9957	47
9993	47
7276	47
9910	47
6074	47
10013	47
9743	47
5720	47
9823	46
7282	46
6039	46
2159	46
5893	46
5907	46
9789	46
9856	46
10008	46
2276	46
9703	46
6924	46
7384	46
9979	46
5772	46
9857	45
9859	45
8238	45
7106	45
8420	45
9656	45
9793	45
9991	45
6390	45
159	45
5890	45
9584	45
9713	45
9880	45
9517	45
9942	45
8132	44
9986	44
8312	44
9507	44
9739	44
9980	44
531	44
9719	44
5726	44
9949	44
2317	43
6396	43
6940	43
7033	43
7231	43
9728	43
9964	43
350	43
5748	43
9332	43
8246	43
5984	43
9586	43
9867	43
9926	43
9950	43
7461	43
9995	43
9602	42
5921	42
7071	42
9985	42
5811	42
9951	42
88	42
7394	42
801	42
428	42
1872	42
7250	42
9983	42
9988	41
9788	41
9722	41
9998	41
10017	41
991	41
9972	41
7036	41
7322	40
108	40
139	40
6424	40
8233	40
5757	40
6296	40
7373	40
5276	40
9962	39
5993	39
7413	39
8235	39
9815	39
9987	39
5577	39
992	39
7026	39
8236	39
7127	38
9946	38
9997	38
9909	38
6744	37
9648	37
8239	37
9854	36
430	36
410	36
9811	36
9970	36
9941	35
10005	35
9963	35
5768	35
5253	34
9968	33
9981	33
10006	32
7161	32
7163	31
9797	31
9812	30
9969	30
9976	30
7258	29
7382	28
9984	27
9996	27
5800	25
9945	25
6180	16
5104	16
5486	14
7208	9

## Sheet: number of positions
						number of positions	0	1	2	3	4	5	6	7	8	9	10	11	12	13	14	15	16	17	18	19	20	21	22	23
						CFIm68-1	886	168	78	2	0	0	0	0	0	0	0	0	0	0	0	0	0	0	0	0	0	0	0	0
						CSTF77	375	567	97	5	0	0	2	2	9	13	47	17	0	0	0	0	0	0	0	0	0	0	0	0
						PAPS1	936	186	12	0	0	0	0	0	0	0	0	0	0	0	0	0	0	0	0	0	0	0	0	0
						SYM	295	558	242	24	15	0	0	0	0	0	0	0	0	0	0	0	0	0	0	0	0	0	0	0
						CPSF30	354	632	123	24	1	0	0	0	0	0	0	0	0	0	0	0	0	0	0	0	0	0	0	0
						CPSF73	922	121	4	11	70	4	0	2	0	0	0	0	0	0	0	0	0	0	0	0	0	0	0	0
						PCFS1	38	10	252	43	35	40	233	158	101	19	24	21	18	19	17	15	13	17	29	10	15	6	1	0
						CSTF64	68	894	121	51	0	0	0	0	0	0	0	0	0	0	0	0	0	0	0	0	0	0	0	0
						PAPS2	695	351	50	16	22	0	0	0	0	0	0	0	0	0	0	0	0	0	0	0	0	0	0	0
						PCFS2	89	545	157	157	159	8	4	2	0	2	11	0	0	0	0	0	0	0	0	0	0	0	0	0
						CLPS3	935	36	28	131	4	0	0	0	0	0	0	0	0	0	0	0	0	0	0	0	0	0	0	0
						PAPS3	4	16	89	249	138	501	131	6	0	0	0	0	0	0	0	0	0	0	0	0	0	0	0	0
						FIPS3	11	621	227	118	101	54	2	0	0	0	0	0	0	0	0	0	0	0	0	0	0	0	0	0
						PCFS4	732	332	62	8	0	0	0	0	0	0	0	0	0	0	0	0	0	0	0	0	0	0	0	0
						CFIS2	1127	7	0	0	0	0	0	0	0	0	0	0	0	0	0	0	0	0	0	0	0	0	0	0
						CFIS1	997	103	30	0	0	1	1	2	0	0	0	0	0	0	0	0	0	0	0	0	0	0	0	0
						PAPS4	734	196	145	57	2	0	0	0	0	0	0	0	0	0	0	0	0	0	0	0	0	0	0	0
						ESP4	15	1	3	12	45	216	116	127	197	245	92	30	13	18	4	0	0	0	0	0	0	0	0	0
						PABN3	1115	19	0	0	0	0	0	0	0	0	0	0	0	0	0	0	0	0	0	0	0	0	0	0
						FY	669	458	7	0	0	0	0	0	0	0	0	0	0	0	0	0	0	0	0	0	0	0	0	0
						CPSF100	64	920	115	10	17	6	2	0	0	0	0	0	0	0	0	0	0	0	0	0	0	0	0	0
						CLPS5	421	356	102	33	29	46	70	17	9	5	25	13	6	2	0	0	0	0	0	0	0	0	0	0
						PCFS5	18	27	16	8	7	5	20	13	19	23	21	18	27	45	59	103	134	194	210	99	41	16	10	1
						PABN1	68	1031	35	0	0	0	0	0	0	0	0	0	0	0	0	0	0	0	0	0	0	0	0	0
						CPSF160	528	143	35	184	209	22	10	3	0	0	0	0	0	0	0	0	0	0	0	0	0	0	0	0
						CFIm68-2	710	308	87	19	1	1	4	2	2	0	0	0	0	0	0	0	0	0	0	0	0	0	0	0
						FIPS5	479	204	272	118	27	29	5	0	0	0	0	0	0	0	0	0	0	0	0	0	0	0	0	0
						CSTF50	986	119	28	1	0	0	0	0	0	0	0	0	0	0	0	0	0	0	0	0	0	0	0	0
						PABN2	840	291	3	0	0	0	0	0	0	0	0	0	0	0	0	0	0	0	0	0	0	0	0	0
						PQT3	15	97	147	479	200	120	68	7	1	0	0	0	0	0	0	0	0	0	0	0	0	0	0	0
						Mpe1	10	56	404	304	76	106	91	2	4	2	6	4	1	6	5	9	29	6	13	0	0	0	0	0
