# Supplementary material for: Natural variation in the plant polyadenylation complex
Source: Front Plant Sci. 2024 Jan 22;14:1303398. doi: 10.3389/fpls.2023.1303398 (PMC10839035; doi:10.3389/fpls.2023.1303398)
Supplement: Supplementary file 4 [file Table_3.xlsx]

## Sheet: Supplemental File 3
gene_id	PAC Subunit	ViVa N/S ratio
AT5g10350	PABN2	0.06415
AT4g25550	CFIS2*	0.064864
AT5g51120	PABN1	0.110811
AT1g61010	CPSF73*	0.168647
AT5g23880	CPSF100*	0.217825
AT3g04680	CLPS3*	0.287993
AT5g58040	FIPS5	0.471904
AT5g51660	CPSF160*	0.613521
AT1g13190	CFIm68-1	0.706291
AT5g47430	Mpe1	0.74162
AT1g27595	SYM	0.793204
AT1g66500	PCFS1	0.947174
AT5g65260	PABN3	1.11846
AT1g17760	CSTF77	1.14295
AT1g30460	CPSF30	1.33519
AT2g25850	PAPS2	1.43126
AT5g39930	CLPS5	1.71784
AT4g04885	PCFS4	1.74302
AT5g43620	PCFS5	1.78327
AT5g13480	FY*	1.80908
AT5g60940	CSTF50	1.88195
AT3g06560	PAPS3	2.04252
AT5g01400	ESP4	2.06686
AT2g36480	PCFS2	2.09906
AT1g71800	CSTF64	2.32442
AT5g55670	CFIm68-2	2.55996
AT4g17410	PQT3	2.65033
AT1g17980	PAPS1	2.7906
AT3g66652	FIPS3	3.17205
AT4g29820	CFIS1	6.35728
AT4g32850	PAPS4	NA
