# Supplementary material for: Natural variation in the plant polyadenylation complex
Source: Front Plant Sci. 2024 Jan 22;14:1303398. doi: 10.3389/fpls.2023.1303398 (PMC10839035; doi:10.3389/fpls.2023.1303398)
Supplement: Supplementary file 7 [file Table_6.xlsx]

## Sheet: Supplemental File 6
							AT3g06560	ZM00001e038308_P001	ZM00001e001484_P002	Zm00001e035904_P004	LOC_Os03g19920.1	LOC_Os07g48890.1	Solyc01g05260.4.1	Solyc12g099180.3.1
						Apical meristem	0.0756092	0.649675	7.87997	3.77915	6.26416	5.46475	30.1163	0.37498
						Female	0.614834	3.54235	8.44737	4.44252	15.6625	7.85127	38.1027	0.198317
						Flower	0.182608	2.39162	10.8988	7.9721	6.02747	3.69684	25.605	8.94859
						Leaf	0.0644658	0.609703	6.18544	3.84567	0.205855	0.690031	9.88755	0.229994
						Male	8.80074	0.653017	0.644493	2.79827	3.42194	0.94756	14.7512	72.3239
AT3g06560	mean	min	max			Root	0.0218681	0.854883	12.594	1.48716	11.2921	3.24279	12.9722	0.537316
Apical meristem	0.0756092	0.0756092	0.0756092			Root meristem	0.103248	0.370366	7.85521	1.70804	1.90466	0.167223	4.26818	0.148188
Female	0.614834	0.205711	1.02396			Seeds	0.15396	1.30055	6.08328	1.78053	3.85129	3.37632	25.3695	0.30357
Flower	0.182608	0.0396411	0.606069			Stem	0.101248	0.489009	15.0079	4.4289	0.394179	1.40757	46.4135	0.464899
Leaf	0.0644658	0.0644658	0.0644658
Male	8.80074	0.228104	19.8012
Root	0.0218681	0	0.0806605
Root meristem	0.103248	0.0725823	0.133913
Seeds	0.15396	0.0085574	0.44697
Stem	0.101248	0.0760361	0.118714
ZM00001e038308_P001	mean	min	max			Tissue	AT3g06560	ZM00001e038308	ZM00001e001484	Zm00001e035904	LOC_Os03g19920	LOC_Os07g48890	Solyc01g05260.4.1	Solyc12g099180.3.1
Apical meristem	0.649675	0.08484	1.21451			Leaf	2.94794	1.64621	9.59737	2.25151	1	4.1264	2.31657	1.55205
Female	3.54235	0.0724921	9.95153			Root	1	2.30821	19.5409	0.870683	54.8547	19.3919	3.03929	3.62591
Flower	2.39162	0.621742	9.01693			Stem	4.62992	1.32034	23.2863	2.59297	1.91484	8.41727	10.8743	3.13723
Leaf	0.609703	0.0892652	2.12041			Flower	8.35041	6.45745	16.9107	4.6674	29.2801	22.1072	5.99905	60.3869
Male	0.653017	0	1.95932			Male	402.446	1.76317	1	1.6383	16.6231	5.66643	3.45608	488.056
Root	0.854883	0.123745	3.0937			Female	28.1156	9.56445	13.107	2.60094	76.0849	46.9507	8.92715	1.33828
Root meristem	0.370366	0.370366	0.370366			Seeds	7.04037	3.51153	9.43887	1.04244	18.7088	20.1905	5.94385	2.04855
Seeds	1.30055	0.874684	1.76763			Apical meristem	3.45751	1.75414	12.2266	2.21257	30.4299	32.6793	7.05601	2.53044
Stem	0.489009	0.291862	0.788984			Root meristem	4.72139	1	12.1882	1	9.25243	1	1	1
ZM00001e001484_P002	mean	min	max
Apical meristem	7.87997	3.01834	12.7416
Female	8.44737	1.82145	15.9895
Flower	10.8988	6.56029	18.5409
Leaf	6.18544	3.5427	9.43063
Male	0.644493	0.057928	2.3334
Root	12.594	4.17333	23.36
Root meristem	7.85521	7.85521	7.85521
Seeds	6.08328	2.18963	9.87915
Stem	15.0079	14.1328	15.5878
Zm00001e035904_P004	mean	min	max
Apical meristem	3.77915	2.71072	4.84759
Female	4.44252	0.374629	8.19188
Flower	7.9721	2.62013	27.5709
Leaf	3.84567	2.54383	4.95397
Male	2.79827	0.0211464	15.7858
Root	1.48716	0.213419	3.55129
Root meristem	1.70804	1.70804	1.70804
Seeds	1.78053	0.828717	2.94705
Stem	4.4289	3.90398	5.03454
LOC_Os03g19920.1	mean	min	max
Apical meristem	6.26416	6.26416	6.26416
Female	15.6625	4.56732	22.937
Flower	6.02747	5.06644	7.78145
Leaf	0.205855	0	1.30598
Male	3.42194	0.116326	9.34545
Root	11.2921	0.887002	34.2156
Root meristem	1.90466	1.90466	1.90466
Seeds	3.85129	3.85129	3.85129
Stem	0.394179	0.394179	0.394179
LOC_Os07g48890.1	mean	min	max
Apical meristem	5.46475	5.46475	5.46475
Female	7.85127	3.42028	11.8508
Flower	3.69684	2.9494	4.5878
Leaf	0.690031	0.114699	6.74546
Male	0.94756	0.0392694	2.54992
Root	3.24279	0.615593	7.23439
Root meristem	0.167223	0.167223	0.167223
Seeds	3.37632	3.37632	3.37632
Stem	1.40757	1.40757	1.40757
Solyc01g05260.4.1	mean	min	max
Apical meristem	30.1163	9.70013	42.7951
Female	38.1027	21.9763	54.7559
Flower	25.605	21.552	29.6581
Leaf	9.88755	2.81731	16.9578
Male	14.7512	3.40506	89.1596
Root	12.9722	5.26768	20.4707
Root meristem	4.26818	4.26818	4.26818
Seeds	25.3695	0.423418	42.1525
Stem	46.4135	46.4135	46.4135
Solyc12g099180.3.1	mean	min	max
Apical meristem	0.37498	0.27133	0.472075
Female	0.198317	0.0233663	0.386143
Flower	8.94859	4.04032	13.8569
Leaf	0.229994	0.0331611	0.426828
Male	72.3239	6.45177	104.308
Root	0.537316	0.225788	0.868514
Root meristem	0.148188	0.148188	0.148188
Seeds	0.30357	0.0554753	0.892682
Stem	0.464899	0.464899	0.464899
