# Supplementary material for: Natural variation in the plant polyadenylation complex
Source: Front Plant Sci. 2024 Jan 22;14:1303398. doi: 10.3389/fpls.2023.1303398 (PMC10839035; doi:10.3389/fpls.2023.1303398)
Supplement: Supplementary file 8 [file Table_7.xlsx]

## Sheet: Supplemental File 7
PCR primers
primer designation	forward	reverse
PAPS3	GAG GTG AAA CGA AGA GGT GTT A	CAC AGC AAT AGA GGC AAA GAA AG
PAPS3	CTC TCT GCA TTG GTC CTT TCT	GCC TGA TGA TGA GCA GTG ATA
CLPS5	GAC GAG TGA AGT TGG AGA AAC A	CCC ACA AGT CCA CAA GAT GAA
CLPS5	TTG CAA CCT ACT TCA CCT CTC	CTT GGT CCC TCC TTC AAA CA
PABN1	GCT CCG AAG AGT GGA AAC AA	CAT CTC AGC AAG CTC CTG ATT
PABN1	CAT TCA CCA AAG CGA AGC TTT AT	TTG CTT GCA TCT CTC GTA GC
CstF50	CCT CGG AGC ACA ATC CTA ATA TC	AGC GCA CGT TAT GGG TAT C
CstF50	CAG CCG ATA AAC GAT CTT GAT TTC	TGG GTA TCC TGC AGA ATT TGG
primers for PATSeq library construction
PE-PCR1	AATGATACGGCGACCACCGAGATCTACACTCTTTCCCTACACGACGCTCTTCCGATCT
PE-PCR2	CAAGCAGAAGACGGCATACGAGATCGGTCTCGGCATTCCTGCTGAACCGCTCTTCCGATCT
SMART7.5	CGGTCTCGGCATTCCTGCTGAACCGCTCTTCCGATCTGG+G
RT-PE3z	ACACTCTTTCCCTACACGACGCTCTTCCGATCTNNAAATTTTTTTTTTTTTTTTTTVN
RT-PE3ap	ACACTCTTTCCCTACACGACGCTCTTCCGATCTNNCTAGTTTTTTTTTTTTTTTTTTVN
RT-PE3br	ACACTCTTTCCCTACACGACGCTCTTCCGATCTNNTCGATTTTTTTTTTTTTTTTTTVN
