# Supplementary material for: Natural variation in the plant polyadenylation complex
Source: Front Plant Sci. 2024 Jan 22;14:1303398. doi: 10.3389/fpls.2023.1303398 (PMC10839035; doi:10.3389/fpls.2023.1303398)
Supplement: Supplementary file 9 [file Table_8.xlsx]

## Sheet: Supplemental File 8
Track	Reference	Accession	sample designation
a	Yu, 2019	SRP145554
		SRR7160299	Col0-1
		SRR7160297	Col0-2
		SRR7160296	Col0-3
b	Zeng, 2019	CRA002846
		CRR147653	PAS-WT-rep1
		CRR147654	PAS-WT-rep2
		CRR147655	PAS-WT-rep3
c	de Lorenzo, 2017	SRP089899
		SRR4243464	C0 R1
		SRR4300540	C0 R1
		SRR4300541	C0 R1
		SRR4243465	C0 R2
		SRR4243482	C0 R3
d	Hou et al. 2021	SRP248245
		SRR13498875	pas-wt-1
		SRR13498881	pas-wt-2
